# Supplementary material for: Orphan CpG Islands Identify Numerous Conserved Promoters in the Mammalian Genome
Source: PLoS Genet. 2010 Sep 23;6(9):e1001134. doi: 10.1371/journal.pgen.1001134 (PMC2944787; doi:10.1371/journal.pgen.1001134)
Supplement: Dataset S1 — Summary of Human CGI data. Summary of all analysed data with respect to Human CGIs. (8.56 MB XLS) [file pgen.1001134.s001.xls]

## Sheet: Dataset S1
Dataset S1: Summary of Human CGI Data
Columns 1:10 (blue) summarises the genomic location of CAP identified CGIs (mapped to hg18; +/- 100bp) and their base composition.
Columns 11:18 (green) summarises the association of CGIs with different gene annotations, RNA polymeraseII and H3K4me3 (0=no association and 1=association)
Columns 19:20 (grey) summaraises the association of CGIs with genomic loci enriched by nuclear run on (NRO; Core et al., 2008) and cap analysis of gene expression (CAGE; Faulkner et al., 2009; 0=no association and 1=association)
Columns 21:34 (red) summaraises the relative methylation status determined by MAP of different tissues relative to sperm (-1=less methylated than sperm, 0=same methylation status as sperm and 1=more methylated than sperm). Column headings are of the form SpermTissueSex_MAP.
Chromome	Start	End	ID	Strand	CpG observed	CpG observed/expected	G+C Composition	Length	CpG density (CpGs per 100bp)	Refseq	Refseq TSS	USCS	USCS TSS	Ensembl	Ensembl TSS	hES_RNAPII	hES_H3K4me3	NRO	CAGE	SpBlM_MAP	SpBlF_MAP	SpCeM_MAP	SpCeF_MAP	SpCo3	SpCo5	SpCo6	SpCo9	SpCo10	SpTu3	SpTu5	SpTu6	SpTu9	SpTu10
chr1	368	732	CGI1	+	18	0.954712	0.682927	164	10.9756	0	0	0	0	0	0	0	0	0	0	0	1	0	1	1	1	1	1	0	1	0	1	0	1
chr1	554222	560270	CGI2	+	159	0.662625	0.442886	5848	2.71888	0	0	1	1	1	1	1	1	1	1	1	1	1	1	1	1	1	1	1	1	1	1	1	1
chr1	703737	704537	CGI3	+	61	0.872468	0.685	600	10.1667	0	0	1	1	0	0	1	1	1	1	0	0	0	0	0	0	0	0	0	0	0	0	0	0
chr1	752216	752865	CGI4	+	40	0.829039	0.672606	449	8.90869	1	1	0	0	0	0	0	1	0	1	0	0	0	0	0	0	0	0	0	0	0	0	0	0
chr1	794954	795526	CGI5	+	45	0.818347	0.774194	372	12.0968	1	0	1	0	0	0	0	0	0	0	0	0	0	0	0	0	0	0	0	0	0	0	0	0
chr1	829464	830333	CGI6	+	93	1.00164	0.753363	669	13.9013	0	0	0	0	0	0	0	0	0	0	0	0	0	0	0	0	0	0	0	0	0	0	0	0
chr1	830452	830885	CGI7	+	20	0.780795	0.665236	233	8.58369	0	0	0	0	0	0	0	1	0	0	0	0	0	0	0	0	0	0	0	0	0	0	0	0
chr1	835107	836127	CGI8	+	70	0.615892	0.746341	820	8.53659	0	0	0	0	0	0	0	0	0	1	0	0	0	0	0	0	0	0	0	0	0	0	0	0
chr1	848547	851584	CGI9	+	344	0.889098	0.738809	2837	12.1255	1	1	1	1	1	1	0	0	0	1	0	0	0	0	0	0	0	0	0	0	0	0	0	0
chr1	860331	861196	CGI10	+	40	0.555499	0.658647	665	6.01504	1	0	1	1	1	0	0	0	0	0	-1	-1	-1	-1	-1	-1	-1	-1	-1	-1	-1	-1	-1	-1
chr1	865342	868299	CGI11	+	279	0.753154	0.733406	2757	10.1197	1	0	1	0	1	0	0	0	0	1	0	0	0	0	0	0	0	0	0	0	0	0	0	0
chr1	884020	885380	CGI12	+	137	0.935344	0.712931	1160	11.8103	1	1	1	1	1	1	1	1	1	1	0	0	0	0	0	0	1	0	0	0	0	1	0	1
chr1	885460	887301	CGI13	+	186	0.833817	0.739183	1641	11.3346	1	1	1	1	1	1	0	1	0	1	1	1	0	0	1	1	1	1	1	1	1	1	1	1
chr1	891747	892621	CGI14	+	67	0.790593	0.710682	674	9.94065	1	0	1	0	1	0	0	1	0	0	-1	-1	-1	-1	-1	-1	-1	-1	-1	-1	-1	-1	-1	-1
chr1	896224	896615	CGI15	+	15	0.693995	0.696335	191	7.8534	1	0	1	0	1	0	0	0	0	0	-1	-1	-1	-1	-1	-1	-1	-1	-1	0	0	0	0	0
chr1	901242	901780	CGI16	+	22	0.509709	0.715976	338	6.50888	1	0	1	0	1	0	0	0	0	0	0	0	0	0	0	0	0	0	0	0	0	0	0	0
chr1	923077	927401	CGI17	+	449	0.823914	0.727934	4124	10.8875	1	1	1	1	1	1	1	1	0	1	0	0	0	0	1	1	1	1	1	1	1	1	1	1
chr1	944330	946299	CGI18	+	207	0.775517	0.777275	1769	11.7015	1	1	1	1	1	1	0	1	0	1	0	0	0	0	0	0	0	0	0	0	0	0	0	0
chr1	957906	960268	CGI19	+	209	0.707538	0.745143	2162	9.66698	1	0	1	0	1	0	0	1	0	1	0	0	0	0	1	1	1	1	1	1	1	1	1	1
chr1	965001	967028	CGI20	+	193	0.802557	0.73618	1827	10.5638	1	0	1	0	1	0	0	0	0	1	1	1	0	1	1	1	1	1	1	1	1	1	1	1
chr1	984152	985408	CGI21	+	108	0.752373	0.742424	1056	10.2273	0	0	1	1	0	0	0	1	0	0	0	0	0	0	0	0	0	0	0	0	0	0	0	0
chr1	992513	995475	CGI22	+	231	0.683975	0.700217	2762	8.3635	0	0	0	0	1	0	0	1	0	0	1	1	0	1	1	1	1	1	1	1	1	1	1	1
chr1	1004966	1005353	CGI23	+	9	0.455219	0.652406	187	4.81283	0	0	0	0	0	0	0	0	0	0	0	0	0	0	0	0	0	0	0	0	0	0	0	0
chr1	1040405	1040847	CGI24	+	24	0.962393	0.665289	242	9.91736	1	0	1	0	1	0	0	0	0	0	0	0	0	0	0	0	0	0	0	0	0	0	0	0
chr1	1040922	1042359	CGI25	+	161	0.964282	0.735651	1237	13.0154	1	1	1	1	1	1	0	1	0	1	0	0	0	0	0	0	0	0	0	0	0	0	0	0
chr1	1062085	1062795	CGI26	+	54	0.713487	0.776471	510	10.5882	0	0	1	1	0	0	0	0	0	0	0	0	0	0	0	0	0	0	0	0	0	0	0	0
chr1	1082844	1083511	CGI27	+	28	0.470017	0.715203	467	5.99572	0	0	0	0	0	0	1	1	0	0	0	0	0	0	0	0	0	0	0	0	0	0	0	0
chr1	1110311	1110743	CGI28	+	17	0.6691	0.663793	232	7.32759	1	0	1	0	1	0	0	0	0	0	0	0	-1	-1	0	0	0	0	0	0	0	0	0	0
chr1	1126121	1127116	CGI29	+	104	0.862164	0.779874	795	13.0818	0	0	0	0	0	0	0	0	0	1	0	0	0	0	0	0	0	0	0	0	0	0	0	0
chr1	1131415	1132030	CGI30	+	47	0.929371	0.701205	415	11.3253	1	1	1	1	1	1	0	0	0	0	-1	-1	-1	-1	-1	-1	-1	-1	-1	-1	-1	-1	-1	-1
chr1	1133626	1134016	CGI31	+	10	0.522586	0.673684	190	5.26316	0	0	0	0	0	0	0	0	0	0	-1	-1	-1	-1	-1	-1	-1	-1	-1	-1	-1	-1	-1	-1
chr1	1138049	1138404	CGI32	+	11	0.592157	0.703226	155	7.09677	1	0	1	0	1	0	0	0	0	0	-1	-1	-1	-1	-1	-1	-1	-1	-1	-1	-1	-1	-1	-1
chr1	1138544	1139481	CGI33	+	50	0.528624	0.717775	737	6.78426	1	1	1	1	1	1	0	0	0	0	-1	-1	-1	-1	-1	-1	-1	-1	-1	-1	-1	-1	-1	-1
chr1	1143432	1144002	CGI34	+	20	0.541649	0.637838	370	5.40541	1	0	1	0	1	0	0	0	0	1	0	0	-1	-1	0	0	0	0	0	0	0	0	0	0
chr1	1150563	1151358	CGI35	+	34	0.589037	0.626891	595	5.71429	1	0	1	0	1	0	0	0	0	0	0	0	-1	-1	0	0	0	0	0	0	0	0	0	0
chr1	1152639	1153075	CGI36	+	14	0.465105	0.716102	236	5.9322	1	0	1	0	1	0	0	0	0	0	0	0	-1	-1	0	0	0	0	0	0	0	0	0	0
chr1	1156553	1159007	CGI37	+	304	1.00971	0.731145	2254	13.4871	1	1	1	1	1	1	1	1	1	1	1	1	1	1	1	1	1	1	1	1	1	1	1	1
chr1	1163268	1163938	CGI38	+	25	0.454548	0.685106	470	5.31915	0	0	0	0	0	0	0	0	0	0	-1	-1	-1	-1	-1	-1	-1	-1	-1	-1	-1	-1	-1	-1
chr1	1171511	1172618	CGI39	+	93	0.746039	0.748622	907	10.2536	1	1	1	1	1	1	0	0	0	0	0	0	0	0	0	0	0	0	0	0	1	0	0	1
chr1	1184121	1184700	CGI40	+	25	0.844	0.575198	379	6.59631	1	0	1	0	1	0	0	0	0	0	0	0	-1	-1	0	0	0	0	0	0	0	0	0	0
chr1	1198116	1199871	CGI41	+	169	0.834171	0.722186	1555	10.8682	1	1	1	1	1	1	1	1	0	1	0	0	0	0	0	0	0	0	0	0	0	0	0	0
chr1	1216872	1217485	CGI42	+	28	0.617651	0.663438	413	6.77966	1	0	1	0	1	0	0	0	0	0	0	-1	-1	-1	-1	-1	-1	-1	-1	-1	-1	-1	-1	-1
chr1	1218339	1220127	CGI43	+	151	0.724651	0.724811	1588	9.50882	1	0	1	0	1	0	0	0	0	0	1	1	0	1	1	1	1	1	1	1	1	1	1	1
chr1	1228287	1228679	CGI44	+	15	0.696267	0.671875	192	7.8125	1	0	1	1	1	0	0	0	0	0	0	0	-1	-1	0	0	0	0	0	0	0	0	0	0
chr1	1231944	1235462	CGI45	+	361	0.866965	0.708861	3318	10.88	1	1	1	1	1	1	0	1	0	1	1	1	0	0	0	0	0	0	0	0	1	0	0	0
chr1	1249346	1250544	CGI46	+	118	0.842858	0.749499	998	11.8236	1	1	1	1	1	1	1	1	0	1	0	0	0	0	0	0	0	0	0	0	0	0	0	0
chr1	1256961	1257454	CGI47	+	17	0.560007	0.662116	293	5.80205	1	0	1	0	1	0	0	0	0	0	0	0	-1	-1	0	0	0	0	0	-1	0	-1	-1	-1
chr1	1258011	1258966	CGI48	+	54	0.621977	0.67947	755	7.15232	1	0	1	0	1	0	0	0	0	0	0	0	-1	-1	-1	-1	-1	-1	-1	-1	0	-1	-1	-1
chr1	1259095	1259642	CGI49	+	19	0.497222	0.665706	347	5.4755	1	0	1	0	1	0	0	0	0	0	0	0	-1	-1	-1	0	0	0	0	0	0	0	0	0
chr1	1273659	1275295	CGI50	+	228	1.02867	0.786212	1436	15.8774	1	1	1	1	1	1	0	1	0	1	0	0	0	0	0	0	0	0	0	0	0	0	0	0
chr1	1279395	1281109	CGI51	+	186	0.884197	0.746367	1514	12.2853	1	0	1	1	1	0	0	0	0	1	0	0	0	0	1	1	1	1	0	1	0	1	1	1
chr1	1299592	1301008	CGI52	+	120	0.870281	0.677632	1216	9.86842	1	1	1	1	1	1	1	1	1	1	0	0	0	0	0	0	0	0	0	0	0	0	0	0
chr1	1323827	1325613	CGI53	+	167	0.908891	0.680958	1586	10.5296	1	1	1	1	1	1	1	1	1	1	0	0	0	0	0	0	0	0	0	0	0	0	0	0
chr1	1331728	1333248	CGI54	+	139	0.941975	0.675	1320	10.5303	1	1	1	1	1	1	1	1	0	1	0	0	0	0	0	0	0	0	0	0	0	0	0	0
chr1	1345027	1345968	CGI55	+	104	0.865968	0.807018	741	14.0351	1	0	1	0	0	0	0	0	0	1	0	0	0	0	0	0	0	0	0	0	0	0	0	0
chr1	1352679	1353256	CGI56	+	59	1.02191	0.795756	377	15.6499	1	0	0	0	1	0	0	0	0	0	0	0	0	0	0	0	0	0	0	0	0	0	0	0
chr1	1360502	1361441	CGI57	+	104	0.963688	0.774019	739	14.0731	1	1	1	1	1	1	1	1	0	1	0	0	0	0	0	0	0	0	0	0	0	0	0	0
chr1	1364215	1365083	CGI58	+	84	0.876285	0.758982	668	12.5749	1	0	1	1	1	0	0	0	0	1	1	1	0	1	1	1	1	1	1	1	1	1	1	1
chr1	1396560	1397337	CGI59	+	81	1.09809	0.715771	577	14.0381	1	1	1	1	1	1	1	1	0	1	0	0	0	0	0	0	0	0	0	0	0	0	0	0
chr1	1436590	1437986	CGI60	+	161	0.986139	0.739967	1196	13.4615	1	1	1	1	1	1	1	1	1	1	0	0	0	0	0	0	0	0	0	0	0	0	0	0
chr1	1462937	1463310	CGI61	+	15	1.16314	0.549133	173	8.67052	1	0	1	0	1	0	0	0	0	0	0	0	-1	0	0	0	0	0	0	0	0	0	0	0
chr1	1464411	1466522	CGI62	+	198	0.736101	0.751439	1911	10.3611	1	1	1	1	1	1	0	1	0	1	1	0	0	0	0	0	0	1	1	1	1	1	1	1
chr1	1499195	1500861	CGI63	+	176	1.05293	0.675989	1466	12.0055	1	1	1	1	1	1	1	1	1	1	0	0	0	0	0	0	0	0	0	0	0	0	0	0
chr1	1523977	1526127	CGI64	+	244	0.909749	0.744103	1950	12.5128	0	0	1	1	0	0	0	0	0	1	0	0	0	0	0	0	0	0	0	0	0	0	0	1
chr1	1540216	1542098	CGI65	+	204	0.899548	0.735434	1682	12.1284	1	1	1	1	1	1	1	1	1	1	0	0	0	0	0	0	0	0	0	0	0	0	0	0
chr1	1553569	1554019	CGI66	+	20	0.627667	0.716	250	8	1	0	1	0	1	0	0	0	0	0	0	0	0	0	0	0	1	0	0	0	0	0	0	1
chr1	1554154	1555238	CGI67	+	85	0.707641	0.739819	884	9.61538	1	0	1	1	1	0	0	0	0	1	0	0	0	0	1	1	1	1	0	1	1	1	1	1
chr1	1555432	1557757	CGI68	+	201	0.704812	0.739294	2125	9.45882	1	1	1	1	1	1	0	0	0	0	0	0	0	0	0	0	1	0	0	1	1	1	1	1
chr1	1580072	1580752	CGI69	+	56	1.13885	0.641667	480	11.6667	1	0	1	1	1	0	1	1	0	1	0	0	0	0	0	0	0	0	0	0	0	0	0	0
chr1	1613585	1614636	CGI70	+	99	0.915732	0.713278	851	11.6334	1	1	1	1	1	1	0	1	0	1	0	0	0	0	0	0	0	0	0	0	0	0	0	0
chr1	1645346	1646012	CGI71	+	51	1.05572	0.645923	466	10.9442	1	1	1	1	1	1	1	1	1	1	0	0	0	0	0	0	0	0	0	0	0	0	0	0
chr1	1680077	1680732	CGI72	+	25	0.47528	0.687912	455	5.49451	1	0	1	0	1	0	0	0	0	0	-1	-1	-1	-1	-1	-1	-1	-1	-1	-1	-1	-1	-1	-1
chr1	1699150	1700579	CGI73	+	162	0.896671	0.76729	1229	13.1814	1	1	1	1	1	1	1	1	0	1	0	0	0	0	0	0	0	0	0	0	0	0	0	0
chr1	1703500	1704127	CGI74	+	34	0.707373	0.672131	427	7.96253	0	0	0	0	0	0	0	0	1	0	0	0	0	0	0	0	0	0	0	0	0	0	0	0
chr1	1811095	1813263	CGI75	+	274	0.944833	0.768293	1968	13.9228	1	1	1	1	1	1	1	1	0	1	0	0	0	0	0	0	0	0	0	0	0	0	0	0
chr1	1829848	1830861	CGI76	+	108	0.965219	0.749077	813	13.2841	0	0	0	0	0	0	1	1	0	0	0	0	0	0	0	0	0	0	0	0	0	0	0	0
chr1	1839693	1841327	CGI77	+	129	0.702191	0.718271	1434	8.99582	1	1	1	1	1	1	1	1	0	1	0	0	0	0	0	0	0	0	0	0	0	0	0	0
chr1	1865421	1865850	CGI78	+	18	0.716897	0.663755	229	7.86026	0	0	0	0	0	0	0	0	0	0	-1	-1	-1	-1	-1	-1	-1	-1	-1	-1	-1	-1	-1	-1
chr1	1876266	1876742	CGI79	+	26	0.914203	0.648551	276	9.42029	1	0	1	0	1	0	0	0	0	0	0	0	0	0	0	1	1	1	0	0	0	0	0	0
chr1	1881114	1881471	CGI80	+	7	0.460852	0.624204	157	4.4586	1	0	1	0	1	0	0	1	0	0	0	0	0	0	0	0	0	0	0	0	0	0	0	0
chr1	1904184	1904557	CGI81	+	14	0.794029	0.641618	173	8.09249	1	0	1	0	1	0	0	0	0	0	0	0	-1	-1	0	0	0	0	0	0	0	0	0	0
chr1	1924907	1925484	CGI82	+	37	0.710676	0.750663	377	9.81432	1	1	1	1	1	1	0	1	0	0	0	0	0	0	0	0	0	0	0	0	0	0	0	0
chr1	1940136	1941577	CGI83	+	146	0.822592	0.758259	1241	11.7647	1	1	1	1	1	1	0	0	0	1	0	0	0	0	0	0	0	0	0	0	0	0	0	1
chr1	1942738	1943168	CGI84	+	22	0.797817	0.7	230	9.56522	1	0	1	0	1	0	0	0	0	0	0	0	-1	0	0	0	0	0	0	0	0	0	0	0
chr1	1946796	1947183	CGI85	+	18	0.866384	0.668449	187	9.62567	1	0	1	0	1	0	0	0	0	0	0	0	-1	0	0	0	0	0	0	0	0	0	0	0
chr1	1949201	1949613	CGI86	+	16	0.678224	0.669811	212	7.54717	1	0	1	0	1	0	0	0	0	0	0	0	-1	0	0	0	0	0	0	0	0	0	0	0
chr1	1950322	1951046	CGI87	+	29	0.486113	0.675573	524	5.53435	1	0	1	0	1	0	0	0	0	0	0	0	-1	-1	0	-1	0	0	0	0	0	-1	0	0
chr1	1965926	1966762	CGI88	+	63	0.761964	0.724843	636	9.90566	0	0	0	0	0	0	0	0	0	0	0	0	0	0	0	0	0	0	0	0	0	0	0	0
chr1	1970916	1972585	CGI89	+	187	0.956432	0.730429	1469	12.7297	1	1	1	1	1	1	1	1	0	1	0	0	0	0	0	0	0	0	0	0	0	0	0	0
chr1	1981302	1981684	CGI90	+	11	0.53653	0.675824	182	6.04396	1	0	1	0	1	0	0	0	0	0	0	0	0	0	0	0	0	0	0	0	0	0	0	0
chr1	1994522	1995656	CGI91	+	64	0.660268	0.64561	934	6.85225	1	1	1	1	1	1	0	0	0	1	0	0	-1	-1	0	0	0	0	0	0	0	0	0	0
chr1	1995771	1996129	CGI92	+	10	0.628484	0.639241	158	6.32911	1	0	1	0	1	0	0	0	0	0	0	0	-1	-1	0	0	0	0	0	0	0	0	0	0
chr1	1996355	1996917	CGI93	+	23	0.663889	0.627072	362	6.35359	1	0	1	0	1	0	0	0	0	0	0	-1	-1	-1	0	0	0	0	0	0	-1	0	0	0
chr1	2002172	2002538	CGI94	+	11	0.622734	0.656627	166	6.62651	1	0	1	0	1	0	0	0	0	0	0	0	-1	-1	0	0	0	0	0	0	0	0	0	0
chr1	2003236	2003648	CGI95	+	19	0.901557	0.632075	212	8.96226	1	0	1	0	1	0	0	0	0	0	0	0	-1	-1	0	0	0	0	0	0	0	0	0	0
chr1	2012674	2013217	CGI96	+	20	0.668226	0.591837	343	5.8309	1	0	1	0	1	0	0	0	0	0	-1	-1	-1	-1	-1	-1	-1	0	0	0	-1	0	0	0
chr1	2014959	2015333	CGI97	+	18	0.835571	0.706897	174	10.3448	1	0	1	0	1	0	0	0	0	0	0	0	-1	0	0	0	0	0	0	0	0	0	0	0
chr1	2017447	2017929	CGI98	+	16	0.607956	0.617021	282	5.67376	1	0	1	0	1	0	0	0	0	0	0	0	-1	-1	0	0	0	0	0	0	-1	0	0	0
chr1	2025901	2026259	CGI99	+	14	0.775641	0.702532	158	8.86076	1	1	1	1	1	1	0	0	0	0	0	0	-1	-1	-1	-1	0	0	0	0	0	0	0	-1
chr1	2029637	2029993	CGI100	+	13	0.70871	0.692308	156	8.33333	1	0	1	0	1	0	0	0	0	0	0	0	-1	-1	0	0	0	0	0	0	0	0	0	0
chr1	2045981	2046370	CGI101	+	14	0.881988	0.582011	189	7.40741	1	0	1	0	1	0	0	0	0	0	0	0	-1	-1	0	0	-1	0	0	0	-1	0	0	0
chr1	2054276	2055415	CGI102	+	69	0.650703	0.683706	939	7.34824	1	0	1	0	1	0	0	1	0	0	0	0	0	0	0	0	0	0	0	0	0	0	0	0
chr1	2056168	2056637	CGI103	+	18	0.587532	0.67658	269	6.69145	1	0	1	0	1	0	0	0	0	0	0	0	-1	-1	0	0	0	0	0	0	0	0	0	0
chr1	2079301	2079935	CGI104	+	19	0.499821	0.605991	434	4.37788	1	0	1	0	1	0	0	0	0	0	0	0	-1	-1	0	-1	0	0	0	0	0	0	0	0
chr1	2101564	2101973	CGI105	+	27	1.44168	0.602871	209	12.9187	1	0	1	0	1	0	0	0	0	0	0	0	-1	0	0	0	1	0	0	0	0	0	0	0
chr1	2110755	2111790	CGI106	+	60	0.626758	0.68024	835	7.18563	1	0	1	1	1	0	1	1	0	0	0	0	0	0	0	0	1	0	0	0	1	0	0	0
chr1	2111800	2112250	CGI107	+	11	0.414571	0.656	250	4.4	1	0	1	0	1	0	0	0	0	1	0	0	-1	0	0	0	0	0	0	0	0	0	0	0
chr1	2115463	2116444	CGI108	+	76	0.683599	0.764405	781	9.73111	1	1	1	1	1	1	0	1	0	1	0	0	0	0	0	0	0	0	0	0	0	0	0	0
chr1	2125423	2126241	CGI109	+	36	0.550999	0.653722	618	5.82524	0	0	1	0	0	0	1	1	1	0	0	0	0	0	0	0	0	0	0	0	0	0	0	0
chr1	2126431	2127323	CGI110	+	80	0.862264	0.736994	692	11.5607	0	0	1	0	0	0	1	1	0	0	0	0	0	0	0	0	0	0	0	0	0	0	0	0
chr1	2133999	2134393	CGI111	+	16	0.707502	0.685567	194	8.24742	0	0	0	0	0	0	1	1	0	0	0	0	0	0	0	0	0	0	0	0	0	0	0	0
chr1	2147709	2151109	CGI112	+	444	0.936944	0.770312	3200	13.875	1	1	1	1	1	1	0	1	0	1	0	0	0	0	0	0	0	0	0	0	0	0	0	0
chr1	2152114	2152698	CGI113	+	19	0.486373	0.661458	384	4.94792	1	0	1	0	1	0	0	1	0	0	-1	-1	-1	-1	-1	-1	-1	-1	-1	-1	-1	-1	-1	-1
chr1	2159011	2159392	CGI114	+	12	0.639364	0.646409	181	6.62983	1	0	1	0	1	0	0	0	0	0	0	0	0	0	0	0	0	0	0	0	0	0	0	0
chr1	2164380	2164871	CGI115	+	18	0.627814	0.628866	291	6.18557	1	0	1	0	1	0	0	0	0	0	0	0	-1	-1	0	0	0	0	0	-1	0	0	0	0
chr1	2169081	2169488	CGI116	+	15	0.679458	0.666667	207	7.24638	1	0	1	0	1	0	1	0	0	1	0	0	-1	-1	0	-1	0	0	0	0	0	0	0	0
chr1	2181056	2181625	CGI117	+	18	0.707913	0.531165	369	4.87805	1	0	1	0	1	0	0	0	0	0	0	0	-1	-1	-1	-1	0	0	0	-1	-1	-1	0	0
chr1	2194820	2195450	CGI118	+	24	0.512183	0.662791	430	5.5814	1	0	1	0	1	0	0	0	0	0	0	0	-1	-1	0	-1	0	0	0	0	-1	0	0	0
chr1	2198968	2199438	CGI119	+	17	0.7756	0.603704	270	6.2963	1	0	1	0	1	0	0	0	0	0	0	0	-1	-1	0	0	0	0	0	0	0	0	0	0
chr1	2211981	2212549	CGI120	+	23	0.692426	0.603261	368	6.25	1	0	1	0	1	0	0	0	0	0	-1	-1	-1	-1	-1	-1	-1	-1	-1	0	-1	0	-1	0
chr1	2216833	2217346	CGI121	+	14	0.603024	0.546326	313	4.47284	1	0	1	0	1	0	0	0	0	0	0	0	-1	-1	0	0	0	0	0	0	0	0	0	0
chr1	2218662	2219215	CGI122	+	18	0.509968	0.634561	353	5.09915	1	0	1	0	1	0	0	0	0	0	0	0	-1	-1	-1	-1	0	-1	0	-1	-1	0	0	0
chr1	2225065	2226030	CGI123	+	52	0.58979	0.679739	765	6.79739	1	0	1	0	1	0	0	0	0	0	0	0	-1	-1	0	0	0	0	0	0	0	0	0	0
chr1	2226312	2229046	CGI124	+	197	0.730678	0.653512	2534	7.77427	1	0	1	0	1	0	0	0	0	0	1	1	-1	1	1	1	1	1	1	1	1	1	1	1
chr1	2235315	2237172	CGI125	+	152	0.668121	0.742305	1657	9.1732	0	0	0	0	0	0	1	1	0	0	0	0	0	0	0	0	0	0	0	0	0	0	0	0
chr1	2269777	2270314	CGI126	+	41	1.20296	0.664688	337	12.1662	1	0	1	0	1	0	0	0	0	0	0	0	0	0	0	0	0	0	0	0	0	0	0	0
chr1	2298220	2298605	CGI127	+	9	0.450376	0.659459	185	4.86486	1	0	1	0	1	0	0	0	0	0	0	0	0	-1	-1	0	-1	-1	0	-1	-1	-1	-1	-1
chr1	2306118	2306637	CGI128	+	29	0.728822	0.708464	319	9.09091	1	0	1	0	1	0	0	0	0	0	0	0	-1	0	0	0	0	0	0	0	0	0	0	0
chr1	2312338	2313837	CGI129	+	156	0.884644	0.74057	1299	12.0092	1	1	1	1	1	1	1	1	0	1	0	0	0	0	0	0	0	0	0	0	0	0	0	0
chr1	2333166	2334928	CGI130	+	158	0.742719	0.740717	1562	10.1152	1	1	1	1	1	1	1	1	0	1	0	0	0	0	0	0	0	0	0	0	0	0	0	0
chr1	2359034	2359680	CGI131	+	22	0.508377	0.627803	446	4.93274	0	0	0	0	0	0	0	0	0	0	-1	0	-1	-1	-1	-1	-1	-1	-1	-1	-1	-1	-1	-1
chr1	2364345	2365776	CGI132	+	130	0.760581	0.74736	1231	10.5605	0	0	0	0	0	0	0	0	0	0	0	0	0	0	0	0	0	0	0	0	0	1	0	1
chr1	2388279	2389048	CGI133	+	34	0.463638	0.720562	569	5.9754	0	0	0	0	0	0	0	0	0	0	0	0	0	0	0	0	0	0	0	0	0	0	0	0
chr1	2390626	2391138	CGI134	+	8	0.25347	0.641026	312	2.5641	0	0	0	0	0	0	0	0	0	0	0	0	-1	-1	0	-1	0	0	0	-1	-1	-1	-1	-1
chr1	2414861	2415257	CGI135	+	16	0.70359	0.693878	196	8.16327	1	0	1	0	1	0	0	0	0	0	0	0	-1	-1	-1	-1	0	0	0	-1	-1	-1	0	-1
chr1	2446987	2448282	CGI136	+	120	0.925937	0.693151	1095	10.9589	1	1	1	1	1	1	1	1	0	1	0	0	0	0	0	0	0	0	0	0	0	0	0	0
chr1	2450402	2451983	CGI137	+	166	0.931403	0.723389	1381	12.0203	1	1	1	1	1	1	0	0	0	1	0	0	0	0	0	0	0	0	0	0	0	0	0	0
chr1	2461895	2462592	CGI138	+	50	0.813171	0.704225	497	10.0604	0	0	0	0	0	0	0	0	0	1	0	0	0	0	0	0	0	0	0	0	0	0	0	0
chr1	2467314	2468699	CGI139	+	95	0.625966	0.718143	1185	8.01688	0	0	0	0	0	0	1	1	0	1	0	0	0	0	0	0	0	0	0	0	0	0	0	0
chr1	2487034	2487417	CGI140	+	12	0.62747	0.655738	183	6.55738	0	0	0	0	0	0	0	0	0	1	-1	-1	-1	-1	-1	-1	-1	-1	-1	-1	-1	-1	-1	-1
chr1	2507340	2508932	CGI141	+	148	0.765911	0.747126	1392	10.6322	1	1	1	1	1	1	1	1	0	1	0	0	0	0	0	0	0	0	0	0	0	0	0	0
chr1	2532295	2532709	CGI142	+	16	0.612004	0.700935	214	7.47664	1	0	1	0	1	0	0	0	0	0	0	0	0	0	0	0	0	0	0	0	0	0	0	0
chr1	2549645	2550867	CGI143	+	91	0.637969	0.753425	1022	8.90411	1	0	1	1	1	0	0	0	0	0	0	0	0	0	0	0	0	0	0	0	0	0	0	0
chr1	2563576	2564827	CGI144	+	90	0.669046	0.719315	1051	8.56327	0	0	0	0	1	0	1	1	0	1	0	0	0	0	0	0	0	0	0	0	0	0	0	0
chr1	2695736	2697020	CGI145	+	118	0.809282	0.73524	1084	10.8856	0	0	0	0	1	1	0	0	0	1	0	0	0	0	1	1	1	1	1	1	1	1	1	1
chr1	2726494	2726931	CGI146	+	16	0.878447	0.57384	237	6.75105	0	0	0	0	0	0	0	0	0	0	0	0	0	0	0	0	0	0	0	0	0	0	1	1
chr1	2728297	2728734	CGI147	+	16	0.546665	0.704641	237	6.75105	0	0	0	0	0	0	0	0	0	0	-1	-1	-1	-1	-1	-1	-1	-1	-1	-1	-1	-1	-1	-1
chr1	2789328	2789684	CGI148	+	16	1.05639	0.634615	156	10.2564	0	0	0	0	1	0	0	0	0	0	0	0	0	0	0	0	0	0	0	-1	0	0	0	-1
chr1	2817543	2817987	CGI149	+	23	0.779944	0.696721	244	9.42623	0	0	0	0	1	0	0	0	0	0	0	0	-1	-1	-1	0	0	0	0	-1	-1	-1	0	-1
chr1	2969559	2970707	CGI150	+	98	0.932296	0.666667	948	10.3376	1	0	1	1	1	1	0	0	0	0	1	1	0	1	1	1	1	1	1	1	1	1	1	1
chr1	2973810	2978117	CGI151	+	478	0.882447	0.726808	4107	11.6387	1	1	1	1	1	1	0	0	0	1	0	0	0	0	1	1	1	1	1	1	1	1	1	1
chr1	2979750	2980814	CGI152	+	85	0.81167	0.696759	864	9.83796	1	0	1	0	1	0	0	0	0	0	0	0	0	0	1	1	1	1	0	1	1	1	1	1
chr1	3020385	3020991	CGI153	+	41	1.38264	0.566502	406	10.0985	1	0	1	0	1	0	0	0	0	0	0	0	0	1	1	1	1	0	0	0	1	1	0	0
chr1	3061667	3062148	CGI154	+	20	0.789926	0.601423	281	7.11744	1	0	1	0	1	0	0	0	0	0	-1	-1	0	0	0	0	0	0	0	0	0	0	0	0
chr1	3077072	3077607	CGI155	+	16	0.43098	0.671642	335	4.77612	1	0	1	0	1	0	0	0	0	0	-1	-1	-1	-1	-1	-1	-1	-1	-1	-1	-1	-1	-1	-1
chr1	3087271	3087733	CGI156	+	27	1.62571	0.530534	262	10.3053	1	0	1	0	1	0	0	0	0	0	1	1	1	1	1	1	1	1	1	1	1	1	1	1
chr1	3117996	3118399	CGI157	+	16	0.761213	0.64532	203	7.88177	1	0	1	0	1	0	0	0	0	0	0	0	0	0	0	0	0	0	0	0	0	0	0	0
chr1	3125105	3125574	CGI158	+	13	0.534254	0.605948	269	4.83271	1	0	1	0	1	0	0	0	0	0	0	0	-1	-1	-1	-1	-1	0	0	-1	-1	-1	0	-1
chr1	3147268	3148022	CGI159	+	43	0.626577	0.705776	554	7.76173	1	0	1	0	1	0	0	0	0	0	1	1	0	1	1	1	1	1	1	0	1	1	1	1
chr1	3153727	3154421	CGI160	+	51	0.826949	0.710526	494	10.3239	1	0	1	0	1	0	0	0	0	0	0	0	0	0	0	0	0	0	0	0	0	1	1	1
chr1	3190250	3190667	CGI161	+	14	0.477482	0.746544	217	6.45161	1	0	1	0	1	0	0	0	0	0	-1	-1	-1	-1	-1	-1	-1	-1	-1	-1	-1	-1	-1	-1
chr1	3219451	3220276	CGI162	+	37	0.609528	0.624	625	5.92	1	0	1	0	1	0	0	0	0	0	-1	-1	-1	-1	0	-1	0	0	0	-1	-1	0	-1	-1
chr1	3229615	3229992	CGI163	+	10	0.568345	0.632768	177	5.64972	1	0	1	0	1	0	0	0	0	0	-1	-1	-1	-1	-1	-1	-1	-1	-1	-1	-1	-1	-1	-1
chr1	3272459	3272934	CGI164	+	18	0.676203	0.625455	275	6.54545	1	0	1	0	1	0	0	0	0	0	0	0	-1	-1	0	0	0	0	0	-1	-1	0	0	-1
chr1	3299723	3300970	CGI165	+	91	0.742326	0.689589	1047	8.6915	1	0	1	0	1	0	1	1	0	0	0	0	0	0	0	0	0	0	0	0	0	0	0	0
chr1	3360641	3361560	CGI166	+	92	0.828571	0.787204	719	12.7955	1	1	1	1	1	1	1	1	0	1	0	0	0	0	0	0	0	0	0	0	0	0	0	0
chr1	3398240	3398738	CGI167	+	17	0.597655	0.624161	298	5.7047	1	0	1	0	1	0	0	0	0	1	0	0	0	0	0	0	0	0	0	0	0	0	0	0
chr1	3400701	3401188	CGI168	+	15	0.411277	0.714286	287	5.22648	1	0	1	0	1	0	0	0	0	0	0	0	0	0	0	0	0	0	0	0	0	0	0	0
chr1	3410510	3411076	CGI169	+	17	0.477429	0.631148	366	4.64481	1	0	1	0	1	0	0	0	0	0	0	0	-1	-1	0	0	0	0	0	0	0	0	0	-1
chr1	3437154	3438266	CGI170	+	96	0.804118	0.72807	912	10.5263	1	0	1	1	1	1	0	1	0	1	0	0	0	0	0	0	0	0	0	0	0	0	0	0
chr1	3517435	3518141	CGI171	+	64	0.892904	0.766798	506	12.6482	1	1	1	1	1	1	0	1	0	0	0	0	0	0	0	0	0	0	0	0	0	0	0	0
chr1	3530456	3532361	CGI172	+	180	0.836293	0.711437	1705	10.5572	1	1	1	1	1	1	0	1	0	1	0	0	0	0	0	0	0	0	0	0	0	0	0	0
chr1	3551491	3552221	CGI173	+	47	0.899614	0.635849	530	8.86792	1	0	1	0	1	0	0	0	0	0	0	1	0	0	1	0	1	1	1	0	0	1	1	0
chr1	3556059	3556809	CGI174	+	50	0.786696	0.683636	550	9.09091	1	1	1	1	1	1	0	1	0	1	0	0	0	0	0	0	0	0	0	0	0	0	0	0
chr1	3556898	3559869	CGI175	+	276	0.790983	0.709852	2771	9.9603	1	1	1	1	1	1	0	0	0	1	0	0	0	0	1	0	1	1	0	1	1	1	1	1
chr1	3575239	3575603	CGI176	+	8	0.420934	0.689024	164	4.87805	1	0	1	0	1	0	0	0	0	0	-1	-1	-1	-1	-1	-1	-1	-1	-1	-1	-1	-1	-1	-1
chr1	3590396	3590977	CGI177	+	26	0.574374	0.690289	381	6.82415	1	0	1	0	1	0	0	1	0	0	0	0	0	0	0	0	0	0	0	0	0	0	0	0
chr1	3639144	3639533	CGI178	+	22	0.960946	0.703704	189	11.6402	1	0	1	0	1	0	0	0	0	0	-1	-1	-1	-1	0	0	0	0	0	0	0	0	0	0
chr1	3652851	3654091	CGI179	+	100	0.767078	0.7125	1040	9.61538	1	1	1	1	0	0	1	1	0	1	0	0	0	0	1	1	1	1	1	1	1	1	1	1
chr1	3678195	3678975	CGI180	+	44	0.590531	0.718966	580	7.58621	0	0	0	0	0	0	0	1	0	0	0	0	0	0	0	0	0	0	0	0	0	0	0	0
chr1	3678968	3679639	CGI181	+	45	0.714025	0.738854	471	9.55414	1	1	1	1	0	0	0	1	0	1	0	0	0	0	0	0	0	0	0	0	0	0	0	0
chr1	3702133	3703229	CGI182	+	92	0.778985	0.726562	896	10.2679	1	1	1	1	1	1	1	1	0	1	0	0	0	0	0	0	0	0	0	0	0	0	0	0
chr1	3722794	3723294	CGI183	+	16	0.567663	0.616667	300	5.33333	1	0	1	0	1	0	0	0	0	0	0	0	-1	-1	-1	0	-1	0	0	-1	-1	-1	0	0
chr1	3762884	3764502	CGI184	+	132	0.748203	0.705924	1418	9.30889	1	1	1	1	1	1	1	1	0	1	0	0	0	0	0	0	0	0	0	0	0	0	0	0
chr1	3806286	3807144	CGI185	+	55	0.726544	0.680851	658	8.35866	1	1	1	1	1	1	1	1	0	1	0	0	0	0	0	0	0	0	0	0	0	0	0	0
chr1	3807185	3808069	CGI186	+	57	0.705702	0.688596	684	8.33333	1	0	1	0	0	0	1	1	0	0	0	0	0	0	0	0	0	0	0	0	0	0	0	0
chr1	3817277	3817637	CGI187	+	15	0.838574	0.68125	160	9.375	1	0	1	0	0	0	0	0	0	0	-1	-1	-1	-1	-1	-1	-1	-1	-1	-1	-1	-1	-1	-1
chr1	3978569	3979390	CGI188	+	30	0.53246	0.608696	621	4.83092	0	0	0	0	0	0	0	0	0	0	0	-1	-1	-1	-1	-1	-1	0	0	-1	-1	-1	-1	0
chr1	4262690	4263092	CGI189	+	16	1.46972	0.490099	202	7.92079	0	0	0	0	0	0	0	0	0	0	1	1	1	1	1	1	1	1	1	0	0	1	1	1
chr1	4613694	4616672	CGI190	+	343	0.902854	0.740101	2778	12.347	1	1	1	1	1	1	0	1	0	1	0	0	0	0	1	1	1	1	0	1	1	1	1	1
chr1	4671122	4672520	CGI191	+	88	0.654541	0.670284	1198	7.34558	1	0	1	0	1	0	0	1	0	0	1	1	1	1	1	1	1	1	1	0	1	1	1	1
chr1	5696006	5696472	CGI192	+	24	0.906378	0.642857	266	9.02256	0	0	0	0	0	0	0	0	0	0	0	1	0	1	1	1	1	1	1	0	0	1	0	0
chr1	5973956	5976038	CGI193	+	195	0.833638	0.706695	1882	10.3613	1	1	1	1	1	1	1	1	0	1	0	0	0	0	0	0	0	0	0	0	0	0	0	0
chr1	6008544	6009201	CGI194	+	24	0.489929	0.656455	457	5.25164	1	1	1	1	1	1	0	0	0	1	0	0	0	0	0	0	0	0	0	0	0	0	0	0
chr1	6054056	6054629	CGI195	+	29	0.66345	0.686327	373	7.7748	1	0	1	0	1	0	0	0	0	0	0	0	-1	-1	0	0	0	0	0	0	0	0	0	0
chr1	6110214	6110883	CGI196	+	38	0.702793	0.695096	469	8.10235	1	0	1	0	1	0	0	0	0	0	0	0	0	0	0	0	0	0	0	0	0	0	0	0
chr1	6131110	6131796	CGI197	+	44	0.806416	0.674897	486	9.0535	1	0	1	0	1	0	0	1	0	0	0	0	0	0	0	0	0	0	0	0	0	0	0	0
chr1	6161721	6163733	CGI198	+	218	0.847008	0.756071	1812	12.0309	1	1	1	1	1	1	0	0	0	1	0	0	0	0	0	0	0	0	0	0	0	0	0	0
chr1	6181561	6182588	CGI199	+	69	0.766483	0.663845	827	8.34341	1	1	1	1	1	1	1	1	0	1	0	0	0	0	0	0	0	0	0	0	0	0	0	0
chr1	6188278	6189559	CGI200	+	101	0.731836	0.715079	1081	9.3432	1	1	1	1	1	1	0	1	0	1	0	0	0	0	1	0	0	1	0	0	0	0	0	0
chr1	6191228	6192469	CGI201	+	101	0.811127	0.695485	1041	9.70221	1	0	1	1	1	1	0	1	0	1	0	0	0	0	0	0	0	0	0	1	1	0	1	1
chr1	6218094	6218958	CGI202	+	98	0.98287	0.775602	664	14.759	1	1	1	1	1	1	1	1	1	1	0	0	0	0	0	0	0	0	0	0	0	0	0	0
chr1	6224183	6225611	CGI203	+	126	0.831891	0.70684	1228	10.2606	0	0	0	0	0	0	0	0	0	0	0	0	0	0	0	0	0	0	0	0	0	0	0	1
chr1	6227386	6229149	CGI204	+	133	0.718636	0.700576	1563	8.50928	1	0	1	0	1	0	1	1	0	0	0	0	0	0	0	0	0	0	0	0	0	0	0	0
chr1	6231508	6232962	CGI205	+	151	0.865296	0.751994	1254	12.0415	1	0	1	1	1	0	0	0	0	0	0	0	0	0	0	0	0	0	0	0	0	0	0	1
chr1	6236447	6236870	CGI206	+	15	0.648161	0.64574	223	6.72646	1	0	1	0	1	0	0	0	0	0	0	0	-1	0	0	0	0	0	0	0	0	0	0	0
chr1	6242546	6244374	CGI207	+	189	0.807246	0.760442	1628	11.6093	1	1	1	1	1	1	0	1	0	1	0	0	0	0	0	0	0	0	0	0	0	0	0	0
chr1	6375310	6376947	CGI208	+	173	0.91019	0.730689	1437	12.039	1	1	1	1	1	1	1	1	0	1	0	0	0	0	0	0	0	0	0	0	0	0	0	0
chr1	6401371	6403715	CGI209	+	214	0.777311	0.716884	2144	9.98134	1	1	1	1	1	1	0	0	0	1	0	0	0	0	0	0	0	0	0	0	0	0	0	0
chr1	6406639	6408133	CGI210	+	125	0.7682	0.710201	1294	9.65997	1	1	1	1	1	1	0	0	0	1	0	0	0	0	0	0	0	0	0	0	0	0	0	0
chr1	6422688	6423947	CGI211	+	109	0.784599	0.725212	1059	10.2927	1	0	1	0	1	0	0	0	0	0	0	0	0	0	1	0	1	0	0	0	1	1	1	1
chr1	6429558	6430537	CGI212	+	66	0.693802	0.699615	779	8.4724	1	0	1	0	1	0	0	1	0	0	0	0	0	0	0	0	0	0	0	1	0	0	0	0
chr1	6430672	6431917	CGI213	+	103	0.703991	0.750239	1045	9.85646	1	0	1	1	1	0	0	0	0	1	0	0	0	0	0	0	0	0	0	0	0	0	0	0
chr1	6436713	6439120	CGI214	+	243	0.870552	0.712732	2207	11.0104	1	0	1	0	1	0	0	0	0	0	0	0	0	0	1	1	1	1	1	1	1	1	1	1
chr1	6442570	6443333	CGI215	+	32	0.555239	0.642984	563	5.68384	1	0	1	0	1	0	0	0	0	0	0	0	0	0	0	0	0	0	0	0	0	0	0	0
chr1	6443831	6444667	CGI216	+	62	0.850982	0.680818	636	9.74843	1	0	1	0	1	0	0	0	0	0	1	1	1	1	1	1	1	1	1	1	1	1	1	1
chr1	6448506	6449120	CGI217	+	44	0.788671	0.73913	414	10.628	1	1	1	1	1	1	0	0	0	0	0	0	0	0	0	0	0	0	0	1	0	0	1	1
chr1	6452920	6454587	CGI218	+	122	0.713067	0.68439	1467	8.31629	1	0	1	1	1	0	0	0	0	0	1	1	0	1	1	1	1	1	1	1	1	1	1	1
chr1	6458099	6458457	CGI219	+	12	0.630978	0.696203	158	7.59494	1	0	1	0	1	0	0	0	0	0	0	0	0	0	0	0	0	0	0	0	0	0	0	0
chr1	6467612	6468338	CGI220	+	55	0.721453	0.764259	526	10.4563	1	0	1	0	1	0	1	1	0	1	0	0	0	0	0	0	0	0	0	0	0	0	0	0
chr1	6472647	6473464	CGI221	+	53	0.722347	0.690438	617	8.58995	1	1	1	1	1	1	0	1	0	0	0	0	0	0	0	0	0	0	0	0	0	0	0	0
chr1	6479686	6480561	CGI222	+	83	0.788922	0.791111	675	12.2963	1	1	1	1	1	1	0	1	0	1	0	0	0	0	0	0	0	0	0	0	0	0	0	0
chr1	6536644	6537660	CGI223	+	83	0.951227	0.654412	816	10.1716	1	1	1	1	1	1	1	1	0	1	0	0	0	0	0	0	0	0	0	0	0	0	0	0
chr1	6562110	6563152	CGI224	+	69	0.733516	0.669834	842	8.19477	1	1	1	1	1	1	1	1	0	1	0	0	0	0	0	0	0	0	0	0	0	0	0	0
chr1	6584208	6586012	CGI225	+	206	0.952084	0.735037	1604	12.8429	1	1	1	1	1	1	1	1	1	1	0	0	0	0	0	0	0	0	0	0	0	0	0	0
chr1	6595277	6598409	CGI226	+	343	0.870282	0.741473	2932	11.6985	1	1	1	1	1	1	1	1	1	1	0	0	0	0	0	0	0	0	0	0	0	0	0	0
chr1	6607524	6608644	CGI227	+	89	0.738793	0.725	920	9.67391	1	1	1	1	1	1	1	1	0	1	0	0	0	0	0	0	0	0	0	0	0	0	0	0
chr1	6683810	6684849	CGI228	+	92	0.844924	0.721097	839	10.9654	1	1	1	1	1	1	1	1	0	1	0	0	0	0	0	0	0	0	0	0	0	0	0	0
chr1	6766780	6769101	CGI229	+	256	0.877058	0.743517	2121	12.0698	1	1	1	1	1	1	1	1	0	1	0	0	0	0	0	0	0	0	0	0	0	0	0	0
chr1	6945972	6946392	CGI230	+	12	0.739971	0.545455	220	5.45455	1	0	1	0	1	0	0	1	0	0	0	0	0	0	0	0	0	0	0	0	0	0	0	0
chr1	7155350	7155854	CGI231	+	13	0.484132	0.601974	304	4.27632	1	0	1	0	1	0	0	0	0	0	0	-1	-1	-1	-1	-1	-1	0	-1	-1	-1	-1	-1	-1
chr1	7662611	7663831	CGI232	+	113	0.850458	0.72451	1020	11.0784	1	0	1	1	1	0	0	1	0	1	0	0	0	0	0	0	0	0	0	0	0	0	0	0
chr1	7686286	7688655	CGI233	+	307	0.995123	0.763485	2169	14.154	1	0	1	0	1	0	0	1	0	1	0	0	0	0	0	0	0	0	0	0	0	0	0	0
chr1	7753487	7754657	CGI234	+	103	0.888421	0.695876	970	10.6186	1	1	1	1	1	1	1	1	0	1	0	0	0	0	0	0	0	0	0	0	0	0	0	0
chr1	7766349	7767825	CGI235	+	144	0.841378	0.732759	1276	11.2853	1	1	1	1	1	1	0	0	0	1	1	1	0	0	1	1	1	1	1	1	1	1	1	1
chr1	7924842	7925436	CGI236	+	34	0.76355	0.675127	394	8.62944	0	0	0	0	0	0	0	0	0	0	0	0	0	0	0	0	0	0	0	0	0	0	0	1
chr1	7936468	7937197	CGI237	+	51	0.872727	0.665406	529	9.64083	0	0	0	0	0	0	0	0	0	0	0	0	0	0	0	0	0	0	0	0	0	0	0	0
chr1	7943828	7944843	CGI238	+	81	0.875399	0.679755	815	9.93865	1	1	1	1	1	1	1	1	1	1	0	0	0	0	0	0	0	0	0	0	0	0	0	0
chr1	8008076	8009738	CGI239	+	176	0.95419	0.71067	1462	12.0383	1	1	1	1	1	1	1	1	1	1	0	0	0	0	0	0	0	0	0	0	0	0	0	0
chr1	8199637	8200539	CGI240	+	72	0.80563	0.717949	702	10.2564	0	0	0	0	0	0	0	0	0	0	0	0	0	0	0	1	0	0	0	0	1	0	0	0
chr1	8300274	8301267	CGI241	+	75	0.79655	0.689786	793	9.45776	0	0	0	0	1	1	0	1	0	0	0	0	0	0	0	0	0	0	0	0	0	0	0	0
chr1	8405868	8407080	CGI242	+	108	0.802059	0.736166	1012	10.6719	1	1	1	1	1	1	1	1	0	1	0	0	0	0	0	0	0	0	0	0	0	0	0	0
chr1	8685431	8686351	CGI243	+	82	0.873554	0.726389	720	11.3889	1	0	1	0	1	0	1	1	0	1	0	0	0	0	0	0	0	0	0	0	0	0	0	0
chr1	8799513	8800899	CGI244	+	115	0.888497	0.664418	1186	9.69646	1	1	1	1	1	1	1	1	1	1	0	0	0	0	0	0	0	0	0	0	0	0	0	0
chr1	8860366	8862258	CGI245	+	157	0.847467	0.663712	1692	9.27896	1	1	1	1	1	1	1	1	1	1	0	0	0	0	0	0	0	0	0	0	0	0	0	0
chr1	9021897	9022969	CGI246	+	79	0.724657	0.707569	872	9.05963	1	0	1	0	1	0	0	0	0	0	1	1	1	1	1	1	1	1	1	1	1	1	1	1
chr1	9054023	9054728	CGI247	+	39	0.59931	0.720792	505	7.72277	1	0	0	0	0	0	0	0	0	1	1	1	1	1	1	1	1	1	1	1	1	1	1	1
chr1	9111019	9112530	CGI248	+	134	0.76249	0.741419	1311	10.2212	1	1	1	1	1	1	1	1	0	1	0	0	0	0	0	0	0	0	0	0	0	0	0	0
chr1	9164525	9166258	CGI249	+	152	0.763874	0.720809	1533	9.9152	0	0	1	1	0	0	1	1	0	0	0	0	0	0	0	0	0	0	0	0	0	0	0	0
chr1	9181065	9181931	CGI250	+	53	0.727928	0.662162	666	7.95796	0	0	0	0	0	0	0	0	0	1	0	0	0	0	0	0	0	0	0	1	0	0	0	1
chr1	9216848	9218023	CGI251	+	126	0.89356	0.761026	975	12.9231	1	1	1	1	1	1	1	1	1	1	0	0	0	0	0	0	0	0	0	0	0	0	0	0
chr1	9274785	9276783	CGI252	+	204	0.873382	0.724138	1798	11.3459	1	1	1	1	1	1	0	1	0	1	0	0	0	0	0	0	0	0	0	0	0	0	0	0
chr1	9411317	9411912	CGI253	+	36	0.929341	0.627848	395	9.11392	0	0	0	0	0	0	1	1	1	1	0	0	0	0	0	0	0	0	0	0	0	0	0	0
chr1	9477750	9478362	CGI254	+	36	0.722032	0.696602	412	8.73786	0	0	0	0	0	0	0	0	0	0	0	0	0	0	0	0	0	0	0	0	0	0	0	0
chr1	9521770	9523058	CGI255	+	141	0.939431	0.744485	1088	12.9596	1	1	1	1	1	1	0	1	1	1	0	0	0	0	0	0	0	0	0	0	0	0	0	0
chr1	9571061	9572411	CGI256	+	156	0.930463	0.765217	1150	13.5652	1	1	1	1	1	1	0	1	0	1	0	0	0	0	0	0	0	0	0	0	0	0	0	0
chr1	9609395	9610271	CGI257	+	52	0.738774	0.64645	676	7.69231	0	0	0	0	0	0	0	0	0	0	0	0	0	0	0	0	0	0	0	0	0	0	0	0
chr1	9612108	9612605	CGI258	+	13	0.457708	0.619529	297	4.3771	0	0	0	0	0	0	0	0	0	1	-1	-1	-1	-1	-1	-1	-1	-1	-1	-1	-1	-1	-1	-1
chr1	9634201	9635509	CGI259	+	120	0.863372	0.710289	1108	10.8303	1	1	1	1	1	1	0	1	0	1	0	0	0	0	0	0	0	0	0	0	1	0	0	1
chr1	9670238	9670801	CGI260	+	24	0.644966	0.644628	363	6.61157	1	0	1	0	1	0	1	1	0	0	0	0	0	0	0	0	0	0	0	0	0	0	0	0
chr1	9671678	9672958	CGI261	+	112	0.768097	0.736111	1080	10.3704	1	0	1	0	1	0	0	1	0	1	0	0	0	0	0	0	0	0	0	0	0	0	0	0
chr1	9713156	9713521	CGI262	+	7	0.533537	0.6	165	4.24242	1	0	1	0	1	0	0	0	0	0	-1	-1	-1	-1	0	0	0	0	0	0	0	0	0	0
chr1	9805601	9807292	CGI263	+	186	0.892936	0.74782	1491	12.4748	1	1	1	1	1	1	1	1	0	1	0	0	0	0	0	0	0	0	0	0	0	0	0	0
chr1	9892302	9893485	CGI264	+	126	0.899179	0.776195	983	12.8179	1	1	1	1	1	1	1	1	1	1	0	0	0	0	0	0	0	0	0	0	0	0	0	0
chr1	9925721	9926307	CGI265	+	30	0.709836	0.665803	386	7.77202	1	1	1	1	1	1	1	1	1	1	0	0	0	0	0	0	0	0	0	0	0	0	0	0
chr1	9979597	9980900	CGI266	+	132	0.869837	0.747053	1103	11.9674	1	1	1	1	1	1	0	1	0	1	0	0	0	0	0	0	0	0	0	0	0	0	0	0
chr1	10015025	10015754	CGI267	+	60	0.949682	0.691871	529	11.3422	1	1	1	1	1	1	1	1	0	1	0	0	0	0	0	0	0	0	0	0	0	0	0	0
chr1	10192388	10194116	CGI268	+	179	0.911529	0.717277	1528	11.7147	1	1	1	1	1	1	1	1	0	1	0	0	0	0	0	0	0	0	0	0	0	0	0	0
chr1	10381019	10382668	CGI269	+	145	0.876261	0.677019	1449	10.0069	1	1	1	1	1	1	1	1	1	1	0	0	0	0	0	0	0	0	0	0	0	0	0	0
chr1	10412559	10413948	CGI270	+	116	0.973457	0.634987	1189	9.7561	1	1	1	1	1	1	1	1	1	1	1	0	0	0	0	0	0	0	0	0	0	0	0	0
chr1	10454627	10455539	CGI271	+	61	1.01524	0.587079	712	8.56742	1	1	1	1	1	1	1	1	1	1	0	0	0	0	0	0	0	0	0	0	0	0	0	0
chr1	10620945	10622921	CGI272	+	208	0.909945	0.717905	1776	11.7117	1	0	1	0	1	0	0	1	0	1	1	1	1	1	1	1	1	1	1	1	1	1	1	1
chr1	10676243	10678149	CGI273	+	237	1.04471	0.732122	1706	13.8921	1	0	1	1	1	0	0	1	0	1	0	0	0	0	0	0	0	0	0	0	0	0	0	0
chr1	10709039	10709403	CGI274	+	10	0.555576	0.664634	164	6.09756	1	0	1	0	1	0	0	0	0	0	0	0	0	0	0	0	0	0	0	0	0	0	0	0
chr1	10770037	10770436	CGI275	+	11	0.558106	0.638191	199	5.52764	1	0	1	0	1	0	0	0	0	0	0	0	-1	-1	0	0	0	0	0	0	0	-1	0	0
chr1	10771209	10771657	CGI276	+	9	0.312296	0.685484	248	3.62903	1	0	1	0	1	0	0	0	0	0	0	0	0	0	0	0	0	0	0	0	0	0	0	0
chr1	10776336	10778499	CGI277	+	177	0.820061	0.669384	1963	9.01681	1	0	1	0	1	0	0	1	0	0	0	0	0	0	0	0	0	0	0	0	0	0	0	0
chr1	10778723	10779698	CGI278	+	79	0.772286	0.727742	775	10.1935	1	1	1	1	1	1	0	1	0	1	0	0	0	0	0	0	0	0	0	0	0	0	0	0
chr1	10818316	10818956	CGI279	+	27	0.502662	0.702273	440	6.13636	0	0	0	0	0	0	0	0	0	0	0	0	0	0	0	0	0	0	0	0	0	0	0	0
chr1	10849443	10850255	CGI280	+	72	0.855401	0.754902	612	11.7647	0	0	0	0	0	0	0	1	0	0	0	0	0	0	0	0	0	0	0	0	0	0	0	0
chr1	10871241	10871951	CGI281	+	65	0.787872	0.805882	510	12.7451	0	0	0	0	0	0	0	0	0	1	0	0	0	0	0	0	0	0	0	0	0	0	0	0
chr1	10924582	10924961	CGI282	+	14	0.677987	0.681564	179	7.82123	0	0	0	0	0	0	0	0	0	0	0	0	0	0	0	0	0	0	0	0	0	0	0	0
chr1	10994563	10995968	CGI283	+	100	0.811384	0.640664	1205	8.29876	1	1	1	1	1	1	1	1	0	1	0	0	0	0	0	0	0	0	0	0	0	0	0	0
chr1	11041616	11043316	CGI284	+	155	0.801093	0.724667	1500	10.3333	1	1	1	1	1	1	1	1	1	1	0	0	0	0	0	0	0	0	0	0	0	0	0	0
chr1	11081894	11082800	CGI285	+	72	0.89778	0.679887	706	10.1983	1	1	1	1	1	1	1	1	1	1	0	0	0	0	0	0	0	0	0	0	0	0	0	0
chr1	11244792	11245648	CGI286	+	48	0.688997	0.652439	656	7.31707	1	1	1	1	1	1	1	1	1	1	0	0	0	0	0	0	0	0	0	0	0	0	0	0
chr1	11255654	11256727	CGI287	+	60	0.648609	0.651775	873	6.87285	1	1	1	1	1	1	1	1	0	1	0	0	0	0	0	0	0	0	0	0	0	0	0	0
chr1	11461182	11463318	CGI288	+	193	0.819299	0.697831	1936	9.96901	1	1	1	1	1	1	1	1	0	1	0	0	0	0	0	0	0	0	0	1	1	1	1	1
chr1	11483829	11484882	CGI289	+	81	0.911961	0.6483	853	9.4959	1	0	1	0	1	0	0	0	0	0	1	1	1	1	1	1	1	1	1	1	1	1	1	1
chr1	11631269	11631963	CGI290	+	38	0.683084	0.684211	494	7.69231	1	0	1	0	1	0	0	1	0	0	0	0	0	0	0	0	0	0	0	0	0	0	0	0
chr1	11632926	11633696	CGI291	+	45	0.661052	0.7	570	7.89474	1	0	1	0	1	0	0	0	0	0	0	0	0	0	0	0	0	0	0	0	0	0	0	0
chr1	11636528	11638015	CGI292	+	134	0.788027	0.731158	1287	10.4118	1	1	1	1	1	1	0	1	0	1	0	0	0	0	0	0	0	0	0	0	0	0	0	0
chr1	11646617	11647605	CGI293	+	90	0.847477	0.744924	788	11.4213	1	1	1	1	1	1	0	0	0	1	0	0	0	0	0	0	0	0	0	0	0	0	0	0
chr1	11662926	11664257	CGI294	+	112	0.81976	0.696729	1131	9.90274	1	1	1	1	1	1	1	1	0	1	0	0	0	0	0	0	0	0	0	0	0	0	0	0
chr1	11673142	11675224	CGI295	+	185	0.790932	0.712009	1882	9.82997	1	1	1	1	1	1	1	1	0	1	0	0	0	0	0	0	0	0	0	0	0	0	0	0
chr1	11683555	11683980	CGI296	+	9	0.427319	0.613333	225	4	1	0	1	0	1	0	0	0	0	0	0	0	0	0	0	0	0	0	0	0	0	0	0	0
chr1	11702038	11702734	CGI297	+	35	0.655108	0.657258	496	7.05645	1	0	1	0	1	0	0	0	0	0	0	0	0	0	0	0	0	0	0	0	0	0	0	0
chr1	11718360	11719203	CGI298	+	44	0.652559	0.659409	643	6.84292	1	1	1	1	1	1	1	1	0	1	0	0	0	0	0	0	0	0	0	0	0	0	0	0
chr1	11744580	11745149	CGI299	+	27	0.690685	0.653117	369	7.31707	0	0	0	0	0	0	0	0	0	0	0	0	0	0	0	0	0	0	0	0	0	0	0	0
chr1	11787841	11789080	CGI300	+	81	0.681289	0.677575	1039	7.79596	1	1	1	1	1	1	1	1	0	1	0	0	0	0	0	0	0	0	0	0	0	0	0	0
chr1	11841599	11842265	CGI301	+	43	0.787494	0.686695	466	9.22747	0	0	0	0	1	0	0	0	0	0	0	0	0	0	0	0	0	0	0	0	0	0	0	1
chr1	11891294	11891810	CGI302	+	19	0.66856	0.601266	316	6.01266	0	0	0	0	1	0	1	1	1	0	0	0	0	0	0	0	0	0	0	0	0	0	0	0
chr1	11908184	11909336	CGI303	+	111	0.822415	0.754202	952	11.6597	1	1	1	1	1	1	1	1	1	1	0	0	0	0	0	0	0	0	0	0	0	0	0	0
chr1	11916937	11917670	CGI304	+	45	0.686064	0.707317	533	8.44278	1	1	1	1	1	1	1	1	1	1	0	0	0	0	0	0	0	0	0	0	0	0	0	0
chr1	11962424	11963335	CGI305	+	64	0.789058	0.676512	711	9.00141	1	1	1	1	1	1	1	1	1	1	0	0	0	0	0	0	0	0	0	0	0	0	0	0
chr1	12001679	12002720	CGI306	+	73	0.7911	0.663496	841	8.68014	1	1	1	1	1	1	1	1	0	1	0	0	0	0	0	0	0	0	0	0	0	0	0	0
chr1	12045875	12046563	CGI307	+	49	0.909547	0.668033	488	10.041	1	1	1	1	1	1	0	1	0	0	0	0	0	0	0	0	0	0	0	0	0	0	1	1
chr1	12149335	12150438	CGI308	+	96	0.797384	0.730897	903	10.6312	1	1	1	1	1	1	0	0	0	1	0	0	0	0	0	0	0	0	0	0	0	0	0	0
chr1	12160630	12161105	CGI309	+	11	0.563273	0.534545	275	4	1	0	1	0	1	0	0	0	0	0	0	0	0	0	0	0	0	0	0	0	0	0	0	0
chr1	12161748	12162113	CGI310	+	9	0.54211	0.636364	165	5.45455	1	0	1	0	1	0	0	0	0	1	-1	-1	-1	-1	-1	-1	0	0	-1	-1	-1	-1	0	0
chr1	12173774	12174843	CGI311	+	60	0.652273	0.662831	869	6.90449	1	0	1	0	1	0	0	0	0	0	1	1	1	1	1	1	1	1	1	1	1	1	1	1
chr1	12212246	12213115	CGI312	+	70	0.787708	0.730942	669	10.4634	1	1	1	1	1	1	0	1	0	1	0	0	0	0	0	0	0	0	0	0	0	0	0	0
chr1	12213181	12213862	CGI313	+	28	0.528511	0.665281	481	5.82121	1	0	1	0	1	0	0	1	0	0	0	0	0	0	0	0	0	0	0	0	0	0	0	0
chr1	12578175	12578961	CGI314	+	45	0.61214	0.713311	586	7.67918	1	0	1	1	1	0	0	1	0	0	0	0	0	0	0	0	0	0	0	0	0	0	0	0
chr1	12599420	12600088	CGI315	+	49	0.925054	0.675214	468	10.4701	1	0	1	0	1	0	0	1	0	0	0	0	0	0	0	0	0	0	0	0	0	0	0	0
chr1	12600403	12601332	CGI316	+	69	0.944675	0.635117	729	9.46502	1	1	1	1	0	0	1	1	0	1	0	0	0	0	0	0	0	0	0	0	0	0	0	0
chr1	13711679	13713636	CGI317	+	143	0.718858	0.675014	1757	8.13887	0	0	1	1	1	1	0	1	0	0	0	0	0	0	0	0	0	0	0	1	1	1	1	1
chr1	13753908	13754432	CGI318	+	26	0.766725	0.648148	324	8.02469	0	0	0	0	1	1	0	0	0	0	1	1	1	1	1	1	1	1	1	1	1	1	1	1
chr1	13783017	13783670	CGI319	+	33	0.718151	0.655629	453	7.28477	1	0	1	1	1	0	1	1	0	0	0	0	0	0	0	0	0	0	0	0	0	0	0	1
chr1	13898890	13900239	CGI320	+	128	0.995221	0.671889	1149	11.1401	1	1	1	1	1	1	1	1	0	1	0	0	0	0	1	1	1	1	1	0	0	0	1	1
chr1	13947825	13949349	CGI321	+	162	1.049	0.683535	1324	12.2356	1	1	1	1	1	1	1	1	0	1	0	0	0	0	0	0	0	0	0	0	0	0	0	0
chr1	14091737	14092526	CGI322	+	56	0.683155	0.747029	589	9.50764	0	0	0	0	0	0	0	1	0	0	0	0	0	0	0	0	0	0	0	0	0	0	0	0
chr1	14797371	14798727	CGI323	+	125	0.832135	0.722318	1156	10.8131	1	1	1	1	1	1	1	1	0	1	0	0	0	0	0	0	0	0	0	1	1	1	1	1
chr1	15122707	15124388	CGI324	+	192	0.952423	0.742066	1481	12.9642	1	1	1	1	1	1	0	1	0	1	0	0	0	0	0	0	0	0	0	0	0	0	0	0
chr1	15156522	15157035	CGI325	+	14	0.532209	0.600639	313	4.47284	1	0	1	0	1	0	0	0	0	0	0	0	-1	0	0	0	0	0	0	0	0	0	0	0
chr1	15264655	15265133	CGI326	+	28	0.960071	0.654676	278	10.0719	1	0	1	0	1	0	0	0	0	0	0	0	-1	0	0	0	0	0	0	0	0	0	0	0
chr1	15351683	15353494	CGI327	+	166	0.810333	0.713842	1611	10.3042	1	1	1	1	1	1	0	1	0	1	0	0	0	0	0	0	0	0	0	0	0	0	0	0
chr1	15353548	15354009	CGI328	+	17	0.654625	0.632184	261	6.51341	1	0	1	0	1	0	0	1	0	0	0	0	0	0	0	0	0	0	0	0	0	0	0	0
chr1	15446014	15446799	CGI329	+	53	0.704281	0.717949	585	9.05983	1	1	1	1	1	0	0	1	0	1	0	0	0	0	0	0	0	0	0	0	0	0	0	0
chr1	15608503	15609921	CGI330	+	142	0.85207	0.741379	1218	11.6585	1	1	1	1	1	1	0	1	0	1	0	0	0	0	0	0	0	0	0	0	0	0	0	0
chr1	15722887	15724379	CGI331	+	136	0.919371	0.717492	1292	10.5263	1	1	1	1	1	1	1	1	0	1	0	0	0	0	0	0	0	0	0	0	0	0	0	0
chr1	15725432	15726464	CGI332	+	64	0.77376	0.63101	832	7.69231	1	1	1	1	1	1	1	1	0	1	0	0	0	0	0	0	0	0	0	0	0	0	0	0
chr1	15783636	15784443	CGI333	+	60	0.741707	0.731466	607	9.88468	1	1	1	1	1	1	1	1	0	1	0	0	0	0	0	0	0	0	0	0	0	0	0	0
chr1	15802259	15803023	CGI334	+	47	0.835328	0.632979	564	8.33333	0	0	0	0	0	0	0	0	0	0	0	0	0	0	0	0	0	0	0	0	0	0	0	0
chr1	15816208	15817292	CGI335	+	85	0.773921	0.705882	884	9.61538	1	1	1	1	1	1	1	1	1	1	0	0	0	0	0	0	0	0	0	0	0	0	0	0
chr1	15883107	15884177	CGI336	+	113	0.854902	0.78046	870	12.9885	1	1	1	0	1	1	1	1	0	1	0	0	0	0	0	0	0	0	0	0	0	0	0	0
chr1	15955521	15955875	CGI337	+	10	0.687086	0.616883	154	6.49351	0	0	1	1	1	1	0	0	0	1	-1	-1	0	-1	-1	-1	-1	-1	-1	-1	-1	-1	-1	-1
chr1	15957159	15957556	CGI338	+	11	0.617363	0.604061	197	5.58376	0	0	1	0	1	0	0	1	0	0	0	0	0	0	0	0	0	0	0	0	0	0	0	0
chr1	15957624	15958593	CGI339	+	92	0.837819	0.762029	769	11.9636	1	1	1	1	1	1	1	1	0	1	0	0	0	0	0	0	0	0	0	1	1	1	1	1
chr1	16033569	16035536	CGI340	+	167	0.941932	0.634409	1767	9.45105	1	0	1	0	1	0	1	1	1	1	0	0	0	0	0	0	0	0	0	0	0	0	0	0
chr1	16036234	16036923	CGI341	+	41	0.894841	0.613497	489	8.38446	1	0	1	0	1	0	0	0	0	0	0	0	0	0	1	1	1	1	1	0	0	1	1	1
chr1	16046235	16048166	CGI342	+	220	0.998062	0.714038	1731	12.7094	1	1	1	1	1	1	1	1	0	1	0	0	0	0	0	0	0	0	0	0	0	0	0	0
chr1	16048328	16048767	CGI343	+	20	0.967954	0.60251	239	8.3682	1	0	1	0	1	0	1	1	0	0	0	0	0	0	0	0	0	0	0	0	0	0	0	0
chr1	16142469	16144535	CGI344	+	120	0.577826	0.667738	1866	6.43087	1	0	1	0	1	0	0	0	0	0	1	1	0	1	1	1	1	1	1	1	1	1	1	1
chr1	16148692	16149125	CGI345	+	11	0.500009	0.618026	233	4.72103	1	0	1	0	1	0	0	0	0	0	0	0	0	0	0	0	0	0	0	0	0	0	0	0
chr1	16174399	16175508	CGI346	+	87	0.891495	0.667767	909	9.57096	1	1	1	1	1	1	1	1	0	1	0	0	0	0	0	0	0	0	0	0	0	0	0	0
chr1	16211748	16212533	CGI347	+	41	0.601871	0.683761	585	7.00855	0	0	0	0	0	0	1	1	0	0	0	0	0	0	0	0	0	0	0	0	0	0	0	0
chr1	16216993	16217396	CGI348	+	13	0.582871	0.665025	203	6.40394	1	0	1	0	1	1	0	0	0	1	0	0	-1	-1	0	0	-1	0	0	0	0	-1	0	-1
chr1	16271888	16273013	CGI349	+	93	0.723986	0.747027	925	10.0541	1	1	1	1	1	1	0	1	0	1	0	0	0	0	0	0	0	0	0	0	0	0	0	0
chr1	16354188	16355383	CGI350	+	97	0.820088	0.691457	995	9.74874	1	1	1	1	1	1	1	1	0	1	0	0	0	0	0	0	0	0	0	0	0	0	0	0
chr1	16366521	16367203	CGI351	+	48	0.758245	0.736515	482	9.95851	0	0	0	0	0	0	1	1	0	0	0	0	0	0	0	0	0	0	0	0	0	0	0	0
chr1	16405035	16406850	CGI352	+	132	0.776313	0.662539	1615	8.17337	1	0	1	1	1	0	0	1	1	0	0	0	0	0	0	0	0	1	0	0	0	0	1	1
chr1	16416493	16416979	CGI353	+	21	0.656258	0.678322	286	7.34266	0	0	0	0	0	0	0	1	0	0	0	0	0	0	0	0	0	0	0	0	0	0	0	0
chr1	16425840	16426515	CGI354	+	41	0.771997	0.669474	475	8.63158	0	0	0	0	0	0	1	1	0	0	0	0	0	0	0	0	0	0	0	1	1	0	0	1
chr1	16426540	16427683	CGI355	+	66	0.819715	0.585366	943	6.99894	0	0	0	0	0	0	0	0	0	0	0	0	0	0	1	1	1	1	1	1	1	1	1	1
chr1	16435627	16436526	CGI356	+	53	0.690234	0.665236	699	7.58226	1	1	1	1	1	1	1	1	1	1	0	0	0	0	0	0	0	0	0	0	0	0	0	0
chr1	16550893	16551904	CGI357	+	80	0.796959	0.704069	811	9.86436	1	1	1	1	1	1	1	1	1	1	0	0	0	0	0	0	0	0	0	0	0	0	0	0
chr1	16566048	16566923	CGI358	+	53	0.699699	0.672593	675	7.85185	1	1	1	1	1	1	1	1	1	1	0	0	0	0	0	0	0	0	0	0	0	0	0	0
chr1	16639277	16640461	CGI359	+	71	0.733441	0.632114	984	7.21545	1	1	1	1	1	1	1	1	0	1	0	0	0	0	0	0	0	0	0	0	0	0	0	0
chr1	16683230	16683679	CGI360	+	25	0.862678	0.714859	249	10.0402	1	0	1	0	1	0	0	0	0	0	1	1	0	0	1	1	1	1	1	1	1	1	1	1
chr1	16697577	16698978	CGI361	+	133	0.842998	0.725229	1201	11.0741	0	0	0	0	0	0	0	1	0	1	0	0	0	0	0	0	0	0	0	0	0	0	0	0
chr1	16733430	16733919	CGI362	+	16	0.675999	0.574394	289	5.53633	0	0	1	0	0	0	0	0	0	0	0	0	0	0	0	0	0	0	0	0	0	0	0	0
chr1	16734001	16734957	CGI363	+	56	0.758328	0.625661	756	7.40741	0	0	1	1	1	1	0	1	1	0	0	0	0	0	1	1	1	0	0	1	1	0	1	1
chr1	16811934	16813185	CGI364	+	103	0.823725	0.694577	1051	9.80019	1	1	1	1	1	1	1	1	1	1	0	0	0	0	0	0	0	0	0	0	0	0	0	0
chr1	16823185	16823610	CGI365	+	12	0.445329	0.697778	225	5.33333	1	0	1	0	1	0	0	0	0	0	0	0	-1	-1	-1	-1	-1	-1	-1	-1	-1	-1	-1	-1
chr1	16829655	16830678	CGI366	+	47	0.516099	0.665857	823	5.71081	1	1	1	1	1	1	0	0	0	0	1	1	1	1	1	1	1	1	1	1	1	1	1	1
chr1	16843247	16844174	CGI367	+	64	0.836813	0.661623	727	8.8033	0	0	1	1	1	1	1	1	0	1	0	0	0	0	0	0	0	0	0	0	0	0	0	0
chr1	16845846	16846298	CGI368	+	13	0.545448	0.623016	252	5.15873	1	0	1	0	1	0	0	0	0	0	0	0	0	0	0	0	0	0	0	0	0	0	0	0
chr1	16846721	16847716	CGI369	+	71	0.787681	0.675472	795	8.93082	1	0	1	0	1	0	0	0	0	0	0	0	0	0	0	0	0	0	0	1	0	1	1	0
chr1	16885006	16885442	CGI370	+	28	1.09724	0.661017	236	11.8644	0	0	0	0	1	1	0	0	0	1	0	0	0	0	0	0	0	0	0	0	0	0	0	0
chr1	16890932	16893759	CGI371	+	248	0.786219	0.693567	2627	9.44043	1	0	1	0	1	0	1	1	0	0	0	0	0	0	0	0	1	0	0	1	1	1	1	1
chr1	16895453	16895889	CGI372	+	19	0.713868	0.673729	236	8.05085	1	0	1	0	1	0	0	0	0	0	0	0	-1	-1	0	0	0	0	0	0	0	0	0	0
chr1	16898116	16900786	CGI373	+	216	0.678411	0.718219	2470	8.74494	1	0	1	0	1	0	0	1	0	1	0	0	1	1	0	1	1	1	0	1	1	1	1	1
chr1	16906055	16907463	CGI374	+	114	0.74263	0.714404	1208	9.43709	1	0	1	0	1	0	0	1	0	0	0	0	0	0	0	0	0	0	0	0	0	0	0	1
chr1	16923995	16924435	CGI375	+	23	0.794709	0.7	240	9.58333	0	0	0	0	0	0	0	0	0	0	1	1	1	1	1	1	1	1	1	1	1	1	1	1
chr1	16957909	16958280	CGI376	+	11	0.641378	0.637427	171	6.43275	1	0	1	0	1	0	0	0	0	0	0	0	0	0	0	0	0	0	0	0	0	0	0	0
chr1	17071247	17072075	CGI377	+	47	0.77374	0.622611	628	7.48408	0	0	1	0	1	1	0	1	1	0	0	0	0	0	1	1	1	0	0	1	0	1	1	1
chr1	17072204	17072689	CGI378	+	18	0.718903	0.596491	285	6.31579	0	0	1	0	0	0	0	1	0	0	0	0	0	0	0	0	0	0	0	0	0	0	0	0
chr1	17087956	17089014	CGI379	+	56	0.749051	0.590909	858	6.52681	0	0	1	1	1	1	1	1	1	0	0	0	0	0	0	0	0	0	0	0	0	0	0	0
chr1	17103763	17104378	CGI380	+	26	0.722806	0.626506	415	6.26506	0	0	1	0	0	0	1	1	1	0	0	0	0	0	0	0	0	0	0	0	0	0	0	0
chr1	17112529	17113898	CGI381	+	132	0.863831	0.723695	1169	11.2917	0	0	1	0	0	0	0	1	0	1	0	0	0	0	0	0	0	0	0	0	0	0	0	0
chr1	17137773	17138303	CGI382	+	28	0.73979	0.7	330	8.48485	1	0	1	0	1	0	0	1	0	0	0	1	0	0	1	1	1	1	0	0	0	1	1	1
chr1	17138860	17139341	CGI383	+	23	0.729757	0.672598	281	8.18505	1	0	1	1	1	0	0	0	0	0	1	1	0	0	1	1	1	1	1	1	1	1	1	1
chr1	17147352	17147707	CGI384	+	13	0.683547	0.722581	155	8.3871	1	0	1	0	1	0	0	0	0	0	0	0	0	0	0	0	0	0	0	0	0	0	0	0
chr1	17159688	17160387	CGI385	+	52	0.749002	0.749499	499	10.4208	1	0	1	0	1	0	0	1	0	0	0	0	0	0	0	0	0	0	0	0	0	0	0	0
chr1	17179386	17180038	CGI386	+	48	0.755949	0.763274	452	10.6195	1	1	1	1	1	1	0	1	0	1	0	0	0	0	0	0	0	0	0	0	0	0	0	0
chr1	17210312	17211358	CGI387	+	99	0.822025	0.755319	846	11.7021	1	1	1	1	1	1	0	1	0	1	0	0	0	0	0	0	0	0	0	0	0	0	0	0
chr1	17252814	17253534	CGI388	+	36	0.651728	0.653846	520	6.92308	1	1	1	1	1	1	1	1	1	1	0	0	0	0	0	0	0	0	0	0	0	0	0	0
chr1	17318138	17318922	CGI389	+	57	0.834963	0.684932	584	9.76027	1	1	1	1	1	1	0	1	0	1	0	0	0	0	0	0	0	0	0	0	0	0	0	0
chr1	17348146	17348855	CGI390	+	45	0.794148	0.667976	509	8.84086	0	0	0	0	0	0	0	0	0	0	0	1	0	0	1	1	1	1	1	1	1	1	1	1
chr1	17636073	17636456	CGI391	+	4	0.414427	0.464481	183	2.18579	1	0	1	0	1	0	0	1	0	0	0	0	0	0	0	0	0	0	0	0	0	0	0	0
chr1	17636527	17638011	CGI392	+	173	0.929408	0.762461	1284	13.4735	1	1	1	1	1	1	1	1	1	1	0	0	0	0	0	0	0	0	0	0	0	0	0	0
chr1	17638136	17638500	CGI393	+	14	0.893996	0.646341	164	8.53659	1	0	1	0	1	0	1	1	0	1	0	0	0	0	0	0	0	0	0	0	0	0	0	0
chr1	17638579	17639248	CGI394	+	60	1.13331	0.673774	469	12.7932	1	1	1	1	1	1	1	1	1	1	0	0	0	0	0	0	0	0	0	0	0	0	0	0
chr1	17738330	17739572	CGI395	+	124	0.847802	0.757198	1042	11.9002	1	1	1	1	1	1	0	1	0	1	0	0	0	0	0	0	0	0	0	0	0	0	0	0
chr1	17821880	17822359	CGI396	+	18	0.595541	0.659498	279	6.45161	1	0	1	0	1	0	0	0	0	0	0	0	-1	0	0	0	0	0	0	0	0	0	0	0
chr1	18306597	18307936	CGI397	+	115	0.927919	0.684811	1139	10.0966	1	1	1	1	1	1	0	1	0	1	0	0	0	0	0	0	0	0	0	0	0	0	0	1
chr1	18307859	18308578	CGI398	+	35	0.712555	0.630058	519	6.74374	1	0	1	0	1	0	0	0	0	0	0	0	0	0	0	0	0	0	0	0	0	0	0	1
chr1	18309042	18310388	CGI399	+	92	0.704706	0.67801	1146	8.02792	1	0	1	0	1	0	0	1	0	0	0	0	0	0	0	0	0	0	0	0	0	1	0	1
chr1	18681317	18682535	CGI400	+	88	0.765068	0.67387	1018	8.6444	1	0	1	0	1	0	0	0	0	0	1	1	1	1	1	1	1	1	1	1	1	1	1	1
chr1	18830023	18831142	CGI401	+	84	0.907725	0.636561	919	9.14037	1	1	1	1	1	1	0	1	0	0	0	0	0	0	0	0	0	0	0	1	1	1	1	1
chr1	18831744	18832479	CGI402	+	48	1.04272	0.588785	535	8.97196	1	0	1	0	1	0	0	0	0	0	0	0	0	0	0	0	0	0	0	1	1	1	1	1
chr1	18835234	18835918	CGI403	+	48	0.930757	0.654959	484	9.91736	1	0	1	0	1	0	0	0	0	1	0	0	0	0	0	0	0	0	0	0	0	1	0	1
chr1	18836713	18837122	CGI404	+	17	0.628978	0.727273	209	8.13397	1	0	1	0	1	0	0	0	0	0	0	0	0	0	0	0	0	0	0	0	0	0	0	0
chr1	18839853	18840319	CGI405	+	20	0.796076	0.616541	266	7.5188	1	0	1	0	1	0	0	0	0	0	0	0	0	0	0	0	0	0	0	0	0	0	0	0
chr1	18840400	18840818	CGI406	+	20	0.993669	0.614679	218	9.17431	1	0	1	0	1	0	0	0	0	0	0	0	0	0	0	0	0	0	0	0	0	0	0	0
chr1	18842144	18843139	CGI407	+	67	0.820683	0.656604	795	8.42767	1	0	1	0	1	0	0	1	0	0	0	0	0	0	0	0	0	0	0	0	0	0	0	0
chr1	18843993	18844591	CGI408	+	31	0.870571	0.613065	398	7.78894	1	0	1	0	1	0	0	0	0	0	0	0	0	0	0	0	0	0	0	0	0	0	0	0
chr1	18845709	18846119	CGI409	+	25	0.951501	0.709524	210	11.9048	1	0	1	0	1	0	0	0	0	0	0	0	0	0	0	0	0	0	0	0	0	0	0	0
chr1	18915832	18916663	CGI410	+	67	0.852131	0.709984	631	10.6181	1	0	1	0	1	0	0	1	0	1	0	0	0	0	0	0	0	0	0	0	1	0	0	1
chr1	19076327	19076856	CGI411	+	31	0.809599	0.683891	329	9.42249	1	0	1	0	1	0	0	0	0	1	0	1	1	1	1	1	1	1	1	1	1	1	1	1
chr1	19101190	19102317	CGI412	+	79	0.810239	0.650485	927	8.52211	1	1	1	1	1	1	1	1	0	1	0	0	0	0	0	0	0	0	0	0	0	0	0	0
chr1	19154433	19156566	CGI413	+	230	0.878261	0.739265	1933	11.8986	1	1	0	0	1	1	0	1	0	1	0	0	0	0	0	0	0	0	0	0	0	0	0	0
chr1	19305194	19305545	CGI414	+	2	0.395851	0.423841	151	1.3245	1	0	1	0	1	0	0	0	0	0	0	0	0	0	0	0	0	0	0	0	0	0	0	0
chr1	19408912	19409847	CGI415	+	83	0.94508	0.692517	735	11.2925	1	1	1	1	1	1	1	1	0	1	0	0	0	0	0	0	0	0	0	0	0	0	0	0
chr1	19450309	19451607	CGI416	+	93	0.832576	0.638434	1098	8.46995	1	1	1	1	1	1	1	1	1	1	0	0	0	0	0	0	0	0	0	0	0	0	0	0
chr1	19472824	19473658	CGI417	+	65	0.860669	0.690852	634	10.2524	1	1	1	1	1	1	0	0	0	0	0	0	0	0	0	0	0	0	0	0	0	0	1	0
chr1	19487411	19488348	CGI418	+	75	0.848277	0.693351	737	10.1764	1	1	1	1	1	1	0	1	0	1	0	0	0	0	0	0	0	0	0	0	0	0	0	0
chr1	19510472	19512056	CGI419	+	137	0.764947	0.723266	1384	9.89884	1	1	1	1	1	1	0	1	0	1	0	0	0	0	0	0	0	0	0	0	0	0	0	0
chr1	19537454	19537924	CGI420	+	22	0.758824	0.659259	270	8.14815	1	0	1	0	1	0	0	0	0	0	1	1	0	0	1	1	1	1	1	1	1	1	1	1
chr1	19683303	19683955	CGI421	+	33	0.623892	0.685841	452	7.30088	1	0	1	0	1	1	1	1	0	0	0	0	0	0	0	0	0	0	0	0	0	0	0	0
chr1	19684011	19685396	CGI422	+	128	0.759991	0.755274	1185	10.8017	1	1	1	1	1	1	1	1	1	1	0	0	0	0	0	0	0	0	0	0	0	0	0	0
chr1	19795758	19796751	CGI423	+	65	0.736971	0.672131	793	8.19672	1	1	1	1	1	1	1	1	1	1	0	0	0	0	0	0	0	0	0	0	0	0	0	0
chr1	19842681	19844647	CGI424	+	214	0.88235	0.742356	1766	12.1178	1	1	1	1	1	1	0	1	0	1	0	0	0	0	0	0	0	0	0	0	0	0	0	0
chr1	19846592	19847088	CGI425	+	17	0.653346	0.611486	296	5.74324	1	0	1	0	1	0	0	0	0	0	0	0	0	0	0	0	0	0	0	0	0	0	0	0
chr1	19863618	19865671	CGI426	+	185	0.761202	0.733405	1853	9.98381	1	1	1	1	1	1	0	1	0	1	0	0	0	0	0	0	0	0	0	0	0	1	0	1
chr1	19998508	19999418	CGI427	+	78	0.787757	0.747887	710	10.9859	1	1	1	1	1	1	0	1	0	1	0	0	0	0	0	0	0	0	0	0	0	0	0	0
chr1	20013732	20014097	CGI428	+	10	0.541089	0.672727	165	6.06061	1	0	1	0	1	0	0	0	0	0	0	0	-1	0	-1	-1	-1	-1	0	-1	-1	-1	0	0
chr1	20081225	20082245	CGI429	+	91	0.940449	0.691463	820	11.0976	1	1	1	1	1	1	1	1	0	1	0	0	0	0	0	0	0	0	0	0	0	0	0	0
chr1	20351303	20351719	CGI430	+	15	0.67101	0.648148	216	6.94444	0	0	0	0	0	0	0	1	0	0	0	0	0	0	0	0	0	0	0	0	0	0	0	0
chr1	20384878	20385401	CGI431	+	31	0.704552	0.743034	323	9.59752	1	1	1	1	1	1	1	1	0	1	0	0	0	0	0	0	0	0	0	0	0	0	0	0
chr1	20442056	20442416	CGI432	+	18	0.852386	0.7375	160	11.25	0	0	0	0	0	0	0	0	0	0	1	1	1	1	1	1	1	1	1	1	1	1	1	1
chr1	20542181	20542717	CGI433	+	36	0.827622	0.72619	336	10.7143	1	0	1	0	1	0	0	0	0	0	0	0	0	0	1	1	1	0	0	1	1	1	1	1
chr1	20564937	20566365	CGI434	+	114	0.821062	0.679153	1228	9.28339	0	0	1	0	0	0	0	1	0	0	0	0	0	0	0	0	0	0	0	0	0	0	1	1
chr1	20672259	20672663	CGI435	+	12	0.727828	0.573529	204	5.88235	0	0	0	0	0	0	0	1	0	0	0	0	0	0	0	0	0	0	0	0	0	0	0	0
chr1	20683074	20686397	CGI436	+	303	0.77255	0.710215	3123	9.70221	1	1	1	1	1	1	1	1	1	1	0	0	0	0	0	0	0	0	0	0	0	0	0	0
chr1	20706878	20707606	CGI437	+	43	0.742786	0.662879	528	8.14394	1	1	1	1	1	1	1	1	0	1	0	0	0	0	0	0	0	0	0	0	0	0	0	0
chr1	20751434	20753294	CGI438	+	195	0.873494	0.73494	1660	11.747	1	1	1	1	1	1	1	1	0	1	0	0	0	0	0	0	0	0	0	1	1	1	1	1
chr1	20832143	20833174	CGI439	+	89	0.910297	0.690734	831	10.71	1	1	1	1	1	1	1	1	0	1	0	0	0	0	0	0	0	0	0	0	0	0	0	0
chr1	20859985	20861161	CGI440	+	68	0.657035	0.651639	976	6.96721	1	1	1	1	1	1	1	1	1	1	0	0	0	0	0	0	0	0	0	0	0	0	0	0
chr1	20895442	20895824	CGI441	+	12	0.548742	0.697802	182	6.59341	1	0	1	0	1	0	0	1	0	0	0	0	0	0	0	0	0	0	0	0	0	0	0	0
chr1	20916284	20917541	CGI442	+	123	0.842707	0.743614	1057	11.6367	1	1	1	1	1	1	0	1	0	1	0	0	0	0	0	0	0	0	0	0	0	1	0	1
chr1	20930415	20932067	CGI443	+	144	0.780717	0.713499	1452	9.91736	1	1	1	1	1	1	0	1	0	1	0	0	0	0	0	0	0	0	0	0	0	0	0	0
chr1	20985014	20986833	CGI444	+	206	1.00967	0.710315	1619	12.7239	1	1	1	1	1	1	1	1	1	1	0	0	0	0	0	0	0	0	0	0	0	0	0	0
chr1	21375031	21376578	CGI445	+	150	0.894972	0.708241	1347	11.1359	1	1	1	1	1	1	1	1	1	1	0	0	0	0	0	0	0	0	0	0	0	0	0	0
chr1	21488803	21489729	CGI446	+	87	0.814048	0.768595	726	11.9835	1	1	1	1	1	1	0	1	0	1	0	0	0	0	0	0	0	0	0	0	0	0	0	0
chr1	21543871	21545212	CGI447	+	129	0.855402	0.727432	1141	11.3059	1	1	1	1	1	1	1	1	0	1	0	0	0	0	0	0	0	0	0	0	0	0	0	0
chr1	21627292	21627672	CGI448	+	22	0.943407	0.722222	180	12.2222	0	0	0	0	1	1	0	0	0	0	0	0	0	0	0	0	0	0	0	0	0	0	0	0
chr1	21627778	21628134	CGI449	+	18	1.04865	0.666667	156	11.5385	0	0	0	0	1	0	0	0	0	0	0	0	0	0	1	1	1	0	0	1	0	0	0	1
chr1	21628243	21628768	CGI450	+	29	0.833694	0.664615	325	8.92308	0	0	0	0	1	0	0	0	0	0	0	1	0	1	1	0	0	0	1	0	0	0	0	1
chr1	21635510	21636174	CGI451	+	36	0.622493	0.706897	464	7.75862	0	0	0	0	1	0	0	1	0	0	0	0	0	0	0	0	0	0	0	0	0	0	0	0
chr1	21639027	21639876	CGI452	+	72	0.910366	0.710324	649	11.094	1	1	1	1	1	1	1	1	1	1	0	0	0	0	0	0	0	0	0	0	0	0	0	0
chr1	21708070	21709168	CGI453	+	92	0.734804	0.747216	898	10.245	1	1	1	1	1	1	1	1	0	1	0	0	0	0	0	0	0	0	0	0	0	0	0	1
chr1	21821049	21822027	CGI454	+	91	0.767198	0.784062	778	11.6967	1	0	1	1	1	1	0	1	0	1	0	0	0	0	0	0	0	0	0	0	0	0	0	0
chr1	21850393	21851554	CGI455	+	110	0.934402	0.718002	961	11.4464	1	1	1	1	1	1	0	1	0	1	0	0	0	0	0	0	0	0	0	0	0	0	0	0
chr1	21858172	21858933	CGI456	+	56	0.88569	0.679144	561	9.98217	1	0	1	0	1	0	0	1	0	0	0	0	0	0	0	0	0	0	0	0	0	0	0	0
chr1	21867570	21869073	CGI457	+	107	0.652885	0.711435	1303	8.21182	1	1	1	1	1	1	0	1	0	1	0	0	0	0	0	0	0	0	0	0	0	0	0	0
chr1	21981602	21982943	CGI458	+	118	0.948993	0.666082	1141	10.3418	1	1	1	1	1	1	1	1	1	1	0	0	0	0	0	0	0	0	0	0	0	0	0	0
chr1	22013217	22013975	CGI459	+	56	0.86763	0.682796	558	10.0358	1	0	1	0	1	0	1	1	0	1	0	0	0	0	1	0	0	0	0	1	1	0	1	1
chr1	22135722	22136348	CGI460	+	38	0.669062	0.744131	426	8.92019	1	1	1	1	1	1	0	1	0	1	0	0	0	0	0	0	0	0	0	0	0	0	0	0
chr1	22136415	22137219	CGI461	+	56	0.889101	0.673841	604	9.27152	0	0	0	0	0	0	0	1	0	1	0	0	0	0	0	0	0	0	0	0	0	0	0	0
chr1	22223855	22224334	CGI462	+	13	0.613422	0.555556	279	4.6595	1	1	1	1	1	0	1	1	0	0	0	0	0	0	0	0	0	0	0	0	0	0	0	0
chr1	22224495	22225073	CGI463	+	24	0.63277	0.634921	378	6.34921	1	1	1	1	0	0	1	1	1	1	0	0	0	0	0	0	0	0	0	0	0	0	0	0
chr1	22251378	22252727	CGI464	+	127	0.871244	0.712794	1149	11.0531	1	1	1	1	1	1	1	1	1	1	0	0	0	0	0	0	0	0	0	0	0	0	0	0
chr1	22341215	22342960	CGI465	+	205	0.834941	0.799353	1545	13.2686	1	1	1	1	1	1	0	1	0	1	0	0	0	0	0	0	0	0	0	0	0	0	0	0
chr1	22650657	22651612	CGI466	+	67	0.796116	0.668874	755	8.87417	1	1	1	1	1	1	1	1	0	1	0	0	0	0	0	0	0	0	0	0	0	0	0	0
chr1	22762031	22763435	CGI467	+	136	0.885312	0.731728	1204	11.2957	1	1	1	1	1	1	0	1	0	1	0	0	0	0	0	0	0	0	0	0	0	0	0	1
chr1	22775669	22776108	CGI468	+	21	0.784327	0.690377	239	8.78661	1	0	1	0	1	0	0	0	0	0	0	0	0	1	1	1	1	0	0	0	0	0	0	1
chr1	22799634	22800227	CGI469	+	28	0.623704	0.676845	393	7.12468	1	0	1	0	1	0	0	0	0	0	0	-1	-1	-1	-1	-1	-1	-1	-1	-1	-1	-1	-1	-1
chr1	22909430	22911259	CGI470	+	203	0.886687	0.751995	1629	12.4616	1	1	1	1	1	1	0	1	0	1	0	0	0	0	0	0	0	0	0	0	0	0	0	0
chr1	22922165	22922568	CGI471	+	13	0.628302	0.640394	203	6.40394	1	0	1	0	1	0	0	0	0	0	0	0	-1	-1	-1	-1	-1	0	0	-1	-1	-1	0	0
chr1	23151958	23153301	CGI472	+	131	0.886246	0.721785	1143	11.4611	0	0	0	0	1	0	0	0	0	0	0	0	0	0	0	0	0	0	0	0	0	0	0	1
chr1	23218176	23219346	CGI473	+	112	0.947335	0.7	970	11.5464	1	1	1	1	1	1	1	1	1	1	0	0	0	0	0	0	0	0	0	0	0	0	0	0
chr1	23366739	23368086	CGI474	+	122	0.895797	0.714037	1147	10.6364	1	1	1	0	1	1	1	1	1	1	0	0	0	0	0	0	0	0	0	0	0	0	0	0
chr1	23376295	23377312	CGI475	+	65	0.732259	0.660955	817	7.95594	0	0	1	1	0	0	0	1	0	0	0	0	0	0	0	0	0	0	0	0	0	0	0	0
chr1	23415850	23416939	CGI476	+	112	0.838042	0.788526	889	12.5984	0	0	0	0	0	0	0	1	0	1	0	0	0	0	0	0	0	0	0	0	0	0	0	0
chr1	23542748	23544060	CGI477	+	128	0.897525	0.716727	1112	11.5108	1	1	1	1	1	1	1	1	1	1	0	0	0	0	0	0	0	0	0	0	0	0	0	0
chr1	23567026	23567649	CGI478	+	28	0.586275	0.673759	423	6.61939	1	1	1	1	1	1	0	1	0	1	0	0	0	0	0	0	0	0	0	0	0	0	0	0
chr1	23567653	23568393	CGI479	+	49	0.795591	0.677778	540	9.07407	1	1	1	1	1	1	1	1	1	1	0	0	0	0	0	0	0	0	0	0	0	0	0	0
chr1	23622840	23624462	CGI480	+	123	0.724908	0.695499	1422	8.64979	1	1	1	1	1	1	0	0	0	1	0	0	0	0	0	0	0	0	0	0	0	0	0	0
chr1	23682673	23683601	CGI481	+	88	0.862874	0.752747	728	12.0879	1	1	1	1	1	1	1	1	0	1	0	0	0	0	0	0	0	0	0	0	0	0	0	0
chr1	23683704	23684203	CGI482	+	18	0.741767	0.58194	299	6.02007	0	0	0	0	0	0	0	1	0	0	0	0	0	0	0	0	0	0	0	0	0	0	0	0
chr1	23729425	23730796	CGI483	+	108	0.801297	0.678907	1171	9.22289	1	1	1	1	1	1	1	1	0	1	0	0	0	0	0	0	0	0	0	0	0	0	0	0
chr1	23753524	23754382	CGI484	+	71	0.794382	0.759878	658	10.7903	0	0	0	0	0	0	1	1	1	0	0	0	0	0	0	0	0	0	0	0	0	0	0	0
chr1	23758020	23758841	CGI485	+	51	0.793369	0.644122	621	8.21256	1	0	1	1	1	1	1	1	1	1	-1	-1	-1	-1	-1	-1	-1	-1	-1	-1	-1	-1	-1	-1
chr1	23767037	23767839	CGI486	+	64	0.903669	0.70598	602	10.6312	0	0	0	0	0	0	0	1	0	0	0	0	0	0	0	0	0	0	0	0	0	0	0	0
chr1	23818354	23819259	CGI487	+	54	0.70527	0.659574	705	7.65957	0	0	1	0	0	0	0	1	0	0	0	0	0	0	0	0	0	0	0	0	0	0	0	0
chr1	23942092	23943391	CGI488	+	136	0.961935	0.720655	1099	12.3749	1	1	1	1	1	1	1	1	0	1	0	0	0	0	0	0	0	0	0	0	0	0	0	0
chr1	23976838	23978127	CGI489	+	99	0.931464	0.625344	1089	9.09091	1	1	1	1	1	1	1	1	1	1	0	0	0	0	0	0	0	0	0	0	0	0	0	0
chr1	23989959	23990505	CGI490	+	34	0.872382	0.690751	346	9.82659	1	1	1	1	1	1	0	1	1	1	0	0	0	0	0	0	0	0	0	0	0	0	0	0
chr1	23998879	24000240	CGI491	+	109	0.782942	0.695952	1161	9.38846	1	1	1	1	1	1	1	1	0	1	0	0	0	0	0	0	0	0	0	0	0	0	0	0
chr1	24024183	24024702	CGI492	+	29	0.735931	0.711599	319	9.09091	1	1	1	1	1	1	1	1	1	1	0	0	0	0	0	0	0	0	0	0	0	0	0	0
chr1	24037533	24037967	CGI493	+	17	0.746324	0.65812	234	7.26496	0	0	1	1	0	0	0	1	0	0	0	0	0	0	0	0	0	0	0	0	0	0	0	0
chr1	24066719	24067666	CGI494	+	82	0.877107	0.708166	747	10.9772	1	1	1	1	1	1	0	1	0	1	0	0	0	0	0	0	0	0	0	0	0	0	0	0
chr1	24101560	24102417	CGI495	+	79	0.934493	0.719939	657	12.0244	1	0	1	0	1	1	0	0	0	0	0	1	0	0	1	0	1	1	1	1	1	1	1	1
chr1	24158035	24159421	CGI496	+	108	0.867338	0.653457	1186	9.10624	1	1	1	1	1	1	1	1	1	1	0	0	0	0	0	0	0	0	0	0	0	0	0	0
chr1	24178872	24179737	CGI497	+	77	0.950285	0.700752	665	11.5789	1	1	1	1	1	1	1	1	1	1	0	0	0	0	0	0	0	0	0	0	0	0	0	0
chr1	24311228	24311594	CGI498	+	9	0.536805	0.638554	166	5.42169	1	1	1	1	1	1	0	0	0	0	-1	-1	-1	-1	-1	-1	-1	-1	0	-1	-1	-1	-1	-1
chr1	24385997	24387068	CGI499	+	77	0.766905	0.679679	871	8.84041	1	1	1	1	1	1	1	1	0	1	0	0	0	0	0	0	0	0	0	0	0	0	0	0
chr1	24520682	24522035	CGI500	+	98	0.806504	0.650477	1153	8.49957	1	0	1	0	1	0	1	1	0	1	0	0	0	0	0	0	0	0	0	0	0	0	0	0
chr1	24612329	24613199	CGI501	+	43	0.753934	0.586567	670	6.41791	0	0	1	1	1	1	1	1	0	1	0	0	0	0	0	0	0	0	0	0	0	0	0	0
chr1	24614500	24614897	CGI502	+	13	0.614482	0.659898	197	6.59898	1	1	0	0	1	1	0	1	0	1	0	0	0	0	0	0	0	0	0	0	0	0	0	0
chr1	24615153	24615612	CGI503	+	17	0.780379	0.598456	259	6.56371	1	0	1	0	1	0	1	1	0	0	0	0	0	0	0	0	0	0	0	0	0	0	0	0
chr1	24701293	24702635	CGI504	+	126	0.897242	0.702277	1142	11.0333	1	1	1	1	1	1	1	1	0	1	0	0	0	0	0	0	0	0	0	0	0	0	0	0
chr1	24754895	24755618	CGI505	+	51	0.709747	0.753346	523	9.75143	1	1	1	1	1	1	0	1	0	1	0	0	0	0	0	0	0	0	0	0	0	0	0	0
chr1	24841473	24842945	CGI506	+	132	0.924139	0.670597	1272	10.3774	1	1	1	1	1	1	1	1	1	1	0	0	0	0	0	0	0	0	0	0	0	0	0	0
chr1	24943833	24945362	CGI507	+	147	0.862836	0.717081	1329	11.0609	1	1	1	1	1	1	1	1	1	1	0	0	0	0	0	0	0	0	0	0	0	0	0	0
chr1	25047031	25048077	CGI508	+	86	0.809393	0.70922	846	10.1655	0	0	0	0	0	0	0	1	1	1	0	0	0	0	0	0	0	0	0	0	0	0	0	0
chr1	25126540	25126902	CGI509	+	13	0.914185	0.611111	162	8.02469	1	0	1	0	1	0	0	0	0	0	0	0	-1	-1	-1	-1	-1	-1	-1	0	0	-1	0	0
chr1	25127987	25131733	CGI510	+	369	0.881536	0.687817	3546	10.4061	1	1	1	1	1	1	0	1	0	1	1	1	0	1	1	1	1	1	1	1	1	1	1	1
chr1	25431036	25431903	CGI511	+	47	0.762596	0.613193	667	7.04648	1	1	1	1	1	1	1	1	1	1	0	0	0	0	0	0	0	0	0	0	0	0	0	0
chr1	25438687	25439476	CGI512	+	40	0.759186	0.602716	589	6.79117	0	0	0	0	0	0	1	1	1	0	0	0	0	0	0	0	0	0	0	0	0	0	0	0
chr1	25445351	25447193	CGI513	+	164	0.967922	0.643727	1642	9.98782	1	1	1	1	1	1	1	1	1	1	1	0	0	0	0	0	0	0	0	0	0	0	0	0
chr1	25466703	25467260	CGI514	+	32	1.00944	0.59944	357	8.96359	0	0	0	0	0	0	0	1	0	0	0	0	0	0	0	0	0	0	0	0	0	0	0	0
chr1	25536073	25536492	CGI515	+	20	0.884085	0.648402	219	9.13242	0	0	0	0	0	0	0	1	0	0	0	0	0	0	0	0	0	0	0	0	0	0	0	0
chr1	25537263	25538008	CGI516	+	55	0.810835	0.706422	545	10.0917	1	1	1	1	1	1	1	1	1	1	0	0	0	0	0	0	0	0	0	0	0	0	0	0
chr1	25628850	25630988	CGI517	+	196	0.875119	0.680083	1938	10.1135	1	1	1	1	1	1	0	1	1	1	0	0	0	0	0	0	0	0	0	0	0	0	0	0
chr1	25742407	25743455	CGI518	+	102	0.833524	0.76533	848	12.0283	1	1	1	1	1	1	0	1	0	1	0	0	0	0	0	0	0	0	0	0	0	0	0	0
chr1	25815105	25817563	CGI519	+	274	0.844872	0.758193	2258	12.1346	1	1	1	1	1	1	1	1	0	1	0	0	0	0	0	0	0	0	0	1	0	0	0	1
chr1	25996008	25996400	CGI520	+	13	0.999231	0.583333	192	6.77083	0	0	0	0	0	0	0	0	0	0	0	0	0	0	0	0	0	0	0	0	0	0	0	0
chr1	25998904	25999732	CGI521	+	85	0.848639	0.799363	628	13.535	1	1	1	1	1	1	1	1	0	1	0	0	0	0	0	0	0	0	0	0	0	0	0	0
chr1	26018649	26020254	CGI522	+	126	0.796902	0.679715	1405	8.96797	1	1	1	1	1	1	1	1	1	1	0	0	0	0	0	0	0	0	0	0	0	0	0	0
chr1	26057961	26058985	CGI523	+	75	0.981677	0.632282	824	9.10194	1	1	1	1	1	1	1	1	1	0	0	0	0	0	0	0	0	0	0	0	0	0	0	0
chr1	26062577	26062984	CGI524	+	15	0.766414	0.618357	207	7.24638	1	0	1	1	1	0	0	0	0	0	0	0	-1	-1	0	0	0	0	0	0	0	0	0	0
chr1	26074144	26075137	CGI525	+	84	0.775527	0.74401	793	10.5927	0	0	0	0	0	0	1	1	0	1	0	0	0	0	0	0	0	0	0	0	0	0	0	0
chr1	26104439	26105801	CGI526	+	125	0.810106	0.737522	1162	10.7573	1	1	1	1	1	1	1	1	1	1	0	0	0	0	0	0	0	0	0	0	0	0	0	0
chr1	26121499	26122298	CGI527	+	55	0.820245	0.671119	599	9.18197	0	0	0	0	0	0	1	1	0	0	0	0	0	0	0	0	0	0	0	0	0	0	0	0
chr1	26197168	26197596	CGI528	+	20	0.966263	0.609649	228	8.77193	1	1	1	1	1	1	1	1	0	1	0	0	0	0	0	0	0	0	0	0	0	0	0	0
chr1	26234145	26235377	CGI529	+	81	0.706281	0.667636	1032	7.84884	1	0	1	0	1	0	1	1	0	0	0	0	0	0	0	0	0	0	0	0	0	0	0	0
chr1	26244664	26245787	CGI530	+	100	0.875333	0.708559	923	10.8342	1	1	1	1	1	1	0	0	0	0	0	0	0	0	0	0	0	0	0	0	0	0	0	1
chr1	26309714	26311743	CGI531	+	187	0.81498	0.708584	1829	10.2242	1	1	1	1	1	1	1	1	0	1	0	0	0	0	0	0	0	0	0	0	0	0	0	0
chr1	26360265	26361653	CGI532	+	119	0.851484	0.68771	1188	10.0168	1	0	1	1	1	0	0	1	0	0	0	0	0	0	0	0	0	0	0	0	0	0	0	0
chr1	26363112	26363790	CGI533	+	58	0.878042	0.748954	478	12.1339	0	0	0	0	0	0	0	1	0	0	0	0	0	0	0	0	0	0	0	0	0	0	0	0
chr1	26368662	26369582	CGI534	+	74	0.842079	0.7	720	10.2778	1	1	1	1	1	1	1	1	0	1	0	0	0	0	0	0	0	0	0	0	0	0	0	0
chr1	26424012	26424592	CGI535	+	30	0.672358	0.686842	380	7.89474	0	0	1	1	0	0	0	1	0	0	0	0	0	0	0	0	0	0	0	0	0	0	0	1
chr1	26432917	26433913	CGI536	+	81	0.961673	0.65201	796	10.1759	1	1	1	1	1	1	1	1	0	1	0	0	0	0	0	0	0	0	0	0	0	0	0	0
chr1	26478777	26479771	CGI537	+	72	0.744732	0.70403	794	9.06801	1	1	1	1	1	1	1	1	1	1	0	0	0	0	0	0	0	0	0	0	0	0	0	0
chr1	26505288	26505933	CGI538	+	34	0.723442	0.651685	445	7.64045	1	1	1	1	1	1	1	1	0	1	0	0	0	0	0	0	0	0	0	0	0	0	0	0
chr1	26535105	26536129	CGI539	+	69	0.721073	0.682039	824	8.37379	1	0	1	0	1	0	1	1	0	0	0	0	0	0	0	0	0	0	0	0	0	0	0	0
chr1	26558953	26560213	CGI540	+	75	0.636794	0.666981	1060	7.07547	0	0	0	0	0	0	0	1	0	1	0	0	0	0	0	0	0	0	0	0	0	0	0	0
chr1	26562895	26563259	CGI541	+	12	0.85978	0.585366	164	7.31707	1	0	1	0	1	0	0	0	0	0	0	0	0	0	0	0	0	0	0	0	0	0	0	0
chr1	26610055	26610970	CGI542	+	55	0.739991	0.646154	715	7.69231	1	0	1	0	1	0	1	1	0	0	0	0	0	0	0	0	0	0	0	0	1	0	0	1
chr1	26630953	26631590	CGI543	+	36	0.756045	0.663616	437	8.23799	1	1	1	1	1	1	1	1	1	1	0	0	0	0	0	0	0	0	0	0	0	0	0	0
chr1	26670848	26672635	CGI544	+	167	0.919989	0.678639	1587	10.523	1	1	1	1	1	1	1	1	1	1	0	0	0	0	0	0	0	0	0	0	0	0	0	0
chr1	26699139	26700387	CGI545	+	108	0.775463	0.729962	1048	10.3053	0	0	0	0	0	0	1	1	1	1	0	0	0	0	0	0	0	0	0	0	0	0	0	0
chr1	26728427	26729629	CGI546	+	105	0.808574	0.724551	1002	10.479	1	1	1	1	1	1	0	1	0	1	0	0	0	0	0	0	0	0	0	0	0	0	0	0
chr1	26755911	26756276	CGI547	+	5	0.365975	0.581818	165	3.0303	1	0	1	0	1	0	0	0	0	0	0	0	0	0	0	0	0	0	0	0	0	0	0	0
chr1	26819287	26820708	CGI548	+	115	0.837002	0.673219	1221	9.41851	0	0	0	0	0	0	1	1	1	1	0	0	0	0	0	0	0	0	0	0	0	0	0	0
chr1	26892103	26892597	CGI549	+	20	0.744958	0.608844	294	6.80272	0	0	0	0	0	0	1	1	0	0	0	0	0	0	0	0	0	0	0	0	0	0	0	0
chr1	26894308	26896695	CGI550	+	264	0.832553	0.761774	2187	12.0713	1	1	1	1	1	1	1	1	0	1	0	0	0	0	0	0	0	0	0	0	0	0	0	0
chr1	26986620	26987378	CGI551	+	55	0.813362	0.700717	558	9.85663	1	1	1	1	1	1	1	1	1	1	0	0	0	0	0	0	0	0	0	0	0	0	0	0
chr1	27025264	27026468	CGI552	+	117	0.855264	0.741036	1004	11.6534	1	1	1	1	1	1	0	1	0	1	0	0	0	0	0	0	0	0	0	0	0	0	0	0
chr1	27063460	27064768	CGI553	+	84	0.705359	0.658845	1108	7.58123	1	0	1	0	1	0	1	1	1	0	0	0	0	0	0	0	0	0	0	0	0	0	0	0
chr1	27088664	27089803	CGI554	+	93	0.933656	0.651757	939	9.90415	1	1	1	1	1	1	1	1	1	1	0	0	0	0	0	0	0	0	0	0	0	0	0	0
chr1	27099027	27099696	CGI555	+	40	0.895711	0.618337	469	8.52878	1	1	1	1	1	1	1	1	1	1	0	0	0	0	0	0	0	0	0	0	0	0	0	0
chr1	27120459	27121499	CGI556	+	83	0.930559	0.652381	840	9.88095	1	1	1	1	1	1	1	1	0	1	0	0	0	0	0	0	0	0	0	0	0	0	0	0
chr1	27158773	27159843	CGI557	+	81	0.721153	0.726437	870	9.31034	1	1	1	1	1	1	1	1	0	0	0	0	0	0	0	0	0	0	0	0	0	0	0	0
chr1	27192050	27192406	CGI558	+	9	0.683297	0.583333	156	5.76923	0	0	0	0	0	0	0	1	0	0	0	0	0	0	0	0	0	0	0	0	0	0	0	0
chr1	27192495	27193948	CGI559	+	147	0.84584	0.747007	1253	11.7318	1	1	1	1	1	1	1	1	1	1	0	0	0	0	0	0	0	0	0	0	0	0	0	0
chr1	27211203	27212221	CGI560	+	71	0.783849	0.666259	818	8.67971	1	1	1	1	1	1	1	1	0	1	0	0	0	0	0	0	0	0	0	0	0	0	0	1
chr1	27230407	27231069	CGI561	+	26	0.5036	0.670996	462	5.62771	0	0	0	0	0	0	1	1	0	0	0	0	0	0	0	0	0	0	0	0	0	0	0	0
chr1	27353836	27354560	CGI562	+	49	0.906707	0.64313	524	9.35115	1	1	1	1	1	1	1	1	1	1	0	0	0	0	0	0	0	0	0	0	0	0	0	0
chr1	27433173	27434298	CGI563	+	96	0.780064	0.736216	925	10.3784	1	1	1	1	1	1	1	1	0	1	0	0	0	0	0	0	0	0	0	0	0	0	0	0
chr1	27520887	27521779	CGI564	+	67	0.845462	0.677746	692	9.68208	1	1	1	1	1	1	1	1	1	1	0	0	0	0	0	0	0	0	0	0	0	0	0	0
chr1	27541929	27542280	CGI565	+	7	0.446141	0.649007	151	4.63576	1	0	1	0	1	0	0	0	0	0	0	0	0	0	0	0	0	0	0	0	0	0	0	0
chr1	27548404	27549796	CGI566	+	113	0.784732	0.69547	1192	9.47987	1	0	1	0	1	1	0	1	0	1	1	1	0	1	1	1	1	1	1	1	1	1	1	1
chr1	27550135	27550706	CGI567	+	31	0.708707	0.692722	371	8.3558	1	0	1	0	1	0	1	1	0	0	1	1	0	0	1	1	1	1	1	1	1	1	1	1
chr1	27559494	27560252	CGI568	+	58	0.867945	0.709677	558	10.3943	1	0	1	0	1	0	0	1	0	0	0	0	0	1	1	1	1	1	1	1	1	1	1	1
chr1	27565002	27565904	CGI569	+	83	0.877364	0.737892	702	11.8234	1	0	1	0	1	0	1	1	1	1	0	0	0	0	0	0	0	0	0	0	0	0	0	0
chr1	27582235	27582652	CGI570	+	24	0.849369	0.769585	217	11.0599	1	1	1	1	1	1	0	1	0	0	0	0	0	0	0	0	0	0	0	0	0	0	0	0
chr1	27591074	27592116	CGI571	+	78	0.79699	0.684086	842	9.26366	1	1	1	1	1	1	0	1	0	1	0	0	0	0	0	0	0	0	0	0	0	0	0	0
chr1	27688689	27689551	CGI572	+	59	0.78967	0.679758	662	8.91239	1	1	1	1	1	1	1	1	0	1	0	0	0	0	0	0	0	0	0	0	0	0	0	0
chr1	27721474	27721955	CGI573	+	15	0.66385	0.594306	281	5.33808	0	0	0	0	0	0	0	0	0	0	0	-1	-1	-1	-1	-1	-1	0	-1	-1	-1	-1	-1	-1
chr1	27726415	27727925	CGI574	+	90	0.598533	0.677863	1310	6.87023	0	0	0	0	0	0	0	1	0	0	0	0	0	0	0	0	0	0	0	0	0	0	0	0
chr1	27767179	27768100	CGI575	+	59	0.723719	0.676838	721	8.18308	1	0	1	0	1	0	0	0	0	0	0	0	0	0	0	0	0	0	0	0	0	0	0	0
chr1	27774205	27775493	CGI576	+	109	0.766595	0.723346	1088	10.0184	1	0	1	0	1	0	1	1	0	0	0	0	0	0	0	0	0	0	0	0	0	0	0	0
chr1	27802109	27803797	CGI577	+	141	0.764898	0.708333	1488	9.47581	1	1	1	1	1	1	1	1	0	1	0	0	0	0	0	0	0	0	0	0	0	0	0	0
chr1	27814159	27814956	CGI578	+	42	0.721768	0.654941	597	7.03518	1	0	1	1	1	0	0	1	0	0	1	1	0	1	1	1	1	1	1	1	1	1	1	1
chr1	27832805	27833863	CGI579	+	67	0.713191	0.665501	858	7.80886	1	0	1	0	1	0	0	1	0	0	0	0	0	0	0	0	0	0	0	1	0	0	0	1
chr1	27858511	27859489	CGI580	+	76	0.875956	0.669666	778	9.76864	0	0	0	0	0	0	0	1	0	0	0	0	0	0	0	0	0	0	0	0	0	0	0	0
chr1	27867196	27867702	CGI581	+	31	0.766087	0.732026	306	10.1307	1	0	1	0	1	0	0	0	0	1	1	1	1	1	1	1	1	1	1	1	1	1	1	1
chr1	27868187	27868790	CGI582	+	25	0.729615	0.585608	403	6.20347	1	0	1	0	1	1	0	1	0	0	0	0	0	0	0	0	0	0	0	0	0	0	0	0
chr1	27924593	27925740	CGI583	+	100	0.830065	0.713833	947	10.5597	1	1	1	1	1	1	1	1	0	1	0	0	0	0	0	0	0	0	0	0	0	0	0	0
chr1	27971983	27972670	CGI584	+	38	0.702427	0.669405	487	7.80287	1	1	1	1	1	1	1	1	1	1	0	0	0	0	0	0	0	0	0	0	0	0	0	0
chr1	28029598	28030519	CGI585	+	56	0.792864	0.626907	721	7.76699	1	1	1	1	1	1	1	1	1	1	0	0	0	0	0	0	0	0	0	0	0	0	0	0
chr1	28071432	28072491	CGI586	+	68	0.700318	0.672875	859	7.91618	1	1	1	1	1	1	1	1	0	1	0	0	0	0	0	0	0	0	0	0	0	0	0	1
chr1	28113022	28114256	CGI587	+	81	0.941333	0.588975	1034	7.83366	1	1	1	1	1	1	1	1	1	1	0	0	0	0	0	0	0	0	0	0	0	0	0	0
chr1	28158440	28159624	CGI588	+	89	0.758375	0.691057	984	9.04472	1	1	1	1	1	1	1	1	0	1	0	0	0	0	0	0	0	0	0	0	0	0	0	0
chr1	28287251	28288042	CGI589	+	39	0.733793	0.600677	591	6.59898	1	1	1	1	1	1	1	1	1	1	0	0	0	0	0	0	0	0	0	0	0	0	0	0
chr1	28320189	28320606	CGI590	+	17	0.767304	0.640553	217	7.8341	0	0	0	0	1	1	0	0	0	0	1	1	1	1	1	1	1	1	1	1	1	1	1	1
chr1	28431584	28432179	CGI591	+	26	0.686679	0.635443	395	6.58228	1	1	1	1	1	1	1	1	1	1	0	0	0	0	0	0	0	0	0	0	0	0	0	0
chr1	28434882	28435728	CGI592	+	50	0.820964	0.616099	646	7.73994	1	1	1	1	1	1	1	1	1	1	0	0	0	0	0	0	0	0	0	0	0	0	0	0
chr1	28445965	28446646	CGI593	+	34	0.860537	0.573805	481	7.06861	0	0	0	0	0	0	1	1	1	0	0	0	0	0	0	0	0	0	0	0	0	0	0	0
chr1	28458269	28459882	CGI594	+	132	0.780856	0.694268	1413	9.34183	1	1	1	1	1	1	1	1	1	1	0	0	0	0	0	0	0	0	0	0	0	0	0	0
chr1	28527876	28528258	CGI595	+	15	1.0398	0.565934	182	8.24176	1	1	1	1	1	1	1	1	1	1	0	0	0	0	0	0	0	0	0	0	0	0	0	0
chr1	28568482	28569284	CGI596	+	53	0.757145	0.682724	602	8.80399	1	1	1	1	1	1	1	1	1	1	0	0	0	0	0	0	0	0	0	0	0	0	0	0
chr1	28704442	28704890	CGI597	+	17	0.787987	0.592742	248	6.85484	0	0	0	0	0	0	1	1	1	0	0	0	0	0	0	0	0	0	0	0	0	0	0	0
chr1	28717175	28718167	CGI598	+	95	0.963648	0.709596	792	11.9949	1	1	1	1	1	1	1	1	0	1	0	0	0	0	0	0	0	0	0	0	0	0	0	0
chr1	28729467	28730080	CGI599	+	32	0.648367	0.692494	413	7.74818	1	0	1	0	1	0	0	0	0	0	1	1	0	0	1	1	1	1	1	0	1	1	1	1
chr1	28751851	28752629	CGI600	+	46	0.754165	0.657439	578	7.95848	1	1	1	1	1	1	1	1	1	1	0	0	0	0	0	0	0	0	0	0	0	0	0	0
chr1	28780372	28781438	CGI601	+	80	0.851723	0.660508	866	9.23788	1	1	1	1	1	1	1	1	1	1	0	0	0	0	0	0	0	0	0	0	0	0	0	0
chr1	28791341	28792026	CGI602	+	69	1.00081	0.76701	485	14.2268	1	0	1	1	1	1	0	1	0	1	0	0	0	0	0	0	0	0	0	0	0	0	0	0
chr1	28841749	28842682	CGI603	+	53	0.838985	0.594816	733	7.23056	1	1	1	1	1	1	1	1	1	1	0	0	0	0	0	0	0	0	0	0	0	0	0	0
chr1	28847197	28847843	CGI604	+	19	0.746707	0.482063	446	4.26009	1	1	1	1	1	1	1	1	1	0	0	0	0	0	0	0	0	0	0	0	0	0	0	0
chr1	28867519	28868386	CGI605	+	92	0.964563	0.763118	667	13.7931	1	1	1	1	1	1	1	1	0	1	0	0	0	0	0	0	0	0	0	0	0	0	0	0
chr1	28935631	28937089	CGI606	+	134	0.950163	0.670906	1258	10.6518	1	1	1	1	1	1	1	1	1	1	0	0	0	0	0	0	0	0	0	0	0	0	0	0
chr1	28974241	28974805	CGI607	+	27	0.678724	0.662088	364	7.41758	0	0	0	0	0	0	0	0	0	0	0	0	0	0	0	0	0	0	0	0	0	0	0	0
chr1	29010919	29011997	CGI608	+	113	0.909281	0.753986	878	12.8702	1	1	1	1	1	1	0	1	0	1	0	0	0	0	0	0	0	0	0	0	0	0	0	0
chr1	29061703	29062584	CGI609	+	62	0.814095	0.671072	681	9.10426	1	0	1	0	1	0	0	0	0	0	1	1	1	1	1	1	1	1	1	1	1	1	1	1
chr1	29085943	29086926	CGI610	+	69	0.688912	0.716475	783	8.81226	1	1	1	1	1	1	0	1	0	1	0	0	0	0	0	0	0	0	0	0	0	0	0	0
chr1	29113217	29114462	CGI611	+	113	0.879058	0.705263	1045	10.8134	1	1	1	1	1	1	1	1	0	1	0	0	0	0	0	0	0	0	0	0	0	0	0	0
chr1	29320055	29324112	CGI612	+	392	0.781785	0.721545	3857	10.1633	1	1	1	1	1	1	1	1	0	1	0	0	0	0	0	0	1	1	0	0	1	1	0	1
chr1	29333215	29333923	CGI613	+	43	0.728453	0.683071	508	8.46457	0	0	0	0	0	0	0	0	0	0	1	1	1	1	1	1	1	1	1	1	1	0	1	0
chr1	29380398	29381489	CGI614	+	106	0.981004	0.700337	891	11.8967	1	1	1	1	1	1	1	1	1	1	0	0	0	0	0	0	0	0	0	0	0	0	0	0
chr1	29429726	29430318	CGI615	+	37	0.770838	0.701531	392	9.43878	1	1	1	1	1	1	1	1	1	1	0	0	0	0	0	0	0	0	0	0	0	0	0	0
chr1	29435157	29437994	CGI616	+	294	0.939848	0.695108	2637	11.149	1	1	1	1	1	1	0	1	0	1	0	0	0	0	0	0	0	0	0	0	0	0	0	0
chr1	29458401	29459331	CGI617	+	72	0.790889	0.706849	730	9.86301	1	0	1	0	1	0	0	1	0	1	0	0	0	0	0	0	0	0	0	0	0	0	0	0
chr1	29459597	29460190	CGI618	+	29	0.682928	0.661578	393	7.37913	1	0	1	0	1	0	0	0	0	0	0	0	0	0	1	1	1	1	1	1	1	1	1	1
chr1	29677544	29677902	CGI619	+	11	0.555437	0.721519	158	6.96203	0	0	0	0	0	0	0	1	0	0	0	0	0	0	0	0	0	0	0	0	0	0	0	0
chr1	29952401	29952781	CGI620	+	16	0.633025	0.755556	180	8.88889	0	0	0	0	0	0	0	0	0	0	0	0	0	0	0	0	0	0	0	0	0	0	0	0
chr1	30331362	30331787	CGI621	+	19	0.625595	0.755556	225	8.44444	0	0	0	0	0	0	0	1	0	0	0	0	0	0	0	0	0	0	0	0	0	0	0	0
chr1	30930531	30931159	CGI622	+	36	0.707017	0.698598	428	8.41121	0	0	0	0	0	0	1	1	0	0	0	0	0	0	0	0	0	0	0	0	0	0	0	1
chr1	30963428	30964841	CGI623	+	109	0.742737	0.712284	1213	8.98599	1	0	1	1	1	1	1	1	0	1	0	0	0	0	0	0	0	0	0	0	0	0	0	0
chr1	31047222	31047590	CGI624	+	15	0.958084	0.613095	168	8.92857	0	0	0	0	0	0	0	0	0	0	0	0	0	0	0	0	0	0	0	0	0	0	0	0
chr1	31069680	31070045	CGI625	+	11	0.644798	0.648485	165	6.66667	0	0	0	0	0	0	1	1	0	0	0	0	0	0	0	0	0	0	0	0	0	0	0	0
chr1	31152897	31153393	CGI626	+	11	0.411155	0.658784	296	3.71622	1	0	1	0	1	0	0	0	0	0	0	0	0	0	0	0	0	0	0	0	0	0	0	0
chr1	31153445	31154713	CGI627	+	150	0.881316	0.800562	1068	14.0449	1	1	1	1	1	1	0	1	0	1	0	0	0	0	0	0	0	0	0	0	0	0	0	0
chr1	31311038	31311731	CGI628	+	51	0.857176	0.69574	493	10.3448	1	1	1	1	1	1	1	1	0	1	0	0	0	0	0	0	0	0	0	0	0	0	0	0
chr1	31400162	31401185	CGI629	+	82	0.761726	0.753341	823	9.96355	0	0	0	0	0	0	1	1	0	1	0	0	0	0	0	0	0	0	0	0	0	0	0	0
chr1	31426947	31427509	CGI630	+	30	0.741326	0.671271	362	8.28729	1	0	1	0	1	0	0	0	0	0	0	0	0	0	0	0	0	0	0	0	0	0	0	0
chr1	31484453	31485642	CGI631	+	116	0.839162	0.748231	989	11.729	0	0	0	0	1	1	1	1	0	1	0	0	0	0	0	0	0	0	0	0	0	0	0	0
chr1	31541734	31542753	CGI632	+	56	0.763045	0.599512	819	6.83761	1	1	1	1	1	1	1	1	1	1	0	0	0	0	0	0	0	0	0	0	0	0	0	0
chr1	31618968	31619336	CGI633	+	12	0.720708	0.64881	168	7.14286	0	0	0	0	0	0	1	1	0	1	0	0	0	0	0	0	0	0	0	0	0	0	0	0
chr1	31640039	31640712	CGI634	+	31	0.636107	0.642706	473	6.55391	0	0	0	0	0	0	0	1	0	0	0	0	0	0	0	0	0	0	0	0	0	0	0	0
chr1	31658213	31659781	CGI635	+	135	0.784378	0.709795	1368	9.86842	1	1	1	1	1	1	1	1	1	1	0	0	0	0	0	0	0	0	0	0	0	0	0	0
chr1	31824867	31825553	CGI636	+	41	0.656164	0.718107	486	8.43621	1	0	1	0	1	0	0	0	0	1	1	1	0	0	1	1	1	1	1	1	1	1	1	1
chr1	31826838	31827530	CGI637	+	52	0.770177	0.74187	492	10.5691	0	0	0	0	0	0	0	0	0	1	0	0	0	0	0	0	0	0	0	0	0	0	0	0
chr1	31855448	31856774	CGI638	+	92	0.654501	0.708703	1126	8.17052	1	1	1	1	1	1	0	1	0	0	0	0	0	0	0	0	0	0	0	0	0	0	0	0
chr1	31882640	31883646	CGI639	+	65	0.843384	0.626551	806	8.06452	1	1	1	1	1	1	1	1	0	1	0	0	0	0	0	0	0	0	0	0	0	0	0	0
chr1	31908507	31908877	CGI640	+	10	0.661788	0.623529	170	5.88235	1	0	1	1	1	0	0	0	0	0	-1	-1	-1	-1	-1	-1	-1	-1	-1	-1	-1	-1	-1	-1
chr1	31941969	31942382	CGI641	+	15	0.588896	0.694836	213	7.04225	1	1	1	1	1	1	0	1	0	1	0	0	0	0	0	0	0	0	0	0	0	0	0	0
chr1	31952603	31953090	CGI642	+	23	0.690368	0.682927	287	8.01394	0	0	0	0	0	0	0	1	0	0	0	0	0	0	0	0	0	0	0	0	0	0	0	0
chr1	31953320	31953926	CGI643	+	23	0.513892	0.665025	406	5.66502	0	0	0	0	0	0	0	1	0	0	0	0	0	0	0	0	0	0	0	0	0	0	0	0
chr1	31974810	31975214	CGI644	+	12	0.459395	0.72549	204	5.88235	1	0	1	1	1	0	0	0	0	0	0	0	0	0	0	0	0	0	0	0	0	0	0	0
chr1	31980717	31981292	CGI645	+	18	0.427816	0.674667	375	4.8	1	0	1	0	1	0	0	0	0	0	1	1	0	0	1	0	1	1	1	0	0	0	0	1
chr1	31998578	31999490	CGI646	+	59	0.661183	0.70927	712	8.28652	1	0	1	0	1	0	1	1	0	0	0	0	0	0	0	0	0	0	0	0	0	0	0	0
chr1	32000766	32001455	CGI647	+	38	0.61331	0.713701	489	7.77096	1	0	1	0	1	0	0	1	0	0	0	0	0	0	0	0	0	0	0	0	0	0	0	0
chr1	32001579	32002942	CGI648	+	152	0.940217	0.748925	1163	13.0696	1	1	1	1	1	1	0	1	0	1	0	0	0	0	0	0	0	0	0	0	0	0	0	0
chr1	32009935	32011508	CGI649	+	117	0.806241	0.654042	1373	8.52149	0	0	0	0	0	0	0	0	0	1	0	0	0	0	0	0	0	0	0	1	1	1	1	1
chr1	32026475	32027017	CGI650	+	26	0.754682	0.637427	342	7.60234	0	0	0	0	0	0	0	1	0	0	0	0	0	0	0	0	0	0	0	0	0	0	0	0
chr1	32175553	32177058	CGI651	+	149	0.899046	0.7341	1305	11.4176	1	1	1	1	1	1	0	1	0	1	0	0	0	0	0	0	0	0	0	0	0	0	0	0
chr1	32182672	32183339	CGI652	+	41	0.825934	0.659529	467	8.77944	0	0	0	0	0	0	1	1	0	0	0	0	0	0	0	0	0	0	0	0	0	0	0	0
chr1	32251540	32252796	CGI653	+	126	0.952853	0.713068	1056	11.9318	1	1	1	1	1	1	1	1	1	1	0	0	0	0	0	0	0	0	0	0	0	0	0	0
chr1	32252817	32253247	CGI654	+	16	0.846751	0.617391	230	6.95652	1	0	1	0	1	0	0	1	0	0	0	0	0	0	0	0	0	0	0	0	0	0	0	0
chr1	32310659	32311679	CGI655	+	76	0.82793	0.681707	820	9.26829	1	1	1	1	1	1	1	1	1	1	0	0	0	0	0	0	0	0	0	0	0	0	0	0
chr1	32346075	32346760	CGI656	+	29	0.607922	0.630928	485	5.97938	1	1	1	1	1	1	1	1	0	1	0	0	0	0	0	0	0	0	0	0	0	0	0	0
chr1	32417393	32418513	CGI657	+	89	0.851397	0.677174	920	9.67391	1	1	1	1	1	1	1	1	1	1	0	0	0	0	0	0	0	0	0	0	0	0	0	0
chr1	32438623	32439281	CGI658	+	29	0.641961	0.628821	458	6.33188	1	1	1	1	1	1	1	1	1	1	0	0	0	0	0	0	0	0	0	0	0	0	0	0
chr1	32443225	32444575	CGI659	+	94	0.781845	0.646957	1150	8.17391	1	1	1	1	1	1	1	1	1	1	1	0	0	0	0	0	0	0	0	0	0	0	0	0
chr1	32460368	32460734	CGI660	+	17	1.07136	0.620482	166	10.241	1	1	1	1	1	1	1	1	1	1	0	0	0	0	0	0	0	0	0	0	0	0	0	0
chr1	32478020	32479979	CGI661	+	134	0.714269	0.653781	1759	7.61796	1	1	1	1	1	1	1	1	0	1	1	1	0	0	0	0	1	0	1	1	1	1	0	1
chr1	32512924	32514126	CGI662	+	72	0.663934	0.661677	1002	7.18563	1	0	1	0	1	0	0	0	0	0	0	1	0	0	1	1	1	1	1	1	1	1	1	0
chr1	32529896	32530800	CGI663	+	62	0.793531	0.6875	704	8.80682	1	1	1	1	1	1	1	1	1	1	0	0	0	0	0	0	0	0	0	0	0	0	0	0
chr1	32573132	32575023	CGI664	+	179	0.799504	0.727972	1691	10.5855	1	1	1	1	1	1	1	1	1	1	0	0	0	0	0	0	0	0	0	0	0	0	0	0
chr1	32589204	32590311	CGI665	+	86	0.746997	0.716648	907	9.48181	0	0	0	0	0	0	1	1	0	1	0	0	0	0	0	0	0	0	0	0	0	0	0	0
chr1	32599379	32600965	CGI666	+	133	0.788662	0.700577	1386	9.59596	1	1	1	1	1	1	1	1	0	0	1	1	0	0	1	1	1	1	1	1	1	1	1	1
chr1	32632215	32633068	CGI667	+	44	0.76467	0.617152	653	6.73813	1	1	1	1	1	1	1	1	1	1	0	0	0	0	0	0	0	0	0	0	0	0	0	0
chr1	32664971	32665507	CGI668	+	22	0.672722	0.625	336	6.54762	0	0	0	0	1	1	0	0	0	0	0	0	0	0	0	0	0	0	0	0	0	0	0	0
chr1	32702907	32703873	CGI669	+	61	0.699819	0.67624	766	7.96345	1	1	1	1	0	0	1	1	0	1	0	0	0	0	0	0	0	0	0	1	1	0	0	1
chr1	32708954	32709556	CGI670	+	19	0.56364	0.59204	402	4.72637	1	0	1	0	1	0	0	0	0	0	0	0	0	0	0	0	0	0	0	0	0	0	0	0
chr1	32738356	32739440	CGI671	+	100	1.03504	0.667421	884	11.3122	0	0	1	0	1	0	1	1	0	1	0	0	0	0	0	0	0	0	0	0	0	0	0	0
chr1	32777525	32778474	CGI672	+	107	1.02885	0.750334	749	14.2857	1	0	1	0	1	1	1	1	0	1	0	0	0	0	0	0	0	0	0	0	0	0	0	0
chr1	32850135	32850742	CGI673	+	30	0.73014	0.636364	407	7.37101	0	0	1	0	1	0	1	1	1	0	0	0	0	0	0	0	0	0	0	0	0	0	0	0
chr1	32888965	32890148	CGI674	+	98	0.918453	0.660224	983	9.96948	1	1	1	1	1	1	1	1	0	1	0	0	0	0	0	0	0	0	0	0	0	0	0	0
chr1	32940503	32941381	CGI675	+	69	0.726599	0.749263	678	10.177	1	1	1	1	1	1	0	1	0	1	0	0	0	0	0	0	0	0	0	0	0	0	0	0
chr1	32950239	32950904	CGI676	+	33	0.736921	0.621505	465	7.09677	0	0	0	0	0	0	0	0	0	0	0	0	0	0	0	0	0	0	0	0	0	0	0	0
chr1	32979509	32980685	CGI677	+	121	0.843781	0.772541	976	12.3975	1	1	1	1	1	1	1	1	0	1	0	0	0	0	0	0	0	0	0	0	0	0	0	0
chr1	32991756	32993219	CGI678	+	98	0.700171	0.666667	1263	7.7593	1	0	1	0	1	1	1	1	0	1	0	0	0	0	0	0	0	1	0	0	1	0	1	1
chr1	33055238	33056629	CGI679	+	98	0.71245	0.685139	1191	8.22838	1	1	1	1	1	1	1	1	0	1	0	0	0	0	0	0	0	0	0	0	0	0	0	0
chr1	33108456	33109737	CGI680	+	103	0.729531	0.725254	1081	9.52821	1	1	1	1	1	1	0	1	0	1	0	0	0	0	0	0	0	0	0	0	0	0	0	0
chr1	33124144	33125108	CGI681	+	75	0.689124	0.757853	764	9.81675	1	1	1	1	1	1	0	0	0	1	0	0	0	0	0	0	0	0	0	0	0	0	0	0
chr1	33130889	33132267	CGI682	+	95	0.708436	0.690153	1178	8.06452	1	0	1	0	1	0	0	1	0	0	0	0	0	0	0	0	0	0	0	0	0	0	0	0
chr1	33138990	33140062	CGI683	+	95	0.784123	0.74656	872	10.8945	1	1	1	1	1	1	0	0	0	1	0	0	0	0	0	0	0	0	0	0	0	0	0	0
chr1	33201949	33203367	CGI684	+	155	0.91537	0.746305	1218	12.7258	1	1	1	1	1	1	1	1	1	1	0	0	0	0	0	0	0	0	0	0	0	0	0	0
chr1	33210787	33211705	CGI685	+	59	0.805994	0.643454	718	8.21727	0	0	0	0	0	0	0	1	0	0	0	0	0	0	0	0	0	0	0	0	0	0	0	0
chr1	33274682	33275458	CGI686	+	49	0.815962	0.647569	576	8.50694	1	1	1	1	1	1	0	1	0	1	0	0	0	0	0	0	0	0	0	0	0	0	0	0
chr1	33318898	33319743	CGI687	+	49	0.726778	0.652713	645	7.5969	1	1	1	1	1	1	1	1	1	1	0	0	0	0	0	0	0	0	0	0	0	0	0	0
chr1	33365304	33365884	CGI688	+	28	0.799706	0.607895	380	7.36842	0	0	0	0	0	0	1	1	1	0	0	0	0	0	0	0	0	0	0	0	0	0	0	0
chr1	33418767	33420537	CGI689	+	139	0.70323	0.710828	1570	8.8535	1	1	1	1	1	1	0	1	0	1	0	0	0	0	0	0	0	0	0	0	0	0	0	0
chr1	33494019	33495270	CGI690	+	162	0.94477	0.810657	1051	15.4139	1	1	1	1	0	0	1	1	0	1	0	0	0	0	0	0	0	0	0	0	0	0	0	0
chr1	33544726	33545817	CGI691	+	115	1.01629	0.714927	891	12.9068	0	0	1	0	1	0	0	0	0	0	0	0	0	0	1	1	1	1	1	1	1	1	1	1
chr1	33587281	33588962	CGI692	+	181	0.916519	0.731938	1481	12.2215	1	1	1	1	1	1	1	1	0	1	0	0	0	0	0	0	0	0	0	0	0	0	0	0
chr1	33668385	33669613	CGI693	+	126	0.893452	0.744163	1028	12.2568	0	0	1	1	0	0	0	1	0	1	0	0	0	0	0	0	0	0	0	0	0	0	0	0
chr1	33710319	33711193	CGI694	+	39	0.646839	0.606825	674	5.78635	1	1	1	1	1	1	1	1	1	1	0	0	0	0	0	0	0	0	0	0	0	0	0	0
chr1	34401215	34402630	CGI695	+	93	0.746929	0.641152	1215	7.65432	1	0	1	0	1	0	1	1	0	0	0	0	0	0	0	0	0	0	0	0	0	1	0	1
chr1	34402766	34403753	CGI696	+	84	0.899985	0.700127	787	10.6734	1	0	1	1	1	1	1	1	0	1	0	0	0	0	0	0	0	0	0	1	1	1	0	1
chr1	34415001	34415762	CGI697	+	47	0.671909	0.709447	561	8.3779	1	1	1	0	1	0	0	0	0	1	0	0	0	0	0	0	0	0	0	0	0	1	0	1
chr1	35019312	35020235	CGI698	+	67	0.693666	0.731674	723	9.26694	1	1	1	1	1	1	0	1	0	1	0	0	0	0	0	0	0	0	0	0	0	0	0	0
chr1	35030886	35031744	CGI699	+	45	0.623268	0.667173	658	6.83891	1	1	1	1	1	1	0	1	0	0	0	0	0	0	0	0	0	0	0	1	1	0	0	1
chr1	35097352	35098227	CGI700	+	48	0.690384	0.644444	675	7.11111	1	1	1	1	1	1	1	1	0	1	0	0	0	0	0	0	0	0	0	0	0	0	0	0
chr1	35103871	35105194	CGI701	+	105	0.788904	0.689225	1123	9.34996	1	0	1	0	1	0	1	1	0	1	0	0	0	0	0	0	0	0	0	0	0	0	0	0
chr1	35123389	35124538	CGI702	+	85	0.705857	0.713383	949	8.9568	1	0	1	0	1	0	0	1	0	1	0	0	0	0	0	0	0	0	0	0	1	1	0	1
chr1	35166779	35168782	CGI703	+	168	0.705007	0.728785	1803	9.3178	0	0	0	0	1	1	0	1	0	1	0	0	0	0	0	0	0	0	0	1	1	1	1	1
chr1	35214540	35215623	CGI704	+	82	0.723044	0.719139	883	9.28652	0	0	1	0	1	0	0	0	0	1	0	1	0	0	1	1	1	1	1	1	1	1	1	1
chr1	35222819	35223866	CGI705	+	58	0.658995	0.646989	847	6.8477	0	0	1	1	1	1	1	1	1	1	0	0	0	0	0	0	0	0	0	0	0	0	0	0
chr1	35269641	35270318	CGI706	+	36	0.889582	0.607966	477	7.54717	1	1	1	1	1	1	1	1	1	1	0	0	0	0	0	0	0	0	0	0	0	0	0	0
chr1	35317363	35318009	CGI707	+	36	0.852561	0.618834	446	8.07175	1	1	1	1	1	1	1	1	1	1	0	0	0	0	0	0	0	0	0	0	0	0	0	0
chr1	35358912	35359411	CGI708	+	21	0.669579	0.648829	299	7.02341	0	0	0	0	0	0	0	0	0	0	0	0	0	0	0	0	0	0	0	0	0	0	0	0
chr1	35429998	35431552	CGI709	+	149	0.854734	0.71935	1354	11.0044	1	1	1	1	1	1	1	1	1	1	0	0	0	0	0	0	0	0	0	0	0	0	0	0
chr1	35506685	35507773	CGI710	+	74	0.743043	0.681306	888	8.33333	1	1	1	1	1	1	1	1	0	1	0	0	0	0	0	0	0	0	0	0	0	0	0	0
chr1	35795010	35796707	CGI711	+	112	0.69096	0.661323	1497	7.48163	1	1	1	1	1	1	1	1	1	1	0	0	0	0	0	0	0	0	0	0	0	0	0	0
chr1	35799090	35799446	CGI712	+	13	0.724817	0.692308	156	8.33333	1	0	1	0	1	0	0	0	0	0	0	0	-1	-1	0	0	0	0	0	0	0	0	0	-1
chr1	35811282	35813075	CGI713	+	146	0.769349	0.693032	1593	9.1651	1	1	1	1	1	1	0	1	0	0	1	1	0	1	1	1	1	1	1	1	1	0	1	0
chr1	35814617	35816294	CGI714	+	114	0.711982	0.658768	1477	7.71835	1	0	1	0	1	0	0	1	0	1	0	0	0	0	1	0	1	1	0	1	1	1	1	1
chr1	35879440	35880002	CGI715	+	32	0.946552	0.61326	362	8.83978	1	1	1	1	1	1	1	1	1	1	0	0	0	0	0	0	0	0	0	0	0	0	0	0
chr1	35945898	35946970	CGI716	+	75	0.700936	0.701835	872	8.60092	0	0	0	0	0	0	0	1	0	1	0	0	0	0	0	0	0	0	0	0	0	0	0	0
chr1	35956594	35957588	CGI717	+	75	0.814974	0.688917	794	9.44584	1	1	1	1	1	1	1	1	1	1	0	0	0	0	0	0	0	0	0	0	0	0	0	0
chr1	36007405	36008527	CGI718	+	84	0.759553	0.694143	922	9.11063	1	1	1	1	1	1	1	1	1	1	0	0	0	0	0	0	0	0	0	0	0	0	0	0
chr1	36045711	36047106	CGI719	+	150	0.920922	0.741423	1195	12.5523	1	1	1	1	1	1	1	1	0	1	0	0	0	0	0	0	0	0	0	0	0	0	0	0
chr1	36120969	36122353	CGI720	+	90	0.668623	0.685811	1184	7.60135	1	1	1	1	1	1	1	1	0	1	0	0	0	0	0	0	0	0	0	0	0	0	0	0
chr1	36168706	36169939	CGI721	+	129	0.930707	0.733785	1033	12.4879	1	1	1	1	1	1	1	1	1	1	0	0	0	0	0	0	0	0	0	0	0	0	0	0
chr1	36321884	36322585	CGI722	+	39	0.734059	0.654691	501	7.78443	1	1	1	1	1	1	0	1	0	1	0	0	0	0	0	0	0	0	0	0	0	0	0	0
chr1	36326658	36328036	CGI723	+	108	0.868142	0.651952	1178	9.16808	1	1	1	1	1	1	1	1	1	1	0	0	0	0	0	0	0	0	0	0	0	0	0	0
chr1	36362923	36363909	CGI724	+	93	0.777967	0.78117	786	11.8321	0	0	0	0	1	1	0	0	0	1	0	0	0	0	0	0	0	0	0	0	0	0	0	0
chr1	36387249	36388050	CGI725	+	56	0.874367	0.673877	601	9.3178	1	1	1	1	1	1	1	1	0	1	0	0	0	0	0	0	0	0	0	0	0	0	0	0
chr1	36393874	36395012	CGI726	+	121	0.887234	0.764392	938	12.8998	1	1	1	1	1	1	1	1	0	1	0	0	0	0	0	0	0	0	0	0	0	0	0	0
chr1	36414217	36415031	CGI727	+	63	0.813802	0.711726	614	10.2606	1	0	1	0	1	1	0	0	0	0	1	1	0	1	1	1	1	1	1	1	1	1	1	1
chr1	36416657	36417320	CGI728	+	44	0.83297	0.710583	463	9.50324	1	0	1	0	1	0	1	1	0	0	1	1	0	1	1	1	1	1	1	1	1	1	1	0
chr1	36462193	36463196	CGI729	+	61	0.719121	0.651308	803	7.59651	1	1	1	1	1	1	1	1	1	1	0	0	0	0	0	0	0	0	0	0	0	0	0	0
chr1	36544558	36545727	CGI730	+	94	0.804795	0.701754	969	9.70072	1	1	1	1	1	1	1	1	0	1	0	0	0	0	0	0	0	0	0	0	0	0	0	0
chr1	36558747	36560063	CGI731	+	82	0.659553	0.668459	1116	7.34767	1	0	1	0	1	0	1	1	0	1	0	0	0	0	0	0	0	0	0	1	1	1	1	1
chr1	36560338	36562204	CGI732	+	167	0.74442	0.734694	1666	10.024	1	0	1	1	1	1	0	1	1	1	1	1	0	0	1	1	1	1	1	1	1	1	1	1
chr1	36623522	36624505	CGI733	+	76	0.764516	0.717752	783	9.70626	1	1	1	1	1	1	1	1	1	1	0	0	0	0	0	0	0	0	0	0	0	0	0	0
chr1	36635362	36636382	CGI734	+	64	0.792424	0.629268	820	7.80488	1	1	1	1	1	1	1	1	0	1	0	0	0	0	0	0	0	0	0	0	0	0	0	0
chr1	36688323	36689154	CGI735	+	49	0.755466	0.652932	631	7.76545	1	1	1	1	1	1	1	1	1	1	0	0	0	0	0	0	0	0	0	0	0	0	0	0
chr1	36702015	36703036	CGI736	+	61	0.839338	0.604141	821	7.42996	1	1	1	1	1	1	1	1	1	1	0	0	0	0	0	0	0	0	0	0	0	0	0	0
chr1	37270929	37273554	CGI737	+	263	0.831324	0.722887	2425	10.8454	1	1	1	1	1	1	0	1	0	1	0	0	0	0	1	0	0	1	0	1	1	1	1	1
chr1	37556105	37556998	CGI738	+	47	0.722438	0.613276	693	6.78211	0	0	0	0	0	0	1	0	0	0	0	0	0	0	0	0	0	0	0	0	0	0	0	1
chr1	37712082	37713591	CGI739	+	117	0.788682	0.673797	1309	8.93812	1	1	1	1	1	1	1	1	1	1	0	0	0	0	0	0	0	0	0	0	0	0	0	0
chr1	37713841	37714217	CGI740	+	10	0.528691	0.659091	176	5.68182	1	0	1	0	1	0	0	0	0	0	0	0	0	0	0	0	0	0	0	0	0	0	0	0
chr1	37752346	37753326	CGI741	+	95	0.927115	0.738462	780	12.1795	1	1	1	1	1	1	1	1	1	1	0	0	0	0	0	0	0	0	0	0	0	0	0	0
chr1	37791910	37792614	CGI742	+	40	0.840025	0.619048	504	7.93651	1	1	1	1	1	1	1	1	0	1	0	0	0	0	0	0	0	0	0	0	0	0	0	0
chr1	37833839	37834588	CGI743	+	46	0.946151	0.602914	549	8.37887	1	1	1	1	1	1	1	1	1	1	0	0	0	0	0	0	0	0	0	0	0	0	0	0
chr1	37872123	37873600	CGI744	+	113	0.728518	0.697729	1277	8.84886	1	1	1	1	1	1	0	0	0	1	0	0	0	0	0	0	0	0	0	0	0	0	0	1
chr1	37928647	37929084	CGI745	+	16	0.810745	0.582278	237	6.75105	1	1	1	1	1	1	1	1	1	1	0	0	0	0	0	0	0	0	0	0	0	0	0	0
chr1	37929634	37930335	CGI746	+	40	0.715638	0.678643	501	7.98403	0	0	1	0	0	0	0	1	0	0	0	0	0	0	0	0	0	0	0	0	0	0	0	0
chr1	37930460	37931360	CGI747	+	54	0.76833	0.634286	700	7.71429	1	1	1	1	1	1	1	1	0	1	0	0	0	0	0	0	0	0	0	0	0	0	0	0
chr1	37973410	37973861	CGI748	+	18	0.677127	0.653386	251	7.17131	1	0	1	0	1	0	0	1	0	0	0	0	0	0	0	0	0	0	0	0	0	0	0	0
chr1	37990693	37991871	CGI749	+	109	0.876118	0.731084	978	11.1452	1	0	1	1	1	1	0	0	0	1	0	0	0	0	0	0	0	0	0	0	0	0	0	0
chr1	37991957	37992650	CGI750	+	33	0.588692	0.675456	493	6.69371	1	0	1	0	1	0	0	0	0	0	0	0	0	0	0	0	0	0	0	0	0	0	0	0
chr1	37999564	38000414	CGI751	+	67	0.922606	0.669231	650	10.3077	1	0	1	0	1	0	0	0	0	0	1	1	1	1	1	1	1	1	1	1	1	1	1	1
chr1	38002329	38002907	CGI752	+	33	0.965053	0.611111	378	8.73016	1	0	1	0	1	0	0	0	0	0	0	0	0	0	0	0	0	0	0	0	0	1	0	1
chr1	38003130	38003581	CGI753	+	22	0.741585	0.689243	251	8.76494	1	1	1	1	1	1	0	0	0	0	0	0	0	0	0	0	0	0	0	0	0	0	0	0
chr1	38031590	38033049	CGI754	+	147	0.844828	0.74583	1259	11.6759	1	1	1	1	1	1	0	1	0	1	0	0	0	0	0	0	0	0	0	0	0	0	0	0
chr1	38033549	38034020	CGI755	+	13	0.541011	0.597786	271	4.79705	1	1	1	1	1	1	0	0	0	0	0	0	0	0	0	0	0	0	0	0	0	0	0	0
chr1	38045827	38047154	CGI756	+	132	0.822285	0.755989	1127	11.7125	1	1	1	1	1	1	1	1	0	1	0	0	0	0	0	0	0	0	0	0	0	0	0	0
chr1	38097305	38098674	CGI757	+	72	0.609274	0.636441	1169	6.15911	1	1	1	1	1	1	1	1	0	1	0	0	0	0	0	0	0	0	0	0	0	0	0	0
chr1	38169569	38170408	CGI758	+	60	0.937159	0.663537	639	9.38967	1	0	1	1	1	1	1	1	0	1	0	0	0	0	0	0	0	0	0	0	0	0	0	0
chr1	38227995	38228612	CGI759	+	22	0.60652	0.592326	417	5.27578	1	1	1	1	1	1	1	1	1	1	0	0	0	0	0	0	0	0	0	0	0	0	0	0
chr1	38234010	38234770	CGI760	+	46	0.744764	0.666071	560	8.21429	0	0	0	0	0	0	1	1	1	0	1	1	0	0	1	0	1	0	0	0	0	0	1	0
chr1	38243189	38243909	CGI761	+	69	0.903245	0.767308	520	13.2692	1	1	1	1	1	1	0	1	0	1	0	0	0	0	0	0	0	0	0	0	0	0	0	0
chr1	38250560	38251407	CGI762	+	45	0.844192	0.576507	647	6.95518	1	1	1	1	1	1	1	1	1	1	0	0	0	0	0	0	0	0	0	0	0	0	0	0
chr1	38283079	38286298	CGI763	+	384	0.941956	0.735674	3019	12.7194	1	1	1	1	1	1	0	1	0	1	0	0	0	0	0	0	0	0	0	1	1	1	1	1
chr1	38372583	38373053	CGI764	+	21	0.85942	0.603704	270	7.77778	0	0	0	0	0	0	0	0	0	0	0	0	0	0	0	0	0	0	0	0	0	0	0	1
chr1	38714662	38715121	CGI765	+	24	0.829358	0.694981	259	9.26641	0	0	0	0	0	0	0	1	0	0	0	0	0	0	0	0	0	0	0	0	0	0	0	0
chr1	38797637	38798086	CGI766	+	16	0.730605	0.594378	249	6.4257	0	0	0	0	0	0	0	0	0	0	0	0	0	0	0	0	0	0	0	0	0	0	0	0
chr1	38816398	38817310	CGI767	+	68	0.923683	0.661517	712	9.55056	0	0	0	0	0	0	0	1	0	0	0	0	0	0	0	0	0	0	0	1	0	1	0	1
chr1	38946897	38947616	CGI768	+	38	0.725806	0.635838	519	7.32177	0	0	0	0	1	1	0	0	0	0	1	1	1	1	1	1	1	1	1	1	0	1	1	1
chr1	39042128	39043094	CGI769	+	84	0.945914	0.681462	766	10.9661	0	0	0	0	0	0	0	1	0	0	0	0	0	0	0	0	0	0	0	1	1	1	0	1
chr1	39055939	39057179	CGI770	+	92	0.788598	0.670192	1040	8.84615	0	0	0	0	0	0	0	1	0	1	0	0	0	0	1	1	0	1	0	1	1	1	1	1
chr1	39097284	39098566	CGI771	+	104	0.774466	0.708872	1082	9.61183	1	1	1	1	1	1	1	1	1	1	0	0	0	0	0	0	0	0	0	0	0	0	0	0
chr1	39110952	39112064	CGI772	+	83	0.796668	0.677632	912	9.10088	1	1	1	1	1	1	1	1	1	1	0	0	0	0	0	0	0	0	0	0	0	0	0	0
chr1	39229136	39229998	CGI773	+	72	0.774158	0.750755	662	10.8761	1	1	1	1	1	1	1	1	1	1	0	0	0	0	0	0	0	0	0	0	0	0	0	0
chr1	39264329	39264920	CGI774	+	28	0.795368	0.601023	391	7.16113	1	1	1	1	1	1	1	1	1	1	0	0	0	0	0	0	0	0	0	0	0	0	0	0
chr1	39319172	39320572	CGI775	+	147	0.846018	0.775833	1200	12.25	1	1	1	1	0	0	0	1	0	1	0	0	0	0	0	0	0	0	0	0	0	0	0	0
chr1	39343063	39344550	CGI776	+	153	0.880741	0.738928	1287	11.8881	1	0	1	0	1	0	1	1	0	1	0	0	0	0	0	0	0	0	0	0	0	0	0	0
chr1	39646509	39647969	CGI777	+	149	0.87724	0.735714	1260	11.8254	1	1	1	1	1	0	1	1	0	1	0	0	0	0	0	0	0	0	0	0	0	0	0	0
chr1	39729082	39730800	CGI778	+	215	0.940279	0.77668	1518	14.1634	1	1	1	1	1	1	0	0	0	1	0	0	0	0	0	0	0	0	0	0	0	0	0	0
chr1	39752901	39753446	CGI779	+	41	0.808326	0.768116	345	11.8841	1	0	1	0	1	1	0	0	0	1	0	0	0	0	0	0	0	0	0	0	0	0	0	0
chr1	39813755	39815431	CGI780	+	171	1.03523	0.669377	1476	11.5854	1	1	1	1	1	1	1	1	1	1	0	0	0	0	0	0	0	0	0	0	0	0	0	0
chr1	39870953	39871643	CGI781	+	52	0.775533	0.740816	490	10.6122	1	0	1	0	1	0	0	0	0	0	0	1	0	0	0	0	0	0	0	1	1	1	0	0
chr1	39877339	39878415	CGI782	+	87	0.789404	0.718037	876	9.93151	1	1	1	1	1	1	0	1	0	1	0	0	0	0	0	0	0	0	0	0	0	0	0	1
chr1	39909653	39910935	CGI783	+	80	0.673943	0.663586	1082	7.39372	1	1	1	1	1	1	0	0	0	0	0	0	0	0	0	0	0	0	0	0	0	0	0	0
chr1	39921901	39922628	CGI784	+	55	0.868814	0.694497	527	10.4364	1	0	1	0	1	0	0	0	0	0	0	0	0	0	1	1	1	1	1	1	1	1	1	1
chr1	39929230	39930045	CGI785	+	46	0.625852	0.694309	615	7.47967	1	1	1	1	1	1	0	0	0	1	0	0	0	0	0	0	0	0	0	0	0	0	0	0
chr1	39930096	39931063	CGI786	+	58	0.666907	0.674055	767	7.56193	0	0	0	0	0	0	0	0	0	0	0	0	0	0	0	0	0	0	0	0	0	0	0	0
chr1	39976800	39977435	CGI787	+	39	0.893072	0.648276	435	8.96552	1	1	1	1	1	1	1	1	1	1	0	0	0	0	0	0	0	0	0	0	0	0	0	1
chr1	40009270	40009764	CGI788	+	36	0.84663	0.761905	294	12.2449	1	1	1	1	1	1	0	0	0	0	0	0	0	0	0	0	0	0	0	0	0	0	0	0
chr1	40026302	40027825	CGI789	+	184	0.904587	0.78458	1323	13.9078	1	1	1	1	1	1	0	1	0	1	0	0	0	0	0	0	0	0	0	0	0	0	0	0
chr1	40121414	40122031	CGI790	+	35	0.804337	0.647482	417	8.39329	1	1	1	1	1	1	1	1	1	1	0	0	0	0	0	0	0	0	0	0	0	0	0	0
chr1	40139004	40140850	CGI791	+	181	0.845581	0.72175	1646	10.9964	1	1	1	1	1	1	1	1	0	1	0	0	0	0	0	0	0	0	0	0	0	0	0	0
chr1	40193016	40194267	CGI792	+	83	0.709114	0.67079	1051	7.89724	1	1	1	1	1	1	1	1	0	1	0	0	0	0	0	0	0	0	0	0	0	0	0	0
chr1	40278264	40279260	CGI793	+	66	0.766347	0.658291	796	8.29146	1	1	1	1	1	1	1	1	1	1	0	0	0	0	0	0	0	0	0	0	0	0	0	0
chr1	40335124	40335877	CGI794	+	48	0.92565	0.616637	553	8.67993	1	1	1	1	1	1	1	1	0	1	0	0	0	0	0	0	0	0	0	0	0	0	0	0
chr1	40370977	40371789	CGI795	+	41	0.741738	0.602941	612	6.69935	0	0	0	0	1	1	0	0	0	0	1	1	0	0	0	1	1	1	1	1	1	1	1	1
chr1	40399231	40400289	CGI796	+	66	0.71934	0.658508	858	7.69231	1	1	1	1	1	1	1	1	1	1	0	0	0	0	0	0	0	0	0	0	0	0	0	0
chr1	40496123	40496874	CGI797	+	37	0.698689	0.629764	551	6.71506	1	1	1	1	1	1	1	1	1	1	0	0	0	0	0	0	0	0	0	0	0	0	0	0
chr1	40541782	40542544	CGI798	+	48	0.662907	0.720641	562	8.54093	1	0	1	0	1	0	0	0	0	0	1	1	0	0	1	1	1	1	1	1	1	1	1	1
chr1	40553478	40554623	CGI799	+	69	0.757416	0.622222	945	7.30159	1	0	1	0	1	0	1	1	0	1	0	0	0	0	0	0	0	0	0	0	0	0	0	0
chr1	40554705	40555789	CGI800	+	92	0.762154	0.739819	884	10.4072	1	1	1	1	1	1	0	1	0	1	0	0	0	0	0	0	0	0	0	0	0	0	0	0
chr1	40611748	40612967	CGI801	+	76	0.694176	0.67419	1019	7.45829	1	1	1	1	1	1	0	1	0	1	0	0	0	0	0	0	0	0	0	0	0	0	0	0
chr1	40687881	40688742	CGI802	+	59	0.834664	0.659607	661	8.92587	1	1	1	1	1	1	1	1	0	1	0	0	0	0	0	0	0	0	0	0	0	0	0	0
chr1	40715224	40716131	CGI803	+	70	0.791265	0.714286	707	9.90099	1	1	1	1	1	1	0	1	0	1	0	0	0	0	0	0	0	0	0	0	0	0	0	0
chr1	40746541	40747478	CGI804	+	69	0.84873	0.666214	737	9.36228	1	1	1	1	1	1	1	1	1	1	0	0	0	0	0	0	0	0	0	0	0	0	0	0
chr1	40769680	40770116	CGI805	+	20	0.959531	0.597458	236	8.47458	1	1	1	1	1	1	1	1	1	1	0	0	0	0	0	0	0	0	0	0	0	0	0	0
chr1	40797068	40797634	CGI806	+	32	0.626017	0.748634	366	8.74317	0	0	0	0	0	0	0	0	0	0	0	1	0	1	0	0	0	0	0	0	0	0	0	0
chr1	40903537	40904123	CGI807	+	45	0.762617	0.790155	386	11.658	1	1	1	1	1	1	0	1	0	1	0	0	0	0	0	0	0	0	0	0	0	0	0	0
chr1	40929704	40930705	CGI808	+	83	0.890516	0.685393	801	10.362	1	1	1	1	1	1	1	1	1	1	0	0	0	0	0	0	0	0	0	0	0	0	0	0
chr1	41021424	41022975	CGI809	+	160	0.882853	0.748335	1351	11.8431	1	1	1	1	1	1	0	1	0	1	0	0	0	0	0	0	0	0	0	0	0	0	0	0
chr1	41040343	41041003	CGI810	+	46	0.803688	0.706522	460	10	1	0	1	0	1	0	1	0	0	0	0	0	0	0	0	0	0	0	0	0	0	0	0	0
chr1	41056304	41057217	CGI811	+	64	0.786887	0.676017	713	8.97616	1	0	1	0	1	0	0	1	0	1	0	0	0	0	0	0	0	0	0	1	1	1	1	1
chr1	41057415	41057848	CGI812	+	16	0.678519	0.648069	233	6.86695	1	0	1	0	1	0	0	0	0	0	1	0	0	0	1	1	1	0	1	1	1	1	1	1
chr1	41076441	41076965	CGI813	+	25	0.718398	0.669753	324	7.71605	1	0	1	0	1	0	0	0	0	0	1	1	1	1	1	1	1	1	1	1	1	1	1	1
chr1	41099516	41100855	CGI814	+	151	0.910404	0.763828	1139	13.2572	1	1	1	1	1	1	1	1	0	1	0	0	0	0	0	0	0	0	0	0	0	0	0	0
chr1	41122090	41123268	CGI815	+	81	0.831934	0.638037	978	8.28221	0	0	0	0	0	0	0	0	0	0	0	0	0	0	0	0	0	0	0	0	0	0	0	1
chr1	41217167	41219166	CGI816	+	178	0.859719	0.67871	1799	9.89439	1	1	1	1	1	1	1	1	1	1	0	0	0	0	0	0	0	0	0	0	0	0	0	1
chr1	41479438	41481163	CGI817	+	179	0.822154	0.756066	1525	11.7377	1	1	1	1	1	1	0	1	0	1	0	0	0	0	0	0	0	0	0	0	0	0	0	0
chr1	41599253	41600986	CGI818	+	183	0.843247	0.753425	1533	11.9374	0	0	0	0	1	1	0	1	0	1	0	0	0	0	0	0	0	0	0	0	0	0	0	0
chr1	41604392	41605385	CGI819	+	66	0.648325	0.717528	793	8.32282	0	0	0	0	1	0	0	1	0	1	0	0	0	0	0	0	0	0	0	0	0	0	0	0
chr1	41619749	41621222	CGI820	+	160	0.881318	0.756481	1273	12.5687	0	0	0	0	1	0	0	1	0	0	0	0	0	0	0	0	0	0	0	0	0	0	0	1
chr1	41621481	41622018	CGI821	+	27	0.901787	0.599407	337	8.01187	0	0	0	0	1	0	0	1	0	0	0	0	0	1	0	0	1	1	0	1	1	0	1	1
chr1	41722657	41723041	CGI822	+	9	0.498966	0.641304	184	4.8913	1	1	1	1	1	1	0	0	0	0	0	0	0	0	0	0	0	0	0	0	0	0	0	0
chr1	41734257	41735145	CGI823	+	68	0.755667	0.723837	688	9.88372	0	0	0	0	0	0	1	0	0	0	0	0	0	0	0	0	0	0	0	0	0	0	0	0
chr1	41754354	41754984	CGI824	+	32	0.697274	0.667442	430	7.44186	1	0	1	0	1	0	0	1	0	0	0	0	0	0	0	0	0	0	0	0	0	0	0	0
chr1	41899673	41901322	CGI825	+	168	0.846327	0.740511	1449	11.5942	1	0	1	0	1	0	0	1	0	1	0	0	0	0	0	0	0	0	0	0	0	0	0	0
chr1	42156026	42156693	CGI826	+	49	0.920229	0.680942	467	10.4925	1	0	1	0	1	0	0	1	0	0	0	0	0	0	0	0	0	0	0	0	0	0	0	0
chr1	42273389	42274572	CGI827	+	112	0.810401	0.750763	983	11.3937	0	0	1	1	0	0	0	1	1	1	0	0	0	0	0	0	0	0	0	0	0	0	0	0
chr1	42572629	42574108	CGI828	+	127	0.78754	0.713057	1279	9.92963	1	1	1	1	1	1	1	1	1	1	0	0	0	0	0	0	0	0	0	0	0	0	0	0
chr1	42618415	42619632	CGI829	+	131	0.936635	0.746313	1017	12.881	1	1	1	1	1	1	0	1	0	1	0	0	0	0	0	0	0	0	0	0	0	0	0	0
chr1	42693996	42695499	CGI830	+	97	0.766195	0.623945	1303	7.44436	1	1	1	1	1	1	1	1	0	1	0	0	0	0	0	0	0	0	0	0	0	0	0	0
chr1	42701225	42701869	CGI831	+	34	0.887915	0.59009	444	7.65766	0	0	1	1	1	1	1	1	0	1	0	0	0	0	0	0	0	0	0	0	0	0	0	0
chr1	42896187	42897176	CGI832	+	48	0.647896	0.613435	789	6.08365	1	1	1	1	1	1	1	1	1	1	0	0	0	0	0	0	0	0	0	0	0	0	0	0
chr1	42920092	42921867	CGI833	+	176	0.946227	0.688254	1575	11.1746	1	1	1	1	1	1	1	1	1	1	0	0	0	0	0	0	0	0	0	0	0	0	0	0
chr1	43004606	43006094	CGI834	+	126	0.800432	0.699534	1288	9.78261	1	1	1	1	1	1	1	1	1	1	0	0	0	0	0	0	0	0	0	0	0	0	0	0
chr1	43023048	43024050	CGI835	+	56	0.6378	0.665835	802	6.98254	0	0	0	0	0	0	0	0	0	0	0	0	0	0	0	0	0	0	0	0	1	1	1	1
chr1	43054972	43055804	CGI836	+	63	0.751868	0.72943	632	9.96835	1	1	1	1	1	1	1	1	1	1	0	0	0	0	0	0	0	0	0	0	0	0	0	0
chr1	43084487	43085240	CGI837	+	41	0.775754	0.620253	553	7.4141	1	1	1	1	1	1	1	1	1	1	0	0	0	0	0	0	0	0	0	0	0	0	0	0
chr1	43162328	43163218	CGI838	+	60	0.787346	0.665217	690	8.69565	0	0	0	0	0	0	1	1	1	0	0	0	0	0	0	0	0	0	0	0	0	0	0	0
chr1	43195931	43197593	CGI839	+	163	0.82703	0.73461	1462	11.1491	1	1	1	1	1	1	1	1	1	1	0	0	0	0	0	0	0	0	0	0	0	0	0	0
chr1	43245472	43246014	CGI840	+	31	0.74026	0.704678	342	9.06433	0	0	0	0	0	0	1	0	0	0	0	0	0	0	0	0	0	0	0	0	1	0	0	0
chr1	43306277	43306980	CGI841	+	49	0.740424	0.737575	503	9.74155	0	0	0	0	0	0	0	0	0	0	0	0	0	0	0	0	0	0	0	0	0	0	0	0
chr1	43385811	43386512	CGI842	+	38	0.739325	0.652695	501	7.58483	1	1	1	1	1	1	1	1	0	0	0	0	0	0	0	0	0	0	0	0	1	1	0	0
chr1	43409948	43410783	CGI843	+	48	0.83843	0.611024	635	7.55906	1	1	1	1	1	1	1	1	0	1	0	0	0	0	0	0	0	0	0	0	0	0	0	0
chr1	43543022	43543662	CGI844	+	43	0.82166	0.690909	440	9.77273	1	0	1	0	1	0	0	0	0	0	1	1	1	1	1	1	1	1	1	1	1	1	1	1
chr1	43586779	43588000	CGI845	+	87	0.734202	0.681685	1021	8.52106	1	0	1	0	1	0	1	1	0	0	1	1	0	0	0	1	1	1	1	0	1	0	0	0
chr1	43596604	43597629	CGI846	+	67	0.762561	0.653333	825	8.12121	1	1	1	1	1	1	1	1	1	1	0	0	0	0	0	0	0	0	0	0	0	0	0	0
chr1	43605150	43605783	CGI847	+	32	0.655067	0.69746	433	7.3903	1	0	1	1	1	0	0	1	0	1	0	0	0	0	0	0	0	0	0	0	0	0	0	0
chr1	43606037	43606913	CGI848	+	59	0.664887	0.727811	676	8.72781	1	1	1	1	1	1	1	1	1	1	0	0	0	0	0	0	0	0	0	0	0	0	0	0
chr1	43627723	43628549	CGI849	+	51	0.742979	0.664537	626	8.14696	1	1	1	1	1	1	1	1	1	1	0	0	0	0	0	0	0	0	0	0	0	0	0	0
chr1	43691687	43692468	CGI850	+	75	0.979076	0.729776	581	12.9088	1	0	1	1	1	1	1	1	1	1	0	0	0	0	0	0	0	0	0	0	0	0	0	0
chr1	43768830	43770336	CGI851	+	163	0.874453	0.758806	1306	12.4809	1	1	1	1	1	1	0	1	0	1	0	0	0	0	0	0	0	0	0	0	0	0	0	0
chr1	43803734	43804548	CGI852	+	60	0.77383	0.71987	614	9.77199	1	0	1	0	1	0	0	0	0	1	0	0	0	0	1	0	1	1	0	1	1	1	1	0
chr1	43860131	43860483	CGI853	+	10	0.683065	0.651316	152	6.57895	1	0	1	0	1	0	0	0	0	0	0	0	-1	-1	0	0	0	0	0	0	0	0	0	0
chr1	43888085	43888534	CGI854	+	19	0.794859	0.62249	249	7.63052	1	1	1	1	1	1	1	1	1	1	0	0	0	0	0	0	0	0	0	0	0	0	0	0
chr1	43945122	43946538	CGI855	+	134	0.909324	0.696546	1216	11.0197	1	1	1	1	1	1	1	1	1	1	0	0	0	0	0	0	0	0	0	0	0	0	0	0
chr1	44174312	44175167	CGI856	+	84	0.851674	0.778626	655	12.8244	1	0	1	0	1	0	0	1	0	1	0	0	0	0	0	0	0	0	0	0	0	0	0	0
chr1	44184492	44185594	CGI857	+	82	0.742987	0.700665	902	9.09091	1	1	1	1	1	1	1	1	0	1	0	0	0	0	0	0	0	0	0	0	0	0	0	0
chr1	44207960	44208733	CGI858	+	36	0.665681	0.616056	573	6.28272	1	1	1	1	1	1	1	1	1	1	0	0	0	0	0	0	0	0	0	0	0	0	0	0
chr1	44212509	44214091	CGI859	+	125	0.821747	0.665702	1382	9.04486	1	1	1	1	1	1	1	1	1	1	0	0	0	0	0	0	0	0	0	0	0	0	0	0
chr1	44217085	44218287	CGI860	+	131	0.853141	0.786427	1002	13.0739	1	1	1	1	1	1	1	1	0	1	0	0	0	0	0	0	0	0	0	0	0	0	0	0
chr1	44229603	44230392	CGI861	+	57	0.780426	0.718166	589	9.67742	1	1	1	1	1	1	1	1	0	1	0	0	0	0	0	0	0	0	0	0	0	0	0	0
chr1	44268070	44270138	CGI862	+	174	0.779848	0.694325	1868	9.31478	1	1	1	1	1	1	1	1	0	1	0	0	0	0	0	0	0	0	0	0	0	0	0	0
chr1	44356812	44357232	CGI863	+	15	0.665409	0.668182	220	6.81818	1	1	1	1	1	1	0	0	0	0	0	0	0	1	0	0	0	0	0	0	0	0	0	0
chr1	44451497	44452112	CGI864	+	29	0.662861	0.650602	415	6.98795	1	1	1	1	1	1	1	1	1	1	0	0	0	0	0	0	0	0	0	0	0	0	0	0
chr1	44593088	44593813	CGI865	+	57	0.811973	0.735238	525	10.8571	1	1	1	1	1	1	1	1	0	1	0	0	0	0	0	0	0	0	0	0	0	0	0	0
chr1	44643308	44646325	CGI866	+	241	0.793918	0.658502	2817	8.5552	1	1	1	1	1	1	0	1	0	1	0	0	0	0	0	0	0	0	0	1	1	1	1	1
chr1	44647029	44647400	CGI867	+	12	0.809439	0.590643	171	7.01754	1	0	1	0	1	0	0	1	0	0	0	0	0	0	0	0	0	0	0	0	0	0	0	0
chr1	44655363	44656884	CGI868	+	107	0.748319	0.658592	1321	8.09992	1	0	1	0	1	0	1	1	0	0	0	0	0	0	0	0	0	0	0	0	1	0	0	1
chr1	44855084	44856025	CGI869	+	63	0.865027	0.638327	741	8.50202	1	0	1	0	1	0	0	1	0	0	1	1	0	1	1	1	1	1	1	1	1	0	1	0
chr1	44869631	44870685	CGI870	+	80	0.812092	0.688525	854	9.36768	1	0	1	1	1	1	1	1	1	1	0	0	0	0	0	0	0	0	0	0	0	0	0	0
chr1	44912392	44913189	CGI871	+	42	0.696122	0.643216	597	7.03518	1	1	1	1	1	1	1	1	0	1	0	0	0	0	0	0	0	0	0	0	0	0	0	0
chr1	44962178	44963361	CGI872	+	83	0.717089	0.686673	983	8.44354	1	0	1	0	1	0	0	0	0	0	0	1	0	1	1	1	1	1	1	1	1	1	1	1
chr1	44977793	44978591	CGI873	+	49	0.902888	0.603679	598	8.19398	1	1	1	1	1	1	1	1	1	1	0	0	0	0	0	0	0	0	0	0	0	0	0	0
chr1	45013498	45014575	CGI874	+	82	0.847851	0.664766	877	9.35006	1	1	1	1	1	1	1	1	1	1	0	0	0	0	0	0	0	0	0	0	0	0	0	0
chr1	45022306	45023119	CGI875	+	64	0.799677	0.732463	613	10.4405	1	0	1	0	1	0	1	1	0	0	0	0	0	0	0	0	0	0	0	0	0	0	0	0
chr1	45024078	45025177	CGI876	+	56	0.65357	0.618465	899	6.22914	1	0	1	0	1	0	1	1	0	0	0	0	0	0	0	0	0	0	0	0	0	0	0	0
chr1	45037984	45039489	CGI877	+	127	0.814747	0.69272	1305	9.7318	1	1	1	1	1	1	1	1	0	1	0	0	0	0	0	0	0	0	0	0	0	0	0	0
chr1	45044135	45044871	CGI878	+	59	0.8563	0.718284	536	11.0075	1	0	1	0	1	0	0	0	0	0	1	1	1	1	1	1	1	1	1	1	1	1	1	1
chr1	45051171	45052423	CGI879	+	90	0.70871	0.696768	1052	8.55513	1	0	1	0	1	0	0	0	1	0	0	1	0	0	1	1	1	1	1	1	1	1	1	1
chr1	45058370	45058810	CGI880	+	19	0.724538	0.6625	240	7.91667	1	0	0	0	1	0	1	1	0	0	0	0	0	0	0	0	0	0	0	0	0	0	0	0
chr1	45080969	45081844	CGI881	+	67	0.756722	0.731852	675	9.92593	1	1	1	1	1	1	0	1	0	1	0	0	0	0	0	0	0	0	0	0	0	0	0	0
chr1	45224551	45225163	CGI882	+	34	0.784825	0.650485	412	8.25243	1	1	1	1	1	1	1	1	1	1	0	0	0	0	0	0	0	0	0	0	0	0	0	0
chr1	45248474	45249753	CGI883	+	88	0.700142	0.68582	1079	8.1557	1	1	1	1	1	1	0	1	0	1	0	0	0	0	0	0	0	0	0	0	0	0	0	0
chr1	45443870	45445325	CGI884	+	161	0.97525	0.725896	1255	12.8287	1	1	1	1	1	1	0	1	0	1	0	0	0	0	0	0	0	0	0	0	0	0	0	0
chr1	45541751	45542764	CGI885	+	66	0.733515	0.672817	813	8.11808	1	1	0	0	0	0	1	1	1	1	0	0	0	0	0	0	0	0	0	0	0	0	0	0
chr1	45564787	45566253	CGI886	+	109	0.736986	0.684044	1266	8.60979	1	1	1	1	1	1	1	0	0	0	0	0	0	0	0	0	0	1	0	0	0	1	0	0
chr1	45578006	45578904	CGI887	+	68	0.911624	0.654728	698	9.74212	1	1	1	1	1	1	1	1	1	1	0	0	0	0	0	0	0	0	0	0	0	0	0	0
chr1	45728747	45729702	CGI888	+	58	0.707421	0.66755	755	7.68212	1	1	1	1	1	1	1	1	0	1	0	0	0	0	0	0	0	0	0	0	0	0	0	0
chr1	45738162	45738772	CGI889	+	27	0.886418	0.546341	410	6.58537	1	1	1	1	1	1	1	1	1	1	0	0	0	0	0	0	0	0	0	0	0	0	0	0
chr1	45759586	45760503	CGI890	+	65	0.835483	0.659693	717	9.06555	1	1	1	1	1	1	1	1	1	1	0	0	0	0	0	0	0	0	0	0	0	0	0	0
chr1	45788811	45789386	CGI891	+	31	0.788426	0.650667	375	8.26667	1	1	1	1	1	1	1	1	1	1	0	0	0	0	0	0	0	0	0	0	0	0	0	0
chr1	45822217	45823373	CGI892	+	78	0.788262	0.646444	956	8.159	1	1	1	1	1	1	1	1	1	1	0	0	0	0	0	0	0	0	0	0	0	0	0	0
chr1	45860958	45861803	CGI893	+	60	0.80636	0.683721	645	9.30233	1	0	1	0	1	0	0	0	0	0	1	1	0	1	1	1	1	1	1	1	1	1	1	1
chr1	45924177	45925729	CGI894	+	113	0.87026	0.623521	1352	8.35799	1	1	1	1	1	1	1	1	1	1	0	0	0	0	0	0	0	0	0	0	0	0	0	0
chr1	45988549	45989249	CGI895	+	48	0.842374	0.678	500	9.6	1	1	1	1	1	1	1	1	1	1	0	0	0	0	0	0	0	0	0	0	0	0	0	0
chr1	46041408	46042555	CGI896	+	111	0.971187	0.706441	947	11.7212	1	1	1	1	1	1	1	1	1	1	0	0	0	0	0	0	0	0	0	0	0	0	0	0
chr1	46370573	46371555	CGI897	+	66	0.782717	0.657289	782	8.4399	1	1	1	1	1	1	1	1	1	1	0	0	0	0	0	0	0	0	0	0	0	0	0	0
chr1	46405227	46405746	CGI898	+	21	0.632655	0.648903	319	6.58307	0	0	0	0	0	0	0	0	0	0	0	0	0	0	0	0	0	0	0	0	0	0	0	0
chr1	46436438	46437126	CGI899	+	57	0.824478	0.754098	488	11.6803	1	1	1	1	1	1	1	1	1	1	0	0	0	0	0	0	0	0	0	0	0	0	0	0
chr1	46441275	46441990	CGI900	+	42	0.720481	0.675728	515	8.15534	1	1	1	1	1	1	1	1	0	1	0	0	0	0	0	0	0	0	0	0	0	0	0	1
chr1	46485375	46486219	CGI901	+	54	0.851841	0.653727	644	8.38509	1	1	1	1	1	1	1	1	0	1	0	0	0	0	0	0	0	0	0	0	0	0	0	0
chr1	46539921	46542238	CGI902	+	177	0.774209	0.671233	2117	8.36089	1	1	1	1	1	1	1	1	1	1	0	0	0	0	0	0	0	0	0	0	0	0	0	0
chr1	46578791	46579536	CGI903	+	47	0.980854	0.594495	545	8.62385	1	1	1	1	1	1	1	1	1	1	0	0	0	0	0	0	0	0	0	0	0	0	0	0
chr1	46632218	46633053	CGI904	+	71	0.890618	0.713386	635	11.1811	1	1	1	1	1	1	0	1	0	1	0	0	0	0	0	0	0	0	0	0	0	0	0	0
chr1	46686181	46687192	CGI905	+	73	0.80536	0.669544	811	9.00123	0	0	0	0	0	0	0	1	0	0	0	0	0	0	0	0	0	0	0	1	1	1	1	1
chr1	46704537	46705646	CGI906	+	97	0.924798	0.680968	909	10.6711	0	0	0	0	0	0	0	1	0	0	0	0	0	0	0	0	0	0	0	0	0	0	0	0
chr1	46723700	46724336	CGI907	+	42	0.790035	0.706422	436	9.63303	0	0	0	0	0	0	0	1	0	0	0	0	0	0	0	0	0	0	0	1	0	0	0	1
chr1	46727318	46729404	CGI908	+	163	0.814422	0.659597	1886	8.64263	0	0	0	0	0	0	0	1	0	1	0	0	0	0	0	0	0	0	0	1	1	0	0	1
chr1	46771046	46772143	CGI909	+	98	0.848781	0.717949	897	10.9253	0	0	0	0	0	0	0	0	0	0	0	0	0	0	0	0	0	0	0	0	0	0	0	1
chr1	46781996	46782783	CGI910	+	46	0.666471	0.691652	587	7.83646	0	0	0	0	0	0	0	1	0	0	0	0	0	0	0	0	0	0	0	0	0	1	0	1
chr1	46842106	46842871	CGI911	+	50	0.779359	0.676106	565	8.84956	1	1	1	1	1	1	1	1	1	1	0	0	0	0	0	0	0	0	0	0	0	0	0	0
chr1	46851027	46851664	CGI912	+	40	0.908483	0.636156	437	9.15332	1	0	1	0	1	0	0	0	0	0	1	1	0	1	1	1	1	1	1	1	1	1	1	1
chr1	46854504	46855351	CGI913	+	56	0.738644	0.7017	647	8.65533	1	1	1	1	1	1	0	1	1	1	0	0	0	0	0	0	0	0	0	0	0	0	0	0
chr1	46906142	46907050	CGI914	+	88	0.887475	0.757062	708	12.4294	1	1	1	1	1	1	1	1	0	1	0	0	0	0	0	0	0	0	0	0	0	0	0	0
chr1	46956839	46957859	CGI915	+	84	0.858275	0.691463	820	10.2439	1	1	1	1	1	1	1	1	0	1	0	0	0	0	0	0	0	0	0	0	0	0	0	0
chr1	47261712	47262415	CGI916	+	42	0.716396	0.683897	503	8.3499	1	1	1	1	1	1	1	1	0	0	0	0	0	0	0	0	0	0	0	0	0	0	0	0
chr1	47463575	47464419	CGI917	+	79	0.889098	0.745342	644	12.2671	1	0	1	0	1	0	0	0	0	0	0	0	0	0	0	0	0	0	0	0	0	0	0	0
chr1	47469037	47471017	CGI918	+	143	0.840855	0.625281	1780	8.03371	0	0	1	1	1	1	0	0	0	1	0	0	0	0	0	0	0	0	0	0	0	0	0	1
chr1	47552086	47553209	CGI919	+	64	0.943039	0.542795	923	6.93391	1	1	1	1	1	1	1	1	1	1	0	0	0	0	0	0	0	0	0	0	0	0	0	0
chr1	47571660	47573171	CGI920	+	133	0.920931	0.664378	1311	10.1449	1	1	1	1	1	1	1	1	1	1	0	0	0	0	0	0	0	0	0	0	0	0	0	0
chr1	47654326	47655784	CGI921	+	172	0.961821	0.759141	1258	13.6725	1	1	1	1	1	1	0	0	0	0	0	0	0	0	0	0	0	0	0	0	0	0	1	1
chr1	47670750	47671265	CGI922	+	21	0.700303	0.619048	315	6.66667	1	0	1	0	0	0	0	1	0	0	0	0	0	0	0	0	0	0	0	0	0	0	0	0
chr1	47672121	47673013	CGI923	+	49	0.808502	0.592486	692	7.08092	1	1	1	1	0	0	0	0	0	0	0	0	0	0	0	0	0	0	0	1	1	0	1	0
chr1	47674736	47678406	CGI924	+	360	0.825433	0.709222	3470	10.3746	1	0	1	0	1	0	0	1	0	1	0	0	0	0	0	0	0	0	0	1	1	0	0	1
chr1	47682621	47683772	CGI925	+	77	0.908015	0.598318	951	8.09674	0	0	0	0	0	0	0	0	0	0	0	0	0	0	0	0	0	0	0	0	0	0	1	1
chr1	47688235	47688659	CGI926	+	16	0.709514	0.647321	224	7.14286	0	0	0	0	0	0	0	0	0	0	0	0	0	0	0	0	0	0	0	0	0	0	0	0
chr1	47746042	47747129	CGI927	+	81	0.816178	0.671928	887	9.13191	0	0	0	0	0	0	0	1	0	0	0	0	0	0	0	0	0	0	0	0	0	0	0	0
chr1	47771260	47771691	CGI928	+	15	0.643741	0.670996	231	6.49351	0	0	0	0	0	0	1	1	0	0	0	0	0	0	0	0	0	0	0	0	0	0	0	0
chr1	47831167	47831878	CGI929	+	43	0.763361	0.669276	511	8.41487	0	0	0	0	0	0	0	1	0	0	0	0	0	0	0	0	0	0	0	1	1	1	1	0
chr1	47946801	47947215	CGI930	+	15	0.583723	0.700935	214	7.00935	0	0	0	0	0	0	0	0	0	0	0	0	0	0	0	0	0	0	0	0	0	0	0	0
chr1	47947330	47949209	CGI931	+	140	0.800973	0.645622	1679	8.3383	0	0	0	0	0	0	0	1	0	0	0	0	0	0	0	0	0	0	0	0	0	0	0	0
chr1	47963038	47963728	CGI932	+	45	0.811365	0.677551	490	9.18367	0	0	0	0	0	0	0	1	0	0	0	0	0	0	0	0	1	1	0	0	1	0	1	1
chr1	47964179	47964540	CGI933	+	10	0.581919	0.658385	161	6.21118	0	0	0	0	0	0	0	0	0	0	0	0	0	0	0	0	0	0	0	0	0	0	0	0
chr1	48222324	48222917	CGI934	+	39	0.84355	0.687023	393	9.92366	0	0	0	0	0	0	1	1	0	0	0	0	0	0	1	1	1	1	1	1	1	1	1	1
chr1	48234601	48236435	CGI935	+	173	0.792311	0.737454	1634	10.5875	0	0	0	0	0	0	0	1	0	1	0	0	0	0	0	0	0	0	0	0	0	0	0	0
chr1	48709910	48710770	CGI936	+	63	0.805055	0.715152	660	9.54545	1	1	1	1	1	1	1	1	1	1	0	0	0	0	0	0	0	0	0	0	0	0	0	0
chr1	49014528	49015494	CGI937	+	75	0.792619	0.704961	766	9.79112	1	1	1	1	1	1	0	1	0	1	0	0	0	0	0	0	0	0	0	1	1	1	0	0
chr1	49137076	49137614	CGI938	+	29	0.724686	0.689349	338	8.57988	1	0	1	0	1	0	0	0	0	0	1	1	1	1	1	1	1	1	1	1	1	1	1	1
chr1	50261798	50262556	CGI939	+	51	0.754009	0.697133	558	9.13978	1	1	1	1	1	1	0	1	0	1	0	0	0	0	0	0	0	0	0	0	0	0	0	0
chr1	50286032	50287014	CGI940	+	71	0.762615	0.691816	782	9.07928	1	1	1	1	0	0	0	1	0	1	0	0	0	0	1	0	1	0	0	1	1	1	1	1
chr1	50570841	50572345	CGI941	+	101	0.702095	0.665644	1304	7.7454	0	0	0	0	0	0	0	1	0	0	0	0	0	0	0	0	0	0	0	0	0	0	0	0
chr1	50653358	50654253	CGI942	+	45	0.588281	0.664748	695	6.47482	0	0	0	0	0	0	0	0	0	0	0	0	0	0	0	0	0	0	0	1	1	1	0	1
chr1	50655338	50656007	CGI943	+	29	0.697689	0.597015	469	6.18337	1	0	1	0	1	0	0	0	0	0	0	0	0	0	0	0	0	0	0	1	1	1	1	1
chr1	50656717	50658148	CGI944	+	141	0.86863	0.727051	1231	11.4541	1	0	1	0	1	0	0	0	0	0	0	0	0	0	0	0	0	0	0	1	1	1	1	1
chr1	50658975	50660011	CGI945	+	98	0.922056	0.715311	836	11.7225	1	0	1	0	1	1	0	1	0	1	0	0	0	0	0	0	0	0	0	1	1	1	1	1
chr1	50660914	50662199	CGI946	+	92	0.792953	0.658986	1085	8.47926	1	1	1	1	1	1	0	0	0	1	0	0	0	0	0	0	0	0	0	0	1	1	0	1
chr1	50663016	50664161	CGI947	+	69	0.780641	0.613757	945	7.30159	0	0	0	0	0	0	0	0	0	0	0	0	0	0	0	0	0	0	0	1	1	1	1	1
chr1	50664980	50665867	CGI948	+	50	0.847292	0.586608	687	7.27802	0	0	0	0	0	0	0	0	0	1	0	0	0	0	0	0	0	0	0	0	0	0	0	0
chr1	50665935	50666427	CGI949	+	22	0.664544	0.674658	292	7.53425	0	0	0	0	0	0	0	0	0	0	0	0	0	0	0	0	0	0	0	0	0	0	0	1
chr1	51197821	51198905	CGI950	+	100	0.976822	0.680995	884	11.3122	1	1	1	1	1	1	1	1	1	1	0	0	0	0	0	0	0	0	0	0	0	0	0	0
chr1	51206187	51208192	CGI951	+	163	0.835573	0.658172	1805	9.03047	1	1	1	1	1	1	0	1	1	1	0	0	0	0	0	0	0	0	0	0	0	0	0	0
chr1	51215718	51216819	CGI952	+	93	0.779792	0.72808	901	10.3219	0	0	0	0	0	0	0	1	0	1	0	0	0	0	0	0	0	0	0	0	0	0	0	0
chr1	51474184	51475312	CGI953	+	94	0.810602	0.707974	928	10.1293	1	1	1	1	1	1	1	1	1	1	0	0	0	0	0	0	0	0	0	0	0	0	0	0
chr1	51568311	51569351	CGI954	+	97	0.819689	0.753571	840	11.5476	1	0	1	1	1	1	0	1	0	1	0	0	0	0	0	0	0	0	0	0	0	0	0	0
chr1	51582783	51583591	CGI955	+	60	0.753964	0.725329	608	9.86842	1	1	1	1	1	1	0	1	0	0	0	0	0	0	0	0	0	0	0	0	0	0	0	0
chr1	51756811	51757926	CGI956	+	106	0.840281	0.745355	915	11.5847	1	1	1	1	1	1	1	1	0	1	0	0	0	0	0	0	0	0	0	0	0	0	0	0
chr1	51855129	51855713	CGI957	+	28	0.716379	0.640625	384	7.29167	1	1	1	1	1	1	1	1	1	1	0	0	0	0	0	0	0	0	0	0	0	0	0	0
chr1	51967469	51968495	CGI958	+	67	0.645493	0.709443	826	8.11138	1	1	1	1	1	1	1	1	0	1	0	0	0	0	0	0	0	0	0	0	0	0	0	0
chr1	52116364	52117620	CGI959	+	75	0.819076	0.591856	1056	7.10227	1	1	1	1	1	1	1	1	1	1	0	0	0	0	0	0	0	0	0	0	0	0	0	0
chr1	52228306	52229153	CGI960	+	71	0.802374	0.761978	647	10.9737	1	1	1	1	1	1	1	1	0	1	0	0	0	0	0	0	0	0	0	0	0	0	0	0
chr1	52271326	52272275	CGI961	+	76	1.03411	0.631509	749	10.1469	1	1	1	1	1	1	1	1	0	1	0	0	0	0	0	0	0	0	0	0	0	0	0	0
chr1	52293199	52294057	CGI962	+	43	0.761708	0.588146	658	6.53495	1	1	1	1	1	1	1	1	1	1	0	0	0	0	0	0	0	0	0	0	0	0	0	0
chr1	52294287	52295015	CGI963	+	53	0.79	0.714015	528	10.0379	1	1	1	1	1	1	1	1	1	1	0	0	0	0	0	0	0	0	0	0	0	0	0	0
chr1	52379933	52381192	CGI964	+	136	0.917487	0.749764	1059	12.8423	1	1	1	1	1	1	1	1	0	1	0	0	0	0	0	0	0	0	0	0	0	0	0	0
chr1	52603597	52605026	CGI965	+	110	0.810219	0.665582	1229	8.95037	1	1	1	1	1	1	1	1	1	1	0	0	0	0	0	0	0	0	0	0	0	0	0	0
chr1	52606522	52607119	CGI966	+	36	0.855408	0.652393	397	9.06801	0	0	0	0	1	1	0	1	0	0	0	0	0	0	0	0	0	0	0	0	0	0	0	0
chr1	52642315	52643051	CGI967	+	41	0.934828	0.58209	536	7.64925	1	1	1	1	1	1	1	1	1	1	0	0	0	0	0	0	0	0	0	0	0	0	0	0
chr1	52790894	52791478	CGI968	+	44	0.877544	0.726562	384	11.4583	1	1	1	1	1	1	1	1	0	1	0	0	0	0	0	0	0	0	0	0	0	0	0	0
chr1	52791555	52792280	CGI969	+	56	0.779262	0.744762	525	10.6667	0	0	1	1	0	0	1	1	0	1	0	0	0	0	0	0	0	0	0	0	0	0	0	0
chr1	52840295	52841325	CGI970	+	99	0.927917	0.718072	830	11.9277	1	1	1	1	1	1	0	1	0	1	0	0	0	0	0	0	0	0	0	1	0	0	0	1
chr1	52871059	52872123	CGI971	+	96	0.844934	0.730324	864	11.1111	1	1	1	1	1	1	0	1	0	1	0	0	0	0	0	0	0	0	0	1	1	1	1	1
chr1	52936145	52936909	CGI972	+	54	0.861575	0.679078	564	9.57447	1	1	1	1	1	1	1	1	1	1	0	0	0	0	0	0	0	0	0	0	0	0	0	0
chr1	52941183	52941856	CGI973	+	24	0.580885	0.59408	473	5.074	0	0	0	0	0	0	1	1	0	0	0	0	0	0	0	0	0	0	0	0	0	0	0	0
chr1	52964457	52965193	CGI974	+	54	0.728962	0.744403	536	10.0746	1	1	1	1	1	1	0	1	0	1	0	0	0	0	0	0	0	0	0	0	0	0	0	0
chr1	53080732	53082044	CGI975	+	122	0.929533	0.689748	1112	10.9712	1	1	1	1	1	1	0	1	0	0	0	0	0	0	1	1	1	1	0	1	1	1	1	1
chr1	53159006	53160205	CGI976	+	83	0.749667	0.667668	999	8.30831	1	1	1	1	1	1	0	1	0	1	0	0	0	0	0	0	0	0	0	0	0	0	0	0
chr1	53165208	53166359	CGI977	+	71	0.700189	0.657203	951	7.46583	1	1	1	1	1	1	0	1	0	1	0	0	0	0	0	0	0	0	0	0	0	0	0	0
chr1	53299822	53301689	CGI978	+	131	0.660297	0.695861	1667	7.85843	1	1	1	1	1	1	0	1	0	1	0	0	0	0	0	0	0	0	0	1	1	1	0	1
chr1	53434762	53435555	CGI979	+	55	0.73764	0.709949	593	9.27487	1	0	1	0	1	0	1	1	1	1	0	0	0	0	0	0	0	0	0	0	0	0	0	0
chr1	53458388	53459193	CGI980	+	55	0.735569	0.707438	605	9.09091	1	1	1	1	1	1	1	1	1	1	0	0	0	0	0	0	0	0	0	0	0	0	0	0
chr1	53476420	53477336	CGI981	+	60	0.871999	0.625698	716	8.37989	1	1	1	1	1	1	1	1	1	1	0	0	0	0	0	0	0	0	0	0	0	0	0	0
chr1	53514713	53515650	CGI982	+	89	0.987701	0.700136	737	12.076	1	0	1	0	1	0	0	0	0	0	1	1	1	1	1	1	1	1	1	1	1	1	1	1
chr1	53564104	53566762	CGI983	+	240	0.80662	0.697722	2458	9.76404	1	1	1	1	1	1	1	1	0	1	0	0	0	0	0	0	0	0	0	0	0	0	0	0
chr1	53676543	53678032	CGI984	+	121	0.818726	0.678821	1289	9.38712	1	0	1	1	1	1	0	0	0	0	1	1	1	1	1	1	1	1	1	1	1	1	1	1
chr1	53697617	53698898	CGI985	+	98	0.82562	0.663275	1081	9.06568	1	1	1	1	1	1	0	0	0	1	1	1	1	1	1	1	1	1	1	1	1	1	1	1
chr1	53708398	53708972	CGI986	+	26	0.700688	0.631016	374	6.95187	0	0	0	0	0	0	0	0	0	0	0	0	0	0	0	0	0	0	0	0	1	0	0	0
chr1	53975830	53977992	CGI987	+	231	0.916089	0.718145	1962	11.7737	0	0	0	0	0	0	0	1	0	1	0	0	0	0	0	0	0	0	0	1	1	1	1	1
chr1	54076129	54077059	CGI988	+	57	0.72525	0.661644	730	7.80822	1	1	1	1	1	1	1	1	0	1	0	0	0	0	0	0	0	0	0	0	0	0	0	0
chr1	54127681	54128334	CGI989	+	43	0.829245	0.677704	453	9.49227	1	1	1	1	1	1	0	1	0	1	0	0	0	0	0	0	0	0	0	0	0	0	0	0
chr1	54183426	54185116	CGI990	+	155	0.8111	0.727517	1490	10.4027	1	1	1	1	1	1	0	1	0	1	0	0	0	0	0	0	0	0	0	0	0	0	0	0
chr1	54291113	54292233	CGI991	+	63	0.692333	0.629348	920	6.84783	1	1	1	1	1	1	1	1	1	1	0	0	0	0	0	0	0	0	0	0	0	0	0	0
chr1	54359875	54360440	CGI992	+	22	0.592935	0.649315	365	6.0274	0	0	0	0	0	0	0	1	0	0	0	0	0	0	0	0	0	0	0	0	0	0	0	0
chr1	54438319	54438999	CGI993	+	44	0.826755	0.666667	480	9.16667	1	1	1	1	1	1	1	1	1	1	0	0	0	0	0	0	0	0	0	0	0	0	0	0
chr1	54594530	54594950	CGI994	+	14	0.659434	0.622727	220	6.36364	1	0	1	0	1	0	0	0	0	0	-1	-1	-1	-1	-1	-1	-1	-1	-1	-1	-1	-1	-1	-1
chr1	54618347	54618827	CGI995	+	8	0.372252	0.571429	280	2.85714	1	0	1	0	1	0	0	0	0	0	0	0	0	0	0	0	0	0	0	0	0	0	0	0
chr1	54628959	54629321	CGI996	+	12	0.700349	0.654321	162	7.40741	1	0	1	0	1	0	0	0	0	0	0	0	-1	0	0	0	0	0	0	0	0	0	0	0
chr1	54643326	54645495	CGI997	+	247	0.916379	0.750635	1969	12.5444	1	1	1	1	1	1	1	1	0	1	0	0	0	0	0	0	0	0	0	0	0	0	0	0
chr1	54712814	54713408	CGI998	+	40	0.698131	0.779188	394	10.1523	0	0	0	0	0	0	0	1	0	1	0	0	0	0	0	0	0	0	0	0	0	0	0	0
chr1	54726360	54726982	CGI999	+	53	0.952303	0.727488	422	12.5592	0	0	0	0	0	0	1	1	1	0	0	0	0	0	0	0	0	0	0	0	0	0	0	0
chr1	54727272	54727995	CGI1000	+	38	0.700735	0.650096	523	7.26577	0	0	0	0	0	0	1	1	0	0	0	0	0	0	0	0	0	0	0	0	0	0	0	0
chr1	54737478	54738042	CGI1001	+	33	0.770146	0.68956	364	9.06593	0	0	0	0	0	0	0	1	0	0	0	0	0	0	0	0	0	0	0	0	0	0	0	0
chr1	54780094	54780929	CGI1002	+	58	0.708623	0.719685	635	9.13386	0	0	1	1	0	0	1	1	0	1	0	0	0	0	0	0	0	0	0	0	0	0	0	0
chr1	54953830	54954489	CGI1003	+	40	0.745063	0.686275	459	8.7146	1	1	1	1	1	1	1	1	1	1	0	0	0	0	0	0	0	0	0	0	0	0	0	0
chr1	55002208	55003109	CGI1004	+	58	0.870002	0.620542	701	8.27389	1	1	1	1	1	1	1	1	0	1	0	0	0	0	0	0	0	0	0	0	0	0	0	0
chr1	55019391	55020275	CGI1005	+	77	0.943933	0.700292	684	11.2573	1	0	1	0	1	0	0	0	0	0	1	1	0	0	1	1	1	1	1	1	1	1	1	1
chr1	55038546	55040022	CGI1006	+	93	0.659432	0.666144	1276	7.2884	1	1	1	1	1	1	0	0	0	1	0	1	0	0	0	0	1	1	0	0	0	0	0	0
chr1	55044086	55044769	CGI1007	+	36	0.639838	0.687371	483	7.45342	1	1	1	1	1	1	0	0	0	1	1	1	0	1	1	1	1	1	1	1	1	1	1	1
chr1	55124907	55126014	CGI1008	+	107	0.918578	0.717751	907	11.7971	1	1	1	1	1	1	1	1	0	1	0	0	0	0	0	0	0	0	0	0	0	0	0	0
chr1	55218457	55219495	CGI1009	+	80	0.726565	0.725537	838	9.54654	1	1	1	1	1	1	0	1	0	0	0	0	0	0	0	0	0	0	0	0	0	0	0	0
chr1	55234595	55234948	CGI1010	+	12	0.770033	0.640523	153	7.84314	0	0	0	0	0	0	0	1	0	0	0	0	0	0	0	0	0	0	0	0	0	0	0	0
chr1	55235136	55235715	CGI1011	+	33	0.708	0.704485	379	8.70712	0	0	0	0	0	0	0	1	0	1	0	0	0	0	0	0	0	0	0	1	1	1	0	1
chr1	55277425	55278682	CGI1012	+	92	0.774278	0.673605	1057	8.70388	1	1	1	1	1	1	0	0	0	1	0	0	0	0	0	0	0	0	0	0	0	0	0	0
chr1	55294209	55294873	CGI1013	+	38	0.674225	0.698276	464	8.18966	1	0	1	0	1	0	0	0	0	0	1	1	0	0	1	1	1	1	1	1	1	1	1	1
chr1	55452807	55454346	CGI1014	+	151	0.875871	0.722181	1339	11.2771	1	1	1	1	1	1	1	1	1	1	0	0	0	0	0	0	0	0	0	0	0	0	0	0
chr1	56715553	56716306	CGI1015	+	48	0.822928	0.660036	553	8.67993	0	0	0	0	0	0	1	1	0	0	0	0	0	0	0	0	0	0	0	0	0	0	0	0
chr1	56816639	56817915	CGI1016	+	104	0.864287	0.669145	1076	9.66543	1	1	1	1	1	1	1	1	1	1	0	0	0	0	0	0	0	0	0	0	0	0	0	0
chr1	56883114	56884253	CGI1017	+	113	0.883401	0.739084	939	12.0341	1	1	1	1	1	1	1	1	0	1	0	0	0	0	0	0	0	0	0	0	1	0	0	1
chr1	57660338	57661400	CGI1018	+	61	0.77065	0.611369	862	7.07657	1	0	1	0	1	0	1	1	0	0	0	0	0	0	0	0	1	0	0	1	1	1	1	1
chr1	57661481	57663296	CGI1019	+	155	0.837421	0.677399	1615	9.59752	1	0	1	0	1	1	1	1	0	1	0	0	0	0	0	0	0	0	0	1	1	1	0	1
chr1	58487728	58489040	CGI1020	+	98	0.79637	0.666367	1112	8.81295	1	1	1	1	1	1	1	1	0	1	0	0	0	0	0	0	0	0	0	1	1	1	1	1
chr1	58784412	58785519	CGI1021	+	73	0.765723	0.651599	907	8.04851	1	1	1	1	1	1	1	1	0	1	0	0	0	0	0	0	0	0	0	0	0	0	0	0
chr1	58814314	58815869	CGI1022	+	153	0.955546	0.687823	1355	11.2915	1	1	1	1	1	0	1	1	0	1	0	0	0	0	1	1	1	1	1	1	1	1	1	1
chr1	58938120	58938576	CGI1023	+	26	0.852309	0.695312	256	10.1562	1	1	1	1	1	1	1	1	0	1	0	0	0	0	0	0	0	0	0	0	0	0	0	0
chr1	59019899	59023639	CGI1024	+	301	0.840781	0.636158	3540	8.50282	1	1	1	1	1	1	1	1	1	1	0	0	0	0	0	0	0	0	0	0	0	0	0	0
chr1	59052782	59054020	CGI1025	+	68	0.707547	0.608863	1038	6.55106	0	0	1	0	0	0	1	1	0	0	1	1	0	0	0	0	0	0	1	0	0	0	0	0
chr1	59054404	59054987	CGI1026	+	40	0.908936	0.678851	383	10.4439	0	0	1	0	0	0	1	1	0	0	0	0	0	0	0	0	0	0	0	0	0	0	0	0
chr1	59141708	59142620	CGI1027	+	68	0.801509	0.691011	712	9.55056	0	0	0	0	0	0	1	1	1	0	0	0	0	0	0	0	0	0	0	0	0	0	0	0
chr1	59384849	59385501	CGI1028	+	43	0.818793	0.692478	452	9.51327	1	1	0	0	0	0	0	1	0	1	0	0	0	0	0	0	0	0	0	0	0	0	0	0
chr1	59534546	59535564	CGI1029	+	75	0.827831	0.666259	818	9.1687	1	1	1	1	1	1	1	1	1	1	0	0	0	0	0	0	0	0	0	0	0	0	0	0
chr1	60052537	60053729	CGI1030	+	95	0.763513	0.710685	992	9.57661	1	1	1	1	1	1	1	1	0	1	0	0	0	0	0	0	0	0	0	0	0	0	0	0
chr1	60164631	60165291	CGI1031	+	34	0.68988	0.656522	460	7.3913	1	1	1	1	1	1	0	1	0	1	0	0	0	0	0	0	0	0	0	0	0	0	0	0
chr1	60207790	60208172	CGI1032	+	16	0.684933	0.725275	182	8.79121	0	0	0	0	0	0	0	0	0	0	0	0	0	0	0	0	0	0	0	0	0	0	0	0
chr1	60311838	60312280	CGI1033	+	20	0.715349	0.681818	242	8.26446	1	1	1	1	1	1	0	1	0	0	0	0	0	0	0	0	0	0	0	0	0	0	0	1
chr1	61281021	61282183	CGI1034	+	93	0.825217	0.685031	962	9.66736	0	0	0	0	1	0	1	1	0	0	0	0	0	0	1	0	1	1	0	1	1	1	1	1
chr1	61288134	61289776	CGI1035	+	130	0.78039	0.680305	1442	9.01526	0	0	0	0	1	0	0	1	0	0	0	0	0	0	0	0	0	0	0	0	0	0	0	0
chr1	61291835	61292517	CGI1036	+	41	0.804578	0.651452	482	8.50622	0	0	0	0	1	0	0	1	0	1	0	0	0	0	0	0	0	0	0	0	0	0	0	0
chr1	61295103	61296081	CGI1037	+	54	1.0438	0.51671	778	6.94087	0	0	0	0	1	0	0	1	0	1	0	0	0	0	0	0	0	0	0	0	0	0	0	0
chr1	61315066	61315788	CGI1038	+	39	0.874735	0.591954	522	7.47126	1	1	0	0	1	0	1	1	0	1	0	0	0	0	0	0	0	0	0	0	0	0	0	0
chr1	61320341	61322310	CGI1039	+	205	0.951673	0.698135	1769	11.5885	1	1	1	1	1	1	1	1	0	1	0	0	0	0	0	0	0	0	0	0	0	0	0	0
chr1	61892317	61892762	CGI1040	+	24	0.791222	0.706122	245	9.79592	0	0	0	0	1	1	0	0	0	0	1	1	1	1	1	1	1	1	1	1	1	1	1	1
chr1	61963037	61963640	CGI1041	+	31	0.770096	0.635236	403	7.69231	1	0	1	0	1	1	1	1	1	1	0	0	0	0	0	0	0	0	0	0	0	0	0	0
chr1	61980440	61981566	CGI1042	+	101	0.757807	0.759179	926	10.9071	1	1	1	1	1	1	1	1	0	1	0	0	0	0	0	0	0	0	0	0	0	0	0	0
chr1	62433265	62433627	CGI1043	+	14	0.703696	0.716049	162	8.64198	1	0	1	0	1	0	1	1	0	0	0	0	0	0	0	0	0	0	0	0	1	0	0	1
chr1	62556627	62557941	CGI1044	+	105	0.809514	0.683124	1114	9.42549	1	1	1	1	1	1	0	1	0	0	0	0	0	0	0	0	0	0	0	0	0	0	0	1
chr1	62674295	62676210	CGI1045	+	179	0.999493	0.647813	1715	10.4373	1	1	1	1	1	1	1	1	1	1	0	0	0	0	0	0	0	0	0	0	0	0	0	0
chr1	62925868	62927127	CGI1046	+	132	0.952019	0.725212	1059	12.4646	1	1	1	1	1	1	1	1	0	1	0	0	0	0	0	0	0	0	0	0	0	0	0	0
chr1	63021921	63022589	CGI1047	+	28	0.815656	0.557692	468	5.98291	1	1	1	1	1	1	1	1	1	1	0	0	0	0	0	0	0	0	0	0	0	0	0	0
chr1	63312048	63312590	CGI1048	+	27	0.779749	0.637427	342	7.89474	0	0	0	0	0	0	0	1	0	0	0	0	0	0	0	0	1	0	0	0	1	0	0	1
chr1	63554882	63556069	CGI1049	+	99	0.834225	0.695035	987	10.0304	0	0	1	1	0	0	1	1	0	0	0	0	0	0	0	0	0	0	0	0	0	0	0	0
chr1	63557728	63558948	CGI1050	+	79	0.887612	0.591176	1020	7.7451	0	0	0	0	0	0	1	1	0	0	0	0	0	0	0	1	0	0	0	1	1	1	1	1
chr1	63560303	63563034	CGI1051	+	291	0.892566	0.719083	2531	11.4974	1	1	1	1	1	1	1	1	0	1	0	0	0	0	0	0	0	0	0	1	1	1	1	1
chr1	63567922	63568989	CGI1052	+	62	0.70403	0.638985	867	7.1511	0	0	0	0	0	0	1	1	0	0	0	0	0	0	0	0	0	0	0	1	1	1	0	1
chr1	63605497	63606518	CGI1053	+	78	0.796869	0.691839	821	9.50061	1	1	1	1	1	1	1	1	0	1	0	0	0	0	0	0	0	0	0	0	0	0	0	0
chr1	63761240	63761954	CGI1054	+	38	0.900022	0.57393	514	7.393	1	1	1	1	1	1	1	1	0	1	0	0	0	0	0	0	0	0	0	0	0	0	0	0
chr1	63831504	63832907	CGI1055	+	113	0.83467	0.673317	1203	9.39318	1	1	1	1	1	1	1	1	1	1	0	0	0	0	0	0	0	0	0	0	0	0	0	0
chr1	64011898	64013691	CGI1056	+	173	0.887745	0.70182	1593	10.86	1	1	1	1	1	1	1	1	0	1	0	0	0	0	0	0	0	0	0	0	0	0	0	0
chr1	64708011	64709952	CGI1057	+	168	0.792035	0.700747	1741	9.64963	1	1	1	1	1	1	1	1	0	1	0	0	0	0	0	0	0	0	0	0	0	0	0	0
chr1	64982719	64984064	CGI1058	+	130	0.810036	0.750218	1145	11.3537	1	1	1	1	1	1	1	1	0	1	0	0	0	0	0	0	0	0	0	0	0	0	0	0
chr1	65204075	65205345	CGI1059	+	129	0.935701	0.723364	1070	12.0561	1	1	1	1	1	1	1	1	1	1	0	0	0	0	0	0	0	0	0	0	0	0	0	0
chr1	65240470	65241464	CGI1060	+	66	0.892713	0.610831	794	8.31234	0	0	1	1	0	0	1	1	0	0	0	0	0	0	0	0	0	0	0	0	0	0	1	0
chr1	65304658	65305949	CGI1061	+	149	1.01031	0.750687	1091	13.6572	0	0	0	0	0	0	1	1	0	1	0	0	0	0	0	0	0	0	0	0	0	0	0	0
chr1	65306034	65306510	CGI1062	+	20	0.635184	0.677536	276	7.24638	0	0	0	0	0	0	1	1	0	0	0	0	0	0	0	0	0	0	0	0	0	0	0	0
chr1	65385475	65386601	CGI1063	+	105	0.892753	0.722462	926	11.3391	1	1	1	1	1	1	1	1	0	1	0	0	0	0	0	0	0	0	0	0	0	0	0	0
chr1	65386709	65387497	CGI1064	+	64	0.782499	0.746599	588	10.8844	1	0	1	0	1	0	1	1	0	0	0	0	0	0	0	0	0	0	0	0	0	0	0	0
chr1	65492127	65493604	CGI1065	+	111	0.873726	0.631167	1277	8.69225	0	0	1	1	0	0	1	1	0	1	0	0	0	0	0	0	0	0	0	0	0	0	0	0
chr1	65503849	65504585	CGI1066	+	56	0.917924	0.675373	536	10.4478	1	0	1	0	1	0	1	1	0	0	0	0	0	0	0	0	0	0	0	0	1	0	0	1
chr1	65547420	65548436	CGI1067	+	79	0.865467	0.676471	816	9.68137	1	0	1	1	1	1	0	1	0	0	0	0	0	0	0	0	0	0	0	0	0	0	0	0
chr1	65658387	65659444	CGI1068	+	82	0.788675	0.707118	857	9.56826	1	1	1	1	1	1	1	1	0	1	0	0	0	0	0	0	0	0	0	0	0	0	0	0
chr1	65763489	65764524	CGI1069	+	94	0.836838	0.736527	835	11.2575	1	0	1	1	1	0	0	1	0	1	0	0	0	0	0	0	0	0	0	1	1	1	1	1
chr1	66030484	66031817	CGI1070	+	94	0.796837	0.652251	1133	8.29656	1	1	1	1	1	1	0	1	0	0	0	0	0	0	0	0	0	0	0	0	0	0	0	1
chr1	66771179	66771715	CGI1071	+	32	0.913287	0.651786	336	9.52381	0	0	0	0	1	1	1	1	0	0	0	0	0	0	0	0	0	0	0	1	0	1	0	1
chr1	66772233	66772651	CGI1072	+	11	0.607579	0.577982	218	5.04587	1	1	1	1	1	1	0	1	1	1	0	0	0	0	0	0	0	0	0	0	0	0	0	0
chr1	66990517	66991001	CGI1073	+	23	0.70751	0.683099	284	8.09859	1	1	1	1	1	1	1	1	0	1	0	0	0	0	0	0	0	0	0	0	1	1	0	1
chr1	67162832	67163890	CGI1074	+	67	0.694013	0.671329	858	7.80886	1	1	1	1	1	1	1	1	1	1	0	0	0	0	0	0	0	0	0	0	0	0	0	0
chr1	67168083	67169198	CGI1075	+	84	0.795485	0.680874	915	9.18033	1	1	1	1	1	1	1	1	0	1	0	0	0	0	0	0	0	0	0	0	0	0	0	0
chr1	67291556	67292936	CGI1076	+	109	0.789095	0.684746	1180	9.23729	1	1	1	1	1	1	1	1	1	1	0	0	0	0	0	0	0	0	0	0	0	0	0	0
chr1	67545590	67546582	CGI1077	+	76	0.961091	0.632576	792	9.59596	1	1	1	1	1	1	0	1	0	1	0	0	0	0	0	0	0	0	0	1	1	1	0	1
chr1	67667341	67669630	CGI1078	+	155	0.809551	0.606032	2089	7.41982	1	1	1	1	1	1	1	1	0	1	0	0	0	0	0	0	0	0	0	0	0	0	0	0
chr1	67923073	67925097	CGI1079	+	159	0.739912	0.688596	1824	8.71711	1	1	1	1	1	1	1	1	1	1	0	0	0	0	0	0	0	0	0	0	0	0	0	0
chr1	68070806	68072206	CGI1080	+	117	0.785819	0.716667	1200	9.75	1	1	1	1	1	1	1	1	0	1	0	0	0	0	0	0	0	0	0	0	0	0	0	0
chr1	68285079	68285703	CGI1081	+	30	0.813246	0.591981	424	7.07547	1	0	1	1	1	0	0	1	0	0	1	1	1	1	1	1	1	1	1	1	1	1	1	1
chr1	68289611	68290173	CGI1082	+	28	0.833668	0.616022	362	7.73481	0	0	1	0	1	1	0	1	0	0	1	1	1	1	1	1	1	1	1	1	1	1	1	1
chr1	68468898	68470177	CGI1083	+	77	0.797125	0.598703	1079	7.13624	1	0	1	0	1	0	1	1	1	0	0	0	0	0	0	0	0	0	0	0	0	0	0	0
chr1	68470581	68470979	CGI1084	+	20	0.888416	0.676768	198	10.101	1	1	1	1	1	1	1	1	1	1	0	0	0	0	0	0	0	0	0	0	0	0	0	0
chr1	68734720	68735706	CGI1085	+	71	0.883684	0.639949	786	9.03308	1	1	1	1	1	1	1	1	0	1	0	0	0	0	0	0	0	0	0	0	0	0	0	0
chr1	69055894	69056481	CGI1086	+	39	0.734853	0.741602	387	10.0775	0	0	0	0	0	0	0	0	0	0	0	0	0	1	1	1	0	0	0	0	0	0	0	0
chr1	69805373	69807199	CGI1087	+	145	0.798948	0.668512	1626	8.91759	0	0	1	1	1	1	0	1	0	1	0	0	0	0	0	0	0	0	0	1	1	1	0	1
chr1	70443532	70444198	CGI1088	+	37	0.895985	0.596567	466	7.93991	1	1	1	1	1	1	1	1	1	1	0	0	0	0	0	0	0	0	0	0	0	0	0	0
chr1	70459411	70460276	CGI1089	+	66	0.942213	0.649624	665	9.92481	1	0	1	1	1	0	1	1	1	1	0	0	0	0	0	0	0	0	0	0	0	0	0	0
chr1	70592188	70593482	CGI1090	+	87	0.80572	0.628885	1094	7.95247	1	1	1	1	1	1	1	1	1	1	0	0	0	0	0	0	0	0	0	0	0	0	0	0
chr1	70649091	70649742	CGI1091	+	37	0.852183	0.625277	451	8.20399	1	1	1	1	1	1	1	1	1	1	0	0	0	0	0	0	0	0	0	0	0	0	0	0
chr1	71284877	71286496	CGI1092	+	131	0.814388	0.675123	1419	9.23185	1	1	1	1	1	1	0	1	0	1	1	0	0	0	1	1	1	1	1	1	1	1	1	1
chr1	72520469	72520851	CGI1093	+	10	0.56588	0.631868	182	5.49451	1	0	1	0	1	0	0	1	0	1	0	0	0	0	0	0	0	0	0	0	0	0	0	0
chr1	72520873	72521502	CGI1094	+	40	0.916605	0.638695	429	9.32401	0	0	1	1	1	1	0	1	0	1	0	0	0	0	0	0	0	0	0	0	0	0	0	0
chr1	72521454	72522461	CGI1095	+	56	0.865114	0.574969	807	6.93928	0	0	0	0	0	0	1	1	1	0	0	0	0	0	0	0	0	0	0	0	0	0	0	1
chr1	74436120	74436781	CGI1096	+	31	0.738099	0.607375	461	6.72451	1	1	1	1	1	1	1	1	1	1	0	0	0	0	0	0	0	0	0	0	0	0	0	0
chr1	74911599	74912452	CGI1097	+	39	0.58393	0.641654	653	5.97243	1	1	1	1	1	1	0	0	0	1	0	0	0	0	0	0	0	0	0	0	0	0	0	1
chr1	74971391	74971811	CGI1098	+	14	0.758349	0.581818	220	6.36364	1	1	1	1	1	1	1	1	1	1	0	0	0	0	0	0	0	0	0	0	0	0	0	0
chr1	75362698	75363280	CGI1099	+	23	0.645352	0.615183	382	6.02094	0	0	0	0	0	0	0	0	0	0	0	0	1	1	1	1	1	1	1	1	1	1	1	1
chr1	75363499	75364048	CGI1100	+	28	0.761467	0.65043	349	8.02292	0	0	0	0	0	0	0	0	0	0	0	0	0	1	1	1	1	1	1	1	1	1	0	1
chr1	75368389	75368950	CGI1101	+	25	0.727966	0.617729	361	6.92521	1	0	1	0	1	0	0	0	0	0	0	0	0	0	0	0	0	0	0	0	0	0	0	1
chr1	75372881	75373481	CGI1102	+	22	0.750175	0.5425	400	5.5	1	0	1	1	1	1	0	1	0	0	0	0	0	0	0	0	0	0	0	1	1	1	1	1
chr1	75373563	75373988	CGI1103	+	17	0.792998	0.631111	225	7.55556	1	0	1	0	1	0	0	1	0	0	0	0	0	0	0	0	0	0	0	1	1	1	0	1
chr1	75374408	75375863	CGI1104	+	100	0.750353	0.660558	1255	7.96813	1	0	1	0	1	0	0	1	0	0	0	0	0	0	0	0	0	0	0	1	1	1	1	1
chr1	75852941	75853589	CGI1105	+	38	0.8033	0.662946	448	8.48214	0	0	0	0	0	0	0	1	0	0	0	0	0	0	0	0	0	0	0	1	1	1	0	1
chr1	75853860	75855127	CGI1106	+	94	0.710127	0.705717	1067	8.80975	0	0	0	0	0	0	0	1	0	1	0	0	0	0	0	0	0	0	0	0	1	1	0	1
chr1	75962428	75963426	CGI1107	+	73	0.788374	0.682957	798	9.14787	1	1	1	1	1	1	1	1	1	1	0	0	0	0	0	0	0	0	0	0	0	0	0	0
chr1	76034979	76035334	CGI1108	+	12	0.885143	0.593548	155	7.74194	1	1	1	1	1	1	1	0	1	0	1	1	0	0	0	1	1	1	1	0	1	1	1	1
chr1	76312601	76313364	CGI1109	+	53	0.825931	0.678508	563	9.41385	1	1	1	1	1	1	1	1	1	1	0	0	0	0	0	0	0	0	0	0	0	0	0	0
chr1	77105577	77107585	CGI1110	+	132	0.708616	0.642146	1808	7.30088	1	1	1	1	1	1	0	1	0	1	0	0	0	0	0	0	0	0	0	1	1	1	1	1
chr1	77457450	77457912	CGI1111	+	21	0.874182	0.60687	262	8.01527	1	1	1	1	1	1	1	1	1	1	0	0	0	0	0	0	0	0	0	0	0	0	0	0
chr1	77519708	77521081	CGI1112	+	112	0.821929	0.682012	1173	9.54817	1	1	1	1	1	1	1	1	0	1	0	0	0	0	0	0	0	0	0	0	1	1	0	1
chr1	77770165	77770692	CGI1113	+	28	0.68334	0.70948	327	8.56269	1	0	1	0	1	0	0	0	0	0	0	0	0	0	0	0	0	0	0	0	0	0	0	0
chr1	77920810	77922260	CGI1114	+	116	0.966796	0.6328	1250	9.28	1	1	1	1	1	1	1	1	1	1	0	0	0	0	0	0	0	0	0	0	0	0	0	0
chr1	77997575	77998344	CGI1115	+	62	0.840711	0.724077	569	10.8963	1	1	1	1	1	1	1	1	0	1	0	0	0	0	0	0	0	0	0	0	0	0	0	0
chr1	78017920	78018315	CGI1116	+	18	0.78893	0.707692	195	9.23077	1	0	1	0	1	1	1	1	0	1	0	0	0	0	0	0	0	0	0	0	0	0	0	0
chr1	78126655	78127536	CGI1117	+	55	0.687754	0.693098	681	8.07636	1	1	1	1	1	1	1	1	0	1	0	0	0	0	0	0	0	0	0	0	0	0	1	0
chr1	78216794	78218026	CGI1118	+	77	0.969942	0.557171	1032	7.46124	1	1	1	1	1	1	1	1	1	1	0	0	0	0	0	0	0	0	0	0	0	0	0	0
chr1	78283914	78285078	CGI1119	+	94	0.917821	0.655602	964	9.75104	1	1	1	1	1	1	1	1	0	1	0	0	0	0	0	0	0	0	0	0	0	0	0	0
chr1	78729034	78730091	CGI1120	+	63	0.767465	0.62077	857	7.35123	1	1	1	1	1	1	0	1	0	0	0	0	0	0	1	0	0	0	0	1	1	1	1	1
chr1	79244687	79245249	CGI1121	+	35	0.889713	0.660221	362	9.66851	1	1	1	1	1	1	0	1	0	1	0	0	0	0	1	1	1	1	1	1	1	1	1	1
chr1	82038409	82041704	CGI1122	+	281	0.851715	0.656543	3095	9.07916	1	1	1	1	1	1	1	1	0	1	0	0	0	0	0	0	0	0	0	0	0	0	0	1
chr1	84099083	84099460	CGI1123	+	15	0.78027	0.661017	177	8.47458	0	0	1	1	0	0	0	0	0	0	0	0	0	0	0	0	0	0	0	0	1	0	0	1
chr1	84236879	84237853	CGI1124	+	73	0.764859	0.702842	774	9.43152	1	1	1	1	1	1	1	1	0	1	0	0	0	0	0	0	0	0	0	0	0	0	0	1
chr1	84315637	84316955	CGI1125	+	124	0.875986	0.711986	1118	11.0912	1	1	1	1	1	1	1	1	0	1	0	0	0	0	0	0	0	0	0	0	0	0	0	1
chr1	84536510	84537561	CGI1126	+	73	0.76202	0.673325	851	8.57814	1	1	1	1	1	1	1	1	0	0	0	0	0	0	0	0	0	0	0	0	0	0	0	0
chr1	84717412	84718092	CGI1127	+	41	0.996014	0.59375	480	8.54167	1	1	1	1	1	1	1	1	1	1	0	0	0	0	0	0	0	0	0	0	0	0	0	0
chr1	84743819	84745241	CGI1128	+	119	0.884401	0.666121	1222	9.73813	1	1	1	1	1	1	1	1	1	1	0	0	0	0	0	0	0	0	0	0	0	0	0	0
chr1	84812294	84813122	CGI1129	+	62	0.881313	0.679936	628	9.87261	1	1	1	1	1	1	1	1	0	1	0	0	0	0	0	0	0	0	0	0	0	0	0	0
chr1	84858819	84859600	CGI1130	+	53	0.739927	0.703959	581	9.1222	0	0	0	0	0	0	1	1	0	1	0	0	0	0	0	0	0	0	0	0	0	0	0	0
chr1	84928086	84929250	CGI1131	+	114	0.910378	0.735477	964	11.8257	1	1	1	1	1	1	1	1	0	1	0	0	0	0	0	0	0	0	0	0	0	0	0	0
chr1	85130834	85131879	CGI1132	+	93	0.90161	0.699408	845	11.0059	1	1	1	1	0	0	1	1	0	1	0	0	0	0	0	0	0	0	0	0	0	0	0	1
chr1	85234953	85236204	CGI1133	+	102	0.794586	0.699334	1051	9.70504	1	1	1	1	1	1	1	1	0	1	0	0	0	0	0	0	0	0	0	0	0	0	0	1
chr1	85236306	85236916	CGI1134	+	36	1.03614	0.587805	410	8.78049	0	0	0	0	0	0	0	1	0	0	0	0	0	0	0	0	0	0	0	0	0	0	0	1
chr1	85285983	85287205	CGI1135	+	111	0.772628	0.754403	1022	10.8611	1	1	1	1	1	1	0	1	0	1	0	0	0	0	0	0	0	0	0	0	0	0	0	0
chr1	85438448	85440471	CGI1136	+	192	0.803193	0.72463	1823	10.5321	1	1	1	1	1	1	1	1	1	1	0	0	0	0	0	0	0	0	0	0	0	0	0	0
chr1	85497217	85498196	CGI1137	+	70	0.764707	0.686778	779	8.98588	1	1	1	1	1	1	1	1	1	1	0	0	0	0	0	0	0	0	0	0	0	0	0	0
chr1	85514254	85515276	CGI1138	+	82	0.873505	0.676399	822	9.97567	1	0	1	1	1	0	1	1	0	1	0	0	0	0	0	0	0	0	0	0	0	0	0	0
chr1	85702439	85703970	CGI1139	+	144	0.922101	0.68595	1331	10.8189	1	1	1	1	1	1	0	1	0	1	0	0	0	0	0	0	0	0	0	0	0	0	0	0
chr1	85814510	85815836	CGI1140	+	106	0.820921	0.67762	1126	9.41385	1	0	1	0	0	0	1	1	0	1	0	0	0	0	0	0	0	0	0	0	0	0	0	0
chr1	85818681	85819912	CGI1141	+	101	0.899545	0.671193	1031	9.79631	1	1	1	1	1	1	1	1	1	1	0	0	0	0	0	0	0	0	0	0	0	0	0	0
chr1	85854141	85854820	CGI1142	+	49	0.841627	0.699374	479	10.2296	0	0	0	0	0	0	0	0	0	0	0	0	0	0	1	1	1	1	1	1	1	1	1	1
chr1	85946460	85946996	CGI1143	+	24	0.847362	0.589286	336	7.14286	1	1	1	1	1	1	1	1	1	1	0	0	0	0	0	0	0	0	0	0	0	0	0	0
chr1	86348569	86349123	CGI1144	+	25	0.58266	0.69774	354	7.06215	1	0	1	0	1	0	0	0	0	0	0	0	1	1	0	0	0	1	1	0	0	0	0	0
chr1	86393087	86393729	CGI1145	+	28	0.615189	0.642534	442	6.33484	1	0	1	0	1	0	0	1	0	0	0	0	0	0	0	0	0	0	0	0	0	0	0	0
chr1	86393850	86395671	CGI1146	+	98	0.662176	0.604565	1621	6.04565	1	1	1	1	1	1	0	1	0	0	0	0	0	0	1	1	0	1	1	1	1	1	1	1
chr1	86633951	86634824	CGI1147	+	52	0.75985	0.63893	673	7.7266	1	1	1	1	1	1	1	1	1	1	0	0	0	0	0	0	0	0	0	0	0	0	0	0
chr1	86791276	86792010	CGI1148	+	35	0.765413	0.589888	534	6.55431	1	0	1	0	1	1	0	0	0	0	1	1	1	1	1	1	1	1	1	1	1	1	1	1
chr1	86942346	86943731	CGI1149	+	125	0.928624	0.676793	1185	10.5485	1	1	1	1	1	1	1	1	1	1	0	0	0	0	0	0	0	0	0	0	0	0	0	0
chr1	87152358	87153900	CGI1150	+	112	0.898946	0.61848	1342	8.34575	1	1	1	1	1	1	1	1	1	1	0	0	0	0	0	0	0	0	0	0	0	0	0	0
chr1	87369954	87371056	CGI1151	+	69	0.706429	0.659645	902	7.64967	1	1	1	1	1	1	0	1	0	0	0	0	0	0	1	0	1	0	0	1	1	1	1	1
chr1	87566268	87567656	CGI1152	+	129	0.884337	0.701178	1188	10.8586	1	1	1	1	1	1	1	1	1	1	0	0	0	0	0	0	0	0	0	0	0	0	0	0
chr1	87569484	87570693	CGI1153	+	67	0.669179	0.630327	1009	6.64024	1	0	1	1	1	1	1	1	1	1	0	0	0	0	0	0	0	0	0	0	0	0	0	0
chr1	87573331	87574036	CGI1154	+	58	0.883155	0.728713	505	11.4851	1	0	1	0	1	0	1	1	0	0	0	0	0	0	0	0	0	0	0	0	0	0	0	0
chr1	88700702	88701366	CGI1155	+	59	1.00201	0.717672	464	12.7155	0	0	0	0	0	0	0	1	0	0	0	0	0	0	0	0	0	0	0	0	0	0	0	0
chr1	88705069	88705695	CGI1156	+	40	0.697716	0.734742	426	9.38967	0	0	0	0	0	0	0	0	0	0	0	1	0	1	1	1	1	1	1	0	1	0	1	1
chr1	88922126	88923581	CGI1157	+	110	0.835107	0.65498	1255	8.76494	1	1	1	1	1	1	1	1	1	1	0	0	0	0	0	0	0	0	0	0	0	0	0	0
chr1	89129446	89130122	CGI1158	+	46	1.10451	0.594538	476	9.66387	1	1	1	1	1	1	1	1	1	1	0	0	0	0	0	0	0	0	0	0	0	0	0	0
chr1	89230527	89231550	CGI1159	+	72	0.809962	0.673147	823	8.74848	1	1	1	1	1	1	1	1	1	1	0	0	0	0	0	0	0	0	0	0	0	0	0	0
chr1	89762299	89763751	CGI1160	+	124	0.850189	0.682907	1252	9.90415	1	1	1	1	1	1	1	1	0	1	0	0	0	0	0	0	0	0	0	0	0	0	0	0
chr1	89870618	89872046	CGI1161	+	134	0.875054	0.708469	1228	10.9121	1	1	1	1	1	1	0	1	0	1	0	0	0	0	0	0	0	0	0	0	0	0	0	0
chr1	90001194	90001866	CGI1162	+	30	0.745355	0.595339	472	6.35593	0	0	0	0	0	0	0	1	0	0	0	0	0	0	0	0	0	0	0	0	0	0	0	0
chr1	90058678	90060174	CGI1163	+	145	0.851497	0.725309	1296	11.1883	1	1	1	1	1	1	1	1	0	1	0	0	0	0	0	0	0	0	0	0	0	0	0	0
chr1	90081368	90082514	CGI1164	+	60	0.575195	0.665962	946	6.34249	1	0	1	0	1	0	1	1	0	1	0	0	0	0	0	0	0	0	0	0	0	0	0	0
chr1	90222689	90223178	CGI1165	+	19	0.532888	0.705882	289	6.57439	0	0	0	0	0	0	0	0	0	0	0	0	0	1	0	0	0	0	0	0	0	0	0	0
chr1	90232914	90233945	CGI1166	+	96	0.944841	0.702768	831	11.5523	1	1	1	1	1	1	1	1	1	1	0	0	0	0	0	0	0	0	0	0	0	0	0	0
chr1	90944503	90945463	CGI1167	+	71	0.858372	0.661842	760	9.34211	0	0	0	0	0	0	0	1	0	0	0	0	0	0	0	0	0	0	0	1	0	1	1	1
chr1	90948931	90949510	CGI1168	+	30	0.68543	0.680739	379	7.91557	0	0	0	0	0	0	0	0	0	0	0	0	0	0	0	0	0	0	0	0	0	0	0	1
chr1	90950497	90950858	CGI1169	+	11	0.689388	0.63354	161	6.8323	1	0	1	0	1	0	0	0	0	0	0	0	0	0	0	0	0	0	0	0	0	0	0	0
chr1	90954463	90957202	CGI1170	+	251	0.954529	0.645924	2539	9.88578	1	1	1	1	1	1	0	1	0	1	0	0	0	0	0	0	0	0	0	1	1	1	1	1
chr1	90957654	90958364	CGI1171	+	44	0.782246	0.67451	510	8.62745	0	0	0	0	0	0	0	1	0	0	0	0	0	0	1	0	1	1	0	1	1	1	1	1
chr1	90962631	90964163	CGI1172	+	86	0.803581	0.567568	1332	6.45646	0	0	0	0	0	0	0	1	0	1	0	0	0	0	0	0	1	0	0	1	1	1	1	1
chr1	90964185	90964543	CGI1173	+	15	1.26196	0.550633	158	9.49367	0	0	0	0	0	0	0	1	0	0	0	0	0	0	0	0	0	0	0	0	0	0	0	0
chr1	90964915	90965397	CGI1174	+	26	0.766468	0.695035	282	9.21986	0	0	0	0	0	0	0	0	0	0	0	0	0	0	0	0	0	0	0	1	1	1	1	1
chr1	90967524	90968016	CGI1175	+	23	0.688223	0.678082	292	7.87671	0	0	0	0	0	0	0	0	0	0	0	0	0	0	0	0	0	0	0	0	0	0	0	0
chr1	90968407	90969010	CGI1176	+	35	1.15561	0.558313	403	8.68486	0	0	0	0	0	0	0	1	0	0	0	0	0	0	0	0	0	0	0	0	0	0	0	1
chr1	91073634	91074702	CGI1177	+	72	0.744194	0.668203	868	8.29493	0	0	1	1	0	0	0	1	0	1	0	0	0	1	0	0	0	0	0	1	1	1	1	1
chr1	91088659	91090047	CGI1178	+	105	0.767295	0.68266	1188	8.83838	0	0	1	1	0	0	0	1	0	1	0	0	0	0	0	0	0	0	0	0	0	0	0	1
chr1	91259356	91260591	CGI1179	+	94	0.806186	0.679227	1035	9.08213	1	1	1	1	1	1	1	1	1	1	0	0	0	0	0	0	0	0	0	0	0	0	0	0
chr1	91625268	91625841	CGI1180	+	19	0.769053	0.520107	373	5.09383	1	0	1	0	1	1	1	1	0	1	1	1	1	1	1	1	1	1	1	1	1	1	1	1
chr1	91642402	91643161	CGI1181	+	60	0.873456	0.713775	559	10.7335	1	1	1	1	1	1	1	1	0	1	0	0	0	0	0	0	0	0	0	1	0	0	0	1
chr1	91738747	91739733	CGI1182	+	73	0.937533	0.631043	786	9.28753	1	1	1	1	1	1	1	1	1	1	0	0	0	0	0	0	0	0	0	0	0	0	0	0
chr1	91773406	91774125	CGI1183	+	39	0.826106	0.60501	519	7.51445	0	0	0	0	0	0	0	0	0	0	1	1	1	1	1	1	1	1	1	1	1	1	1	1
chr1	92123395	92124784	CGI1184	+	134	0.857036	0.72582	1189	11.27	1	1	1	1	1	1	1	1	1	1	0	0	0	0	0	0	0	0	0	0	0	0	0	0
chr1	92267784	92268711	CGI1185	+	79	0.844276	0.718019	727	10.8666	1	1	1	1	1	1	0	1	0	1	0	0	0	0	0	0	0	0	0	0	0	0	0	0
chr1	92318342	92319166	CGI1186	+	46	0.75262	0.626603	624	7.37179	1	1	1	1	1	1	1	1	1	1	0	0	0	0	0	0	0	0	0	0	0	0	0	0
chr1	92536625	92537542	CGI1187	+	67	0.841163	0.670851	717	9.34449	1	1	1	1	1	1	1	1	1	1	0	0	0	0	0	0	0	0	0	0	0	0	0	0
chr1	92679778	92680276	CGI1188	+	23	0.782642	0.630872	298	7.71812	0	0	0	0	0	0	0	1	0	1	1	1	1	1	0	0	1	1	1	0	0	0	0	0
chr1	92718162	92719756	CGI1189	+	124	0.774376	0.680057	1394	8.89527	1	0	1	0	1	0	0	0	0	0	1	1	0	1	1	1	1	1	1	1	1	1	1	1
chr1	92720602	92722271	CGI1190	+	107	0.680085	0.654867	1469	7.28387	1	1	1	1	1	1	0	1	0	1	0	0	0	0	0	0	0	0	0	0	0	0	0	0
chr1	92722366	92725392	CGI1191	+	237	0.791961	0.651097	2826	8.38641	1	1	1	1	1	1	0	1	0	1	0	0	0	0	0	0	0	0	0	0	0	0	0	0
chr1	93022433	93023904	CGI1192	+	123	0.875269	0.667191	1271	9.67742	1	0	1	0	1	0	1	1	1	1	0	0	0	0	0	0	0	0	0	0	0	0	0	0
chr1	93069909	93070783	CGI1193	+	55	0.820988	0.635015	674	8.16024	1	1	1	1	1	1	1	1	1	1	0	0	0	0	0	0	0	0	0	0	0	0	0	0
chr1	93198871	93200507	CGI1194	+	153	0.867569	0.701253	1436	10.6546	1	1	1	1	1	1	1	1	1	1	0	0	0	0	0	0	0	0	0	0	0	0	0	0
chr1	93317011	93317793	CGI1195	+	48	0.898654	0.606529	582	8.24742	1	1	1	1	1	1	1	1	1	1	0	0	0	0	0	0	0	0	0	0	0	0	0	0
chr1	93417821	93419247	CGI1196	+	108	0.821001	0.655791	1226	8.80914	1	1	1	1	1	1	1	1	1	1	0	0	0	0	0	0	0	0	0	0	0	0	0	0
chr1	93583709	93584634	CGI1197	+	79	0.906154	0.696552	725	10.8966	1	1	1	1	1	1	1	1	1	1	0	0	0	0	0	0	0	0	0	0	0	0	0	0
chr1	93685910	93687177	CGI1198	+	118	0.820128	0.73477	1067	11.059	1	1	1	1	1	1	1	1	0	1	0	0	0	0	0	0	0	0	0	0	0	0	0	0
chr1	93918765	93920222	CGI1199	+	129	0.889266	0.683373	1257	10.2625	1	1	1	1	1	1	1	1	1	1	0	0	0	0	0	0	0	0	0	0	0	0	0	0
chr1	94084220	94086493	CGI1200	+	216	0.937861	0.667149	2073	10.4197	1	1	1	1	1	1	1	1	1	1	0	0	0	0	0	0	0	0	0	0	0	0	0	0
chr1	94116837	94117666	CGI1201	+	46	0.905175	0.569157	629	7.3132	1	1	1	1	1	1	1	1	1	1	0	0	0	0	0	0	0	0	0	0	0	0	0	0
chr1	94146748	94148134	CGI1202	+	143	0.948317	0.715008	1186	12.0573	1	1	1	1	1	1	0	1	0	1	0	0	0	0	0	0	0	0	0	0	0	0	0	0
chr1	94475047	94476375	CGI1203	+	112	0.958114	0.651596	1128	9.92908	1	1	1	1	1	1	1	1	0	1	0	0	0	0	0	0	0	0	0	0	0	0	0	0
chr1	94485217	94486238	CGI1204	+	101	0.945119	0.725944	821	12.3021	0	0	1	0	0	0	0	1	0	1	0	0	0	0	0	0	0	0	0	0	0	0	0	0
chr1	94655940	94657156	CGI1205	+	116	0.930967	0.700787	1016	11.4173	1	1	1	1	1	1	1	1	1	1	0	0	0	0	0	0	0	0	0	0	0	0	0	0
chr1	94779325	94780556	CGI1206	+	102	0.788294	0.70902	1031	9.89331	1	1	1	1	1	1	1	1	1	1	0	0	0	0	0	0	0	0	0	0	0	0	0	0
chr1	95057837	95058990	CGI1207	+	82	0.734909	0.685205	953	8.60441	1	1	1	1	1	1	0	1	0	1	0	0	0	0	0	0	0	0	0	0	0	0	0	0
chr1	95164316	95165805	CGI1208	+	151	0.819468	0.757176	1289	11.7145	1	1	1	1	1	1	1	1	1	1	0	0	0	0	0	0	0	0	0	0	0	0	0	0
chr1	95310744	95311578	CGI1209	+	45	1.00105	0.533123	634	7.09779	1	1	1	1	1	1	1	1	1	1	0	0	0	0	0	0	0	0	0	0	0	0	0	0
chr1	95355267	95356288	CGI1210	+	108	0.903464	0.763703	821	13.1547	1	1	1	1	1	1	0	1	0	1	0	0	0	0	0	0	0	0	0	0	0	0	0	0
chr1	95471768	95472757	CGI1211	+	72	0.775176	0.686946	789	9.12548	1	1	1	1	1	1	1	1	0	1	0	0	0	0	0	0	0	0	0	0	0	0	0	0
chr1	96959539	96960512	CGI1213	+	81	0.865702	0.697283	773	10.4787	1	1	1	1	1	1	1	1	1	1	0	0	0	0	0	0	0	0	0	0	0	0	0	0
chr1	98158676	98159560	CGI1214	+	63	0.779888	0.690058	684	9.21053	1	1	1	1	1	1	0	1	1	1	0	0	0	0	0	0	0	0	0	0	0	0	0	0
chr1	98282774	98283200	CGI1215	+	12	0.597905	0.597345	226	5.30973	0	0	1	0	1	0	0	1	0	0	0	0	0	0	0	0	0	0	0	0	0	0	0	0
chr1	98283490	98284639	CGI1216	+	86	0.884727	0.651212	949	9.06217	1	1	1	1	1	1	0	1	1	0	0	0	0	0	0	0	0	0	0	1	1	1	0	1
chr1	98291332	98292719	CGI1217	+	93	0.768264	0.639427	1187	7.83488	0	0	0	0	0	0	0	1	0	0	0	0	0	0	0	0	0	0	0	1	1	1	1	1
chr1	98899346	98900531	CGI1218	+	97	0.787852	0.707614	985	9.84772	1	1	1	1	1	1	1	1	1	1	0	0	0	0	0	0	0	0	0	0	0	0	0	0
chr1	99242359	99243615	CGI1219	+	115	0.891062	0.702652	1056	10.8902	1	1	1	1	1	1	0	1	0	0	0	0	0	0	1	0	0	0	0	1	1	1	1	1
chr1	99502250	99503319	CGI1220	+	54	0.65961	0.620253	869	6.21404	1	1	1	1	1	1	1	1	0	1	0	0	0	0	0	0	0	0	0	0	0	0	0	1
chr1	100087859	100088823	CGI1221	+	67	0.817466	0.658377	764	8.76963	1	1	1	1	1	1	1	1	1	1	0	0	0	0	0	0	0	0	0	0	0	0	0	0
chr1	100207792	100208775	CGI1222	+	69	0.829695	0.671775	783	8.81226	1	1	1	1	1	1	1	1	0	1	0	0	0	0	0	0	0	0	0	0	0	0	0	0
chr1	100275919	100277224	CGI1223	+	122	0.940844	0.685973	1105	11.0407	1	1	1	1	1	1	1	1	1	1	0	0	0	0	0	0	0	0	0	0	0	0	0	0
chr1	100370744	100371454	CGI1224	+	37	0.821475	0.598039	510	7.2549	1	1	1	1	1	1	1	1	1	1	0	0	0	0	0	0	0	0	0	0	0	0	0	0
chr1	100451216	100451796	CGI1225	+	38	0.837659	0.697368	380	10	1	0	1	0	1	1	0	0	0	1	1	1	1	1	1	1	1	1	1	1	1	1	1	1
chr1	100487552	100488149	CGI1226	+	23	0.673291	0.59194	397	5.79345	1	1	1	1	1	1	1	1	1	1	0	0	0	0	0	0	0	0	0	0	0	0	0	0
chr1	100504094	100504691	CGI1227	+	36	0.835116	0.65995	397	9.06801	1	1	1	1	1	1	1	1	1	1	0	0	0	0	0	0	0	0	0	0	0	0	0	0
chr1	100590070	100591646	CGI1228	+	97	0.68838	0.640262	1376	7.04942	1	1	1	1	1	1	1	1	1	1	0	0	0	0	0	0	0	0	0	0	0	0	0	0
chr1	100776738	100778586	CGI1229	+	162	0.819075	0.695995	1648	9.8301	1	0	1	1	1	1	0	1	0	0	0	0	0	0	1	0	1	0	0	1	1	1	1	1
chr1	101132868	101134701	CGI1230	+	100	0.730606	0.579914	1633	6.1237	1	1	1	1	1	1	1	1	1	1	0	0	0	0	0	0	0	0	0	0	0	0	0	0
chr1	101263824	101264294	CGI1231	+	23	0.814782	0.648148	270	8.51852	1	1	1	1	1	1	1	1	1	1	0	0	0	0	0	0	0	0	0	0	0	0	0	0
chr1	101474332	101474799	CGI1232	+	22	0.794085	0.651685	267	8.2397	0	0	0	0	0	0	0	1	0	0	0	0	0	0	0	0	0	0	0	0	0	0	0	0
chr1	101474897	101475480	CGI1233	+	37	1.03709	0.618799	383	9.66057	1	0	1	0	1	1	0	1	0	1	0	0	0	0	0	0	0	0	0	1	1	1	1	1
chr1	101547645	101548165	CGI1234	+	21	0.87969	0.55	320	6.5625	0	0	0	0	0	0	0	1	0	0	0	0	0	0	0	0	0	0	0	0	0	0	0	0
chr1	103091760	103092452	CGI1235	+	51	0.747372	0.745935	492	10.3659	0	0	0	0	0	0	0	0	0	0	1	1	1	1	1	1	1	1	1	1	1	1	1	1
chr1	103840474	103841517	CGI1236	+	79	1.0458	0.610913	843	9.37129	1	1	0	0	1	1	1	1	1	1	0	0	0	0	0	0	0	0	0	0	0	0	0	0
chr1	106424968	106425423	CGI1237	+	22	0.811306	0.654902	255	8.62745	0	0	0	0	1	0	0	0	0	0	0	0	1	1	1	1	1	1	1	1	1	1	1	1
chr1	107400525	107402037	CGI1239	+	119	0.845218	0.657774	1312	9.07012	1	1	1	1	1	1	1	1	1	1	0	0	0	0	0	0	0	0	0	0	0	0	0	0
chr1	107484022	107484744	CGI1240	+	38	0.760526	0.626437	522	7.27969	1	1	1	1	1	1	0	1	0	0	0	0	0	0	0	0	0	0	0	0	0	1	0	1
chr1	107485036	107486086	CGI1241	+	101	0.896445	0.731765	850	11.8824	1	0	1	1	1	1	0	1	0	1	0	0	0	0	0	0	0	0	0	1	0	1	0	1
chr1	107824635	107825143	CGI1242	+	25	0.714624	0.678571	308	8.11688	1	0	1	0	1	0	0	0	0	0	0	0	0	0	1	0	0	1	0	1	1	1	1	1
chr1	107914503	107915223	CGI1243	+	29	0.667804	0.588462	520	5.57692	0	0	0	0	1	1	0	0	0	1	0	0	0	0	0	0	0	0	0	0	0	0	0	0
chr1	108308706	108309752	CGI1244	+	110	0.955356	0.738771	846	13.0024	1	1	1	1	1	1	0	1	0	1	0	0	0	0	0	0	0	0	0	1	0	1	0	1
chr1	108309737	108310256	CGI1245	+	20	0.725631	0.589342	319	6.26959	0	0	0	0	0	0	0	1	0	1	0	0	0	0	0	0	0	0	0	0	0	0	0	0
chr1	108543775	108544912	CGI1246	+	99	0.832545	0.712914	937	10.5656	1	1	1	1	1	1	1	1	1	1	0	0	0	0	0	0	0	0	0	0	0	0	0	0
chr1	108903904	108904884	CGI1247	+	100	0.979976	0.724359	780	12.8205	1	1	1	1	1	1	1	1	0	1	0	0	0	0	0	0	0	0	0	0	0	0	0	0
chr1	109004995	109005931	CGI1248	+	88	1.05095	0.67663	736	11.9565	1	1	1	1	1	1	1	1	0	1	0	0	0	0	0	0	0	0	0	0	0	0	0	1
chr1	109036187	109037216	CGI1249	+	65	0.792079	0.629674	829	7.84077	1	1	1	1	1	1	1	1	1	1	0	0	0	0	0	0	0	0	0	0	0	0	0	0
chr1	109090404	109091486	CGI1250	+	79	0.824737	0.659864	882	8.95692	1	1	1	1	1	1	1	1	1	1	0	0	0	0	0	0	0	0	0	0	0	0	0	0
chr1	109220781	109221703	CGI1251	+	74	0.871938	0.696676	722	10.2493	1	1	1	1	1	1	1	1	0	1	0	0	0	0	0	0	0	0	0	0	0	0	0	0
chr1	109306817	109307910	CGI1252	+	80	1.03736	0.589026	893	8.95857	1	1	1	1	1	1	1	1	1	1	0	0	0	0	0	0	0	0	0	0	0	0	0	0
chr1	109385297	109386701	CGI1253	+	121	0.796162	0.710963	1204	10.0498	1	1	1	1	1	1	1	1	1	1	0	0	0	0	0	0	0	0	0	0	0	0	0	0
chr1	109419903	109420385	CGI1254	+	23	0.803987	0.638298	282	8.15603	1	1	1	1	1	1	1	1	1	1	0	0	0	0	0	0	0	0	0	0	0	0	0	0
chr1	109434608	109435213	CGI1255	+	40	0.987841	0.634568	405	9.87654	1	1	1	1	1	1	1	1	1	1	0	0	0	0	0	0	0	0	0	0	0	0	0	0
chr1	109444065	109445229	CGI1256	+	85	0.892256	0.629668	964	8.81743	1	1	1	1	0	0	1	1	1	1	0	0	0	0	0	0	0	0	0	0	0	0	0	0
chr1	109457769	109458493	CGI1257	+	42	0.745968	0.656489	524	8.01527	1	1	1	1	1	1	0	1	0	1	0	0	0	0	0	0	0	0	0	0	0	0	0	0
chr1	109557699	109558798	CGI1258	+	60	0.688855	0.622914	899	6.67408	1	1	1	1	1	1	1	1	1	1	0	0	0	0	0	0	0	0	0	0	0	0	0	0
chr1	109593378	109594398	CGI1259	+	113	0.904442	0.790244	820	13.7805	1	1	1	1	1	1	0	1	0	1	0	0	0	0	0	0	0	0	0	0	0	0	0	0
chr1	109602434	109603485	CGI1260	+	71	0.750708	0.670975	851	8.34313	1	0	1	0	1	0	0	0	0	0	1	1	1	1	1	1	1	1	1	1	1	1	1	1
chr1	109627013	109627820	CGI1261	+	50	0.786263	0.650741	607	8.23723	1	1	1	1	1	1	1	1	0	1	0	0	0	0	0	0	0	0	0	0	0	0	0	0
chr1	109741282	109742546	CGI1262	+	135	1.00248	0.713346	1064	12.688	1	1	1	1	1	1	1	1	0	1	0	0	0	0	0	0	0	0	0	0	0	0	0	0
chr1	109770079	109770896	CGI1263	+	48	0.760617	0.640194	617	7.77958	1	1	1	1	1	1	1	1	1	1	0	0	0	0	0	0	0	0	0	0	0	0	0	0
chr1	109810328	109811446	CGI1264	+	98	0.848586	0.71024	918	10.6754	1	1	1	1	1	1	0	1	0	1	0	0	0	0	0	0	0	0	0	0	0	0	1	1
chr1	109827344	109828860	CGI1265	+	97	0.685202	0.658815	1316	7.37082	1	1	1	1	1	1	1	1	0	1	0	0	0	0	0	0	0	0	0	0	0	0	0	0
chr1	109837976	109838569	CGI1266	+	37	0.739629	0.715013	393	9.41476	1	1	1	1	1	1	1	1	0	1	0	0	0	0	0	0	0	0	0	0	0	0	0	0
chr1	109853205	109854217	CGI1267	+	94	0.860997	0.735222	812	11.5764	1	1	1	1	1	1	0	1	0	1	0	0	0	0	0	0	0	0	0	0	0	0	0	0
chr1	109892382	109893220	CGI1268	+	55	0.912101	0.622257	638	8.62069	1	1	1	1	1	1	1	1	1	1	0	0	0	0	0	0	0	0	0	0	0	0	0	0
chr1	109963732	109964322	CGI1269	+	35	0.777783	0.687179	390	8.97436	1	1	1	1	1	1	1	1	1	1	0	0	0	0	0	0	0	0	0	0	0	0	0	0
chr1	109965039	109965437	CGI1270	+	14	0.621198	0.676768	198	7.07071	1	0	1	0	1	1	0	1	1	1	0	0	0	0	0	0	0	0	0	0	0	0	0	0
chr1	109999983	110000749	CGI1271	+	47	0.77853	0.659011	566	8.30389	1	1	1	1	1	1	1	1	0	1	0	0	0	0	0	0	0	0	0	0	0	0	0	0
chr1	110083737	110085106	CGI1272	+	96	0.778055	0.650984	1169	8.21215	1	0	1	1	1	1	0	1	1	1	0	0	0	0	0	0	0	0	0	0	0	0	0	1
chr1	110254525	110255722	CGI1273	+	99	0.779688	0.718154	997	9.92979	1	1	1	1	1	1	0	1	0	1	0	0	0	0	0	0	0	0	0	0	0	0	0	0
chr1	110328551	110329561	CGI1274	+	82	0.840607	0.7	810	10.1235	1	1	1	1	1	1	1	1	0	1	0	0	0	0	0	0	0	0	0	0	0	0	0	0
chr1	110378640	110379537	CGI1275	+	66	0.736288	0.718795	697	9.46915	1	1	1	1	1	1	1	1	0	1	0	0	0	0	0	0	0	0	0	0	0	0	0	0
chr1	110411692	110413897	CGI1276	+	174	0.86254	0.634913	2005	8.6783	1	0	1	0	1	0	0	0	0	1	0	0	0	0	0	0	0	0	0	1	1	1	1	1
chr1	110413977	110415053	CGI1277	+	96	0.819117	0.73516	876	10.9589	1	1	1	1	1	1	0	0	0	0	0	0	0	0	0	0	0	0	0	1	1	1	1	1
chr1	110427912	110429227	CGI1278	+	107	0.960028	0.633184	1115	9.59641	0	0	0	0	0	0	0	1	0	0	0	0	0	0	0	0	0	0	0	0	0	0	0	0
chr1	110474235	110474800	CGI1279	+	25	0.637858	0.673973	365	6.84932	0	0	0	0	0	0	0	0	0	0	0	0	0	0	0	0	0	0	0	0	0	0	0	0
chr1	110494093	110495569	CGI1280	+	123	0.805865	0.692006	1276	9.6395	1	1	1	1	1	1	0	1	0	1	0	0	0	0	0	0	0	0	0	1	1	1	1	1
chr1	110553822	110556401	CGI1281	+	281	0.886788	0.730139	2379	11.8117	1	1	1	1	1	1	0	1	0	1	0	0	0	0	1	1	1	1	0	1	1	1	1	1
chr1	110681839	110684352	CGI1282	+	184	0.914185	0.592304	2313	7.95504	1	1	1	1	1	1	1	1	1	1	0	0	0	0	0	0	0	0	0	0	0	0	0	0
chr1	110751415	110752158	CGI1283	+	58	1.02669	0.650092	543	10.6814	1	1	1	1	1	1	1	1	1	1	0	0	0	0	0	0	0	0	0	0	0	0	0	0
chr1	110899380	110900091	CGI1284	+	41	0.639379	0.710372	511	8.02348	0	0	0	0	0	0	0	1	0	0	0	0	0	0	0	0	0	0	0	0	1	0	0	1
chr1	110950431	110952062	CGI1285	+	134	0.769967	0.698812	1431	9.36408	0	0	1	1	1	1	0	1	0	1	0	0	0	0	0	0	0	0	0	0	0	0	0	0
chr1	110963489	110963901	CGI1286	+	13	0.600013	0.641509	212	6.13208	0	0	1	0	1	0	0	1	0	0	0	0	0	0	0	0	0	0	0	0	0	0	0	0
chr1	111017663	111019887	CGI1287	+	212	0.887699	0.687253	2024	10.4743	1	1	1	1	1	1	0	1	0	1	1	1	0	0	1	1	1	1	1	1	1	1	1	1
chr1	111307284	111308681	CGI1288	+	88	0.89894	0.572264	1197	7.35171	1	1	1	1	1	1	1	1	1	1	0	0	0	0	0	0	0	0	0	0	1	0	1	1
chr1	111483697	111485006	CGI1289	+	93	0.753989	0.669071	1109	8.38593	1	1	1	1	1	1	1	1	1	1	0	0	0	0	0	0	0	0	0	0	0	0	0	0
chr1	111547698	111549043	CGI1290	+	99	0.691928	0.710917	1145	8.64629	0	0	1	1	1	1	0	0	0	1	0	0	0	0	0	0	0	0	0	0	0	0	0	0
chr1	111614845	111615480	CGI1291	+	34	0.709965	0.664368	435	7.81609	0	0	0	0	0	0	0	0	0	0	0	0	0	0	1	1	1	1	0	1	1	1	1	1
chr1	111690567	111691141	CGI1292	+	27	0.691556	0.647059	374	7.21925	1	1	1	1	1	1	1	1	0	0	0	0	0	0	0	0	0	0	0	0	0	0	0	0
chr1	111792847	111794001	CGI1293	+	67	0.763181	0.610063	954	7.02306	1	1	1	1	1	1	1	1	1	1	0	0	0	0	0	0	0	0	0	0	0	0	0	0
chr1	111963595	111964618	CGI1294	+	82	0.784654	0.714459	823	9.96355	1	1	1	1	1	1	0	1	0	1	0	0	0	0	0	0	0	0	0	0	0	0	0	0
chr1	112082473	112085150	CGI1295	+	191	0.736536	0.647961	2477	7.71094	1	1	1	1	1	1	1	1	0	1	0	0	0	0	0	0	0	0	0	0	0	0	0	0
chr1	112099171	112100575	CGI1296	+	103	0.829885	0.646179	1204	8.55482	1	1	1	1	1	1	1	1	1	1	0	0	0	0	0	0	0	0	0	0	0	0	0	0
chr1	112325784	112327094	CGI1297	+	92	0.841252	0.62973	1110	8.28829	1	0	1	0	1	1	0	0	0	0	1	1	1	1	1	1	1	1	1	1	1	1	1	1
chr1	112332992	112335408	CGI1298	+	233	0.80619	0.722473	2216	10.5144	1	1	1	1	1	1	0	1	0	1	0	0	0	0	0	0	0	0	0	0	1	0	0	0
chr1	112669696	112670051	CGI1299	+	11	0.811381	0.593548	155	7.09677	0	0	0	0	0	0	0	0	0	0	0	0	0	0	0	0	0	0	0	0	0	0	0	0
chr1	112740058	112740609	CGI1300	+	26	0.700557	0.666667	351	7.40741	1	1	1	1	1	1	1	1	1	1	0	0	0	0	0	0	0	0	0	0	0	0	0	0
chr1	112810237	112810761	CGI1301	+	24	0.759353	0.626543	324	7.40741	0	0	0	0	1	1	1	1	1	0	0	0	0	0	0	0	0	0	0	0	0	0	0	0
chr1	112845825	112846630	CGI1302	+	60	0.81556	0.700826	605	9.91736	1	0	1	0	1	0	0	1	0	0	0	0	0	0	0	0	0	0	0	0	0	0	0	0
chr1	112852278	112853936	CGI1303	+	140	0.795731	0.696845	1458	9.60219	1	1	1	1	1	1	0	1	0	0	0	0	0	0	0	0	0	0	0	0	1	1	0	1
chr1	112962990	112963489	CGI1304	+	24	0.705821	0.675585	299	8.02676	1	0	1	1	1	1	1	1	1	1	0	0	0	0	0	0	0	0	0	0	0	0	0	0
chr1	112963601	112964302	CGI1305	+	40	0.869456	0.606786	501	7.98403	1	0	1	1	1	0	1	1	1	1	0	0	0	0	0	0	0	0	0	0	0	0	0	0
chr1	113018773	113019783	CGI1306	+	83	0.800403	0.716049	810	10.2469	1	0	1	1	1	1	1	1	1	1	0	0	0	0	0	0	0	0	0	0	0	0	0	0
chr1	113050779	113051828	CGI1307	+	84	0.689756	0.758539	849	9.89399	1	1	1	1	1	1	1	1	1	1	0	0	0	0	0	0	0	0	0	0	0	0	0	0
chr1	113058581	113059568	CGI1308	+	79	0.820186	0.702668	787	10.0381	1	1	1	1	1	1	0	1	0	1	0	0	0	0	0	0	0	0	0	0	0	0	0	0
chr1	113062708	113063507	CGI1309	+	41	0.584352	0.686144	599	6.84474	0	0	0	0	0	0	0	0	0	0	0	0	0	0	0	0	0	0	0	0	0	0	0	0
chr1	113087421	113087888	CGI1310	+	14	0.498943	0.651685	267	5.24345	0	0	0	0	0	0	0	0	0	0	0	0	0	0	0	0	0	0	0	0	0	0	0	0
chr1	113087931	113088790	CGI1311	+	68	0.84854	0.698027	659	10.3187	0	0	0	0	0	0	0	0	0	0	0	0	0	0	1	1	1	0	0	0	1	1	0	1
chr1	113193478	113194392	CGI1312	+	67	0.835777	0.670868	714	9.38375	0	0	1	0	1	0	0	0	0	0	0	0	0	0	0	0	0	0	0	0	1	0	0	0
chr1	113198849	113199210	CGI1313	+	16	0.782639	0.732919	161	9.93789	0	0	0	0	0	0	0	0	0	0	0	0	0	0	0	0	0	0	0	0	0	0	0	0
chr1	113299493	113301000	CGI1314	+	122	0.841114	0.667942	1307	9.33435	1	1	1	1	1	1	1	1	1	1	0	0	0	0	0	0	0	0	0	0	0	0	0	0
chr1	113416982	113417888	CGI1315	+	57	0.810977	0.634561	706	8.07365	1	1	1	1	1	1	1	1	1	1	0	0	0	0	0	0	0	0	0	0	0	0	0	0
chr1	113734013	113735699	CGI1316	+	159	0.848617	0.711306	1486	10.6999	1	1	1	1	1	1	1	1	1	1	0	0	0	0	0	0	0	0	0	0	0	0	0	0
chr1	114102803	114103911	CGI1317	+	88	0.851777	0.67511	908	9.69163	1	1	1	1	1	1	1	1	1	1	0	0	0	0	0	0	0	0	0	0	0	0	0	0
chr1	114155801	114157015	CGI1318	+	96	0.912113	0.64497	1014	9.46746	1	1	1	1	1	1	1	1	1	1	0	0	0	0	0	0	0	0	0	0	0	0	0	0
chr1	114248750	114249901	CGI1319	+	75	0.812315	0.633018	951	7.88644	1	1	1	1	1	1	1	1	1	1	0	0	0	0	0	0	0	0	0	0	0	0	0	0
chr1	114273399	114274549	CGI1320	+	99	0.804693	0.723158	950	10.4211	1	1	1	1	1	1	1	1	1	1	0	0	0	0	0	0	0	0	0	0	0	0	0	0
chr1	114496358	114498295	CGI1321	+	162	0.754308	0.705239	1737	9.32642	1	1	1	1	1	1	1	1	0	1	0	0	0	0	0	0	0	0	0	1	1	1	1	1
chr1	114498374	114498841	CGI1322	+	21	0.827659	0.617978	267	7.86517	0	0	0	0	0	0	0	0	0	0	0	0	0	0	0	0	0	0	0	1	0	1	1	1
chr1	114690600	114691136	CGI1323	+	27	0.878714	0.607143	336	8.03571	0	0	0	0	0	0	1	1	0	0	0	0	0	0	0	0	0	0	0	0	0	0	0	0
chr1	114854306	114855952	CGI1324	+	160	0.93942	0.688105	1446	11.065	1	1	1	1	1	1	1	1	1	1	0	0	0	0	0	0	0	0	0	0	0	0	0	0
chr1	114925659	114926095	CGI1325	+	18	1.18502	0.508475	236	7.62712	1	1	1	1	1	1	1	1	1	1	0	0	0	0	0	0	0	0	0	0	0	0	0	0
chr1	115013670	115014924	CGI1326	+	82	0.776293	0.643264	1054	7.77989	1	1	1	1	1	1	1	1	0	1	0	0	0	0	0	0	0	0	0	0	0	0	0	0
chr1	115060708	115061177	CGI1327	+	22	0.848583	0.63197	269	8.17844	1	1	1	1	1	1	1	1	1	1	0	0	0	0	0	0	0	0	0	0	0	0	0	0
chr1	115101606	115102490	CGI1328	+	41	0.69175	0.595029	684	5.99415	1	1	1	1	1	1	1	1	1	1	0	0	0	0	0	0	0	0	0	0	0	0	0	0
chr1	115124417	115125081	CGI1329	+	35	0.795147	0.627155	464	7.5431	1	1	1	1	1	1	1	1	1	1	0	0	0	0	0	0	0	0	0	0	0	0	0	0
chr1	115198837	115199562	CGI1330	+	36	0.789069	0.592381	525	6.85714	1	1	1	1	1	1	0	0	0	1	0	0	0	0	0	0	0	1	1	0	1	0	0	1
chr1	115433220	115434193	CGI1331	+	75	0.75137	0.719276	773	9.70246	1	1	1	1	1	1	1	1	0	1	0	0	0	0	0	0	0	0	0	0	0	0	0	0
chr1	115681389	115682827	CGI1332	+	96	0.685976	0.682553	1238	7.75444	1	1	1	1	1	1	0	1	0	0	0	0	0	0	0	0	0	0	0	1	1	1	0	1
chr1	115823290	115823642	CGI1333	+	13	0.683065	0.710526	152	8.55263	0	0	0	0	0	0	0	0	0	0	0	0	0	0	0	0	0	0	0	0	0	0	0	0
chr1	115908353	115908707	CGI1334	+	20	1.01644	0.720779	154	12.987	0	0	0	0	0	0	0	1	0	1	0	0	0	0	0	0	0	0	0	0	0	0	0	0
chr1	115985608	115986894	CGI1335	+	118	0.827182	0.72744	1086	10.8656	1	1	1	1	1	1	1	1	0	1	0	0	0	0	0	0	0	0	0	0	0	0	0	0
chr1	116172170	116173511	CGI1336	+	89	0.811838	0.620508	1141	7.80018	0	0	0	0	0	0	1	1	0	1	0	0	0	0	0	0	1	1	1	0	1	1	1	1
chr1	116181761	116184083	CGI1337	+	212	0.881327	0.674364	2122	9.99057	1	0	1	1	1	0	0	0	0	1	0	0	0	0	0	0	0	0	0	0	1	1	0	1
chr1	116320183	116321232	CGI1338	+	90	0.805587	0.726737	849	10.6007	1	1	1	1	1	1	1	1	0	1	0	0	0	0	0	0	0	0	0	0	0	0	0	0
chr1	116496083	116496668	CGI1339	+	39	0.78776	0.719481	385	10.1299	0	0	0	0	0	0	1	1	0	0	0	0	0	0	0	0	0	0	0	0	0	0	0	0
chr1	116512067	116512974	CGI1340	+	50	0.692083	0.652051	707	7.07214	0	0	0	0	0	0	0	1	0	0	0	0	0	0	0	0	0	0	0	0	0	0	0	0
chr1	116716691	116718420	CGI1341	+	156	0.768473	0.731851	1529	10.2027	1	1	1	1	1	1	1	1	0	1	0	0	0	0	0	0	0	0	0	0	0	0	0	0
chr1	116718502	116718859	CGI1342	+	14	1.0635	0.585987	157	8.9172	1	0	1	0	1	0	0	1	0	0	0	0	0	0	0	0	0	0	0	0	0	0	0	0
chr1	116762486	116763115	CGI1343	+	45	0.854762	0.701632	429	10.4895	1	1	1	1	1	1	1	1	0	1	0	0	0	0	0	0	0	0	0	0	0	0	0	0
chr1	116878243	116878906	CGI1344	+	36	0.764839	0.643629	463	7.77538	1	0	1	0	1	0	0	0	0	0	1	1	0	1	1	1	1	1	1	1	1	1	1	1
chr1	116914233	116915514	CGI1345	+	101	0.835452	0.670675	1081	9.3432	1	1	1	1	1	1	1	1	0	1	0	0	0	0	0	0	0	0	0	0	0	0	0	0
chr1	117011125	117012191	CGI1346	+	96	0.836823	0.735566	866	11.0855	1	1	1	1	1	1	0	1	0	1	0	0	0	0	0	0	0	0	0	0	0	0	0	0
chr1	117085786	117086251	CGI1347	+	22	0.785304	0.667925	265	8.30189	0	0	0	0	1	0	0	0	0	0	1	1	1	1	1	1	1	1	1	1	1	1	1	1
chr1	117253640	117255090	CGI1348	+	137	0.902569	0.7072	1250	10.96	1	1	1	1	1	1	1	1	0	1	0	0	0	0	0	0	0	0	0	0	0	0	0	0
chr1	117288671	117289328	CGI1349	+	46	0.80795	0.706783	457	10.0656	1	0	1	0	1	0	0	0	0	0	1	1	1	1	1	1	1	1	1	1	1	1	1	1
chr1	117403448	117405010	CGI1350	+	89	0.736145	0.596182	1362	6.53451	1	1	1	1	1	1	1	1	0	1	0	0	0	0	0	0	0	0	0	0	0	0	0	0
chr1	117465383	117466757	CGI1351	+	106	0.827465	0.663543	1174	9.02896	1	1	1	1	1	1	1	1	0	1	0	0	0	0	0	0	0	0	0	0	0	1	0	0
chr1	117710464	117712004	CGI1352	+	151	0.907731	0.705224	1340	11.2687	1	1	1	1	1	1	1	1	1	1	0	0	0	0	0	0	0	0	0	0	0	0	0	0
chr1	117949343	117949762	CGI1353	+	15	0.686085	0.634703	219	6.84932	0	0	0	0	0	0	0	1	0	0	0	0	0	0	0	0	0	0	0	0	0	0	0	0
chr1	117949821	117951525	CGI1354	+	116	0.721218	0.654255	1504	7.71277	1	1	1	1	1	1	1	1	1	1	0	0	0	0	0	0	0	0	0	0	0	0	0	0
chr1	118273037	118274363	CGI1355	+	84	0.749858	0.631439	1126	7.46004	1	1	1	1	1	1	1	1	1	1	0	0	0	0	0	0	0	0	0	0	0	0	0	0
chr1	118529212	118529726	CGI1356	+	23	0.764571	0.621019	314	7.32484	1	1	1	1	1	1	1	1	0	0	0	0	0	0	0	0	0	0	0	0	0	0	0	0
chr1	119323755	119324301	CGI1357	+	43	1.0031	0.705202	346	12.4277	1	0	1	0	1	0	0	1	0	0	0	0	0	0	0	0	0	0	0	1	1	1	1	1
chr1	119327714	119328065	CGI1358	+	9	0.616243	0.642384	151	5.96026	1	0	1	0	1	0	0	0	0	0	0	0	0	0	0	0	0	0	0	1	0	0	1	1
chr1	119327930	119328715	CGI1359	+	31	0.742988	0.535043	585	5.29915	1	0	1	0	1	0	0	0	0	0	0	0	0	0	0	0	0	0	0	1	0	1	1	1
chr1	119331479	119332641	CGI1360	+	74	0.77587	0.638254	962	7.69231	1	0	1	0	1	1	0	1	0	1	0	0	0	0	0	0	0	0	0	1	1	1	1	1
chr1	119333072	119333817	CGI1361	+	32	0.77153	0.555963	545	5.87156	1	1	1	1	1	1	0	0	0	0	0	0	0	1	0	0	0	0	0	1	1	1	1	1
chr1	119337069	119337729	CGI1362	+	38	0.768438	0.656522	460	8.26087	0	0	0	0	0	0	0	0	0	0	0	0	0	0	0	0	0	0	0	1	1	0	0	1
chr1	119345259	119346102	CGI1363	+	47	0.6866	0.653188	643	7.30949	0	0	0	0	0	0	0	0	0	0	0	0	0	0	0	0	0	0	0	0	0	0	0	0
chr1	119350600	119352832	CGI1364	+	168	0.804724	0.642224	2032	8.26772	0	0	0	0	0	0	0	1	0	1	0	0	0	0	1	0	1	0	0	1	1	1	1	1
chr1	119377058	119377451	CGI1365	+	16	0.945502	0.601036	193	8.29016	1	0	1	0	1	0	0	0	0	0	1	1	1	1	1	1	1	1	1	1	1	1	1	1
chr1	119484223	119485058	CGI1366	+	49	0.912431	0.585827	635	7.71654	1	1	1	1	1	1	1	1	1	1	0	0	0	0	0	0	0	0	0	0	0	0	0	0
chr1	119671703	119672087	CGI1367	+	15	0.735316	0.679348	184	8.15217	0	0	0	0	0	0	1	1	0	0	0	0	0	0	0	0	0	0	0	0	0	0	0	0
chr1	119966687	119968290	CGI1368	+	149	0.882148	0.694227	1403	10.6201	1	0	1	0	1	1	0	0	0	0	1	1	1	1	1	1	1	1	1	1	1	1	1	1
chr1	119975221	119976042	CGI1369	+	44	0.609154	0.68277	621	7.08535	1	0	1	0	0	0	0	0	0	0	0	0	0	0	0	0	0	0	0	0	0	0	0	0
chr1	119991691	119992926	CGI1370	+	86	0.709714	0.685024	1035	8.30918	1	1	1	1	0	0	1	1	0	1	0	0	0	0	0	0	0	0	0	0	0	0	0	0
chr1	120056159	120057144	CGI1371	+	58	0.71764	0.644586	785	7.38854	1	0	1	0	1	0	1	1	1	1	0	0	0	0	0	0	0	0	0	0	0	0	0	0
chr1	120240509	120240898	CGI1372	+	16	0.988646	0.613757	189	8.46561	1	1	1	1	1	1	0	0	0	1	0	0	0	0	1	1	1	1	1	1	1	1	1	1
chr1	120413367	120413933	CGI1373	+	39	0.865572	0.715847	366	10.6557	1	1	1	1	1	1	0	1	0	1	0	0	0	0	0	0	0	0	0	0	0	0	0	0
chr1	120706196	120706712	CGI1374	+	31	0.900907	0.661392	316	9.81013	0	0	0	0	1	1	0	0	0	0	0	0	0	0	0	0	0	0	0	0	0	0	0	0
chr1	120839135	120840482	CGI1375	+	142	1.18678	0.677419	1147	12.3801	0	0	0	0	0	0	0	1	0	0	0	0	0	0	1	0	0	0	0	1	0	0	0	0
chr1	120962303	120963218	CGI1376	+	73	0.836343	0.706294	715	10.2098	1	1	1	1	1	1	1	1	0	1	0	0	0	0	1	1	0	1	0	1	1	1	1	1
chr1	121185749	121187056	CGI1377	+	20	0.475537	0.391147	1107	1.80668	0	0	0	0	0	0	1	1	0	1	0	1	0	0	0	1	0	0	0	0	0	0	0	0
chr1	141479736	141480090	CGI1378	+	6	0.991513	0.525974	154	3.8961	0	0	0	0	0	0	1	0	0	0	0	0	0	0	0	0	0	0	0	0	0	0	0	0
chr1	141832035	141832689	CGI1379	+	33	0.636664	0.682819	454	7.26872	0	0	1	1	0	0	0	0	1	1	0	1	1	1	1	1	1	1	1	1	1	1	1	1
chr1	141839061	141839439	CGI1380	+	4	0.248619	0.61236	178	2.24719	0	0	1	0	0	0	0	0	0	0	0	0	0	0	0	0	0	0	0	0	0	0	0	0
chr1	142308879	142309247	CGI1381	+	11	0.611535	0.690476	168	6.54762	0	0	1	1	0	0	0	0	0	1	1	0	1	1	1	1	1	1	1	0	1	1	1	0
chr1	142535383	142535803	CGI1382	+	17	0.705554	0.663636	220	7.72727	1	0	1	0	1	0	1	1	0	1	0	0	0	0	0	0	0	0	0	0	0	0	0	0
chr1	143232425	143232779	CGI1383	+	21	0.952909	0.75974	154	13.6364	1	0	1	0	0	0	0	1	0	1	0	0	0	0	0	0	0	0	0	0	0	0	0	0
chr1	143244907	143245526	CGI1384	+	25	0.722896	0.615752	419	5.96659	0	0	1	0	1	1	1	1	1	0	0	1	0	0	1	1	1	1	1	0	1	1	1	1
chr1	143304995	143305623	CGI1385	+	51	1.09286	0.682243	428	11.9159	0	0	1	1	0	0	0	1	0	1	0	0	0	0	0	0	0	0	0	0	0	0	0	0
chr1	143642447	143644103	CGI1386	+	120	0.823071	0.635302	1456	8.24176	1	1	1	1	1	1	1	1	1	1	0	0	0	0	0	0	0	0	0	0	0	0	0	0
chr1	143705780	143706371	CGI1387	+	19	0.492596	0.629156	391	4.85934	1	0	1	0	1	1	0	1	0	1	0	0	-1	-1	-1	-1	-1	0	0	-1	-1	0	0	0
chr1	143750707	143751914	CGI1388	+	58	0.649716	0.595829	1007	5.75968	1	0	1	1	1	1	1	1	1	1	0	0	0	0	0	0	0	0	0	0	0	0	0	1
chr1	143786510	143787559	CGI1389	+	53	0.643095	0.639576	849	6.24264	1	1	1	1	1	1	1	1	0	1	0	0	0	0	0	0	0	0	0	0	1	1	0	1
chr1	143807597	143808183	CGI1390	+	29	0.84308	0.601036	386	7.51295	1	1	1	1	1	1	1	1	1	1	0	0	0	0	0	0	0	0	0	0	0	0	0	0
chr1	143850613	143851429	CGI1391	+	65	0.889919	0.689935	616	10.5519	0	0	1	0	1	1	0	1	0	0	0	0	0	0	0	0	0	0	0	0	0	0	0	0
chr1	143920190	143921533	CGI1392	+	121	0.841341	0.713911	1143	10.5862	1	1	1	1	1	1	1	1	0	1	0	0	0	0	0	0	0	0	0	0	0	0	0	0
chr1	144093649	144094187	CGI1393	+	24	0.754738	0.642012	338	7.10059	0	0	0	0	1	1	1	1	1	1	0	0	0	0	0	0	0	0	0	0	0	0	0	0
chr1	144108126	144108714	CGI1394	+	28	0.978096	0.554124	388	7.21649	0	0	0	0	0	0	1	1	1	0	0	0	0	0	0	0	0	0	0	0	0	0	0	0
chr1	144126559	144127107	CGI1395	+	28	0.687014	0.686782	348	8.04598	1	0	1	0	1	0	0	0	0	1	0	0	0	0	0	0	0	0	0	1	1	1	0	1
chr1	144149540	144149910	CGI1396	+	13	0.735875	0.647059	170	7.64706	1	1	1	1	0	0	1	1	1	1	0	0	0	0	0	0	0	0	0	0	0	0	0	0
chr1	144184190	144185435	CGI1397	+	79	0.737271	0.641148	1045	7.55981	1	0	1	1	1	0	1	1	0	0	0	0	0	0	0	0	0	0	0	0	0	0	0	0
chr1	144185373	144186080	CGI1398	+	39	0.702307	0.664694	507	7.69231	1	0	1	0	1	0	1	1	0	1	0	0	0	0	0	0	0	0	0	0	0	0	0	0
chr1	144188270	144189057	CGI1399	+	51	0.688795	0.712095	587	8.68825	1	1	1	1	1	1	1	1	1	1	0	0	0	0	0	0	0	0	0	0	0	0	0	0
chr1	144218752	144219240	CGI1400	+	21	0.950372	0.572917	288	7.29167	1	1	1	1	1	1	1	1	1	1	0	0	0	0	0	0	0	0	0	0	0	0	0	0
chr1	144227301	144228301	CGI1401	+	56	0.747813	0.62	800	7	1	1	1	1	1	1	1	1	0	1	0	0	0	0	0	0	0	0	0	0	0	0	0	0
chr1	144274013	144274521	CGI1402	+	23	0.740783	0.652597	308	7.46753	1	0	1	0	1	0	0	0	0	0	0	0	0	0	0	0	0	0	0	0	1	1	0	0
chr1	144286386	144286983	CGI1403	+	35	0.789688	0.672544	397	8.81612	0	0	0	0	0	0	1	1	1	1	0	0	0	0	0	0	0	0	0	0	0	0	0	0
chr1	144287083	144287986	CGI1404	+	58	0.750148	0.699858	703	8.25036	1	1	1	1	1	1	1	1	0	1	0	0	0	0	0	0	0	0	0	0	0	0	0	0
chr1	144300162	144301194	CGI1405	+	51	0.650473	0.615385	832	6.12981	1	1	1	1	1	1	1	1	1	1	0	0	0	0	0	0	0	0	0	0	0	0	0	0
chr1	144321931	144322925	CGI1406	+	82	0.976017	0.651134	794	10.3275	1	1	1	1	1	1	1	1	0	1	0	0	0	0	0	0	0	0	0	0	0	0	0	0
chr1	144424878	144425403	CGI1407	+	19	0.548001	0.664615	325	5.84615	1	0	1	0	1	0	0	1	0	0	0	0	0	0	0	0	0	0	0	0	0	0	0	0
chr1	145010526	145011166	CGI1408	+	34	0.854363	0.606818	440	7.72727	0	0	1	0	1	0	0	0	0	0	0	0	0	0	0	0	0	0	0	0	1	1	0	1
chr1	145016850	145017540	CGI1409	+	37	0.839281	0.602041	490	7.55102	0	0	1	0	1	0	0	0	0	0	0	0	0	0	0	0	1	1	0	1	0	1	1	1
chr1	145017650	145018600	CGI1410	+	53	0.709439	0.632	750	7.06667	0	0	1	0	1	1	0	0	0	0	0	0	0	0	0	0	0	0	0	0	1	1	0	1
chr1	145018879	145019269	CGI1411	+	14	0.756243	0.631579	190	7.36842	0	0	1	0	1	0	0	0	0	0	0	0	0	0	0	0	0	0	0	0	0	1	0	1
chr1	145022003	145022365	CGI1412	+	11	0.884156	0.561728	162	6.79012	0	0	1	0	1	0	1	1	0	0	0	0	0	0	0	0	0	0	0	0	0	0	0	0
chr1	145022728	145023402	CGI1413	+	34	0.883435	0.594937	474	7.173	0	0	1	0	1	1	1	1	1	0	0	0	0	0	0	0	0	0	0	0	0	0	0	0
chr1	145109849	145111271	CGI1414	+	98	0.776886	0.644845	1222	8.01964	1	1	1	1	1	1	1	1	0	1	0	0	0	0	0	0	0	0	0	0	0	0	0	0
chr1	145116109	145116612	CGI1415	+	34	1.05138	0.660066	303	11.2211	1	0	1	0	1	1	0	0	0	0	0	0	0	0	1	1	1	1	0	1	1	0	1	1
chr1	145180509	145182013	CGI1416	+	113	0.879863	0.628067	1304	8.66564	1	1	1	1	1	1	1	1	0	1	0	0	0	0	0	0	0	0	0	0	0	0	0	0
chr1	145537763	145538940	CGI1417	+	111	0.815883	0.757421	977	11.3613	1	0	1	0	1	0	1	1	0	1	0	0	0	0	0	0	0	0	0	0	0	0	0	0
chr1	145608383	145609047	CGI1418	+	34	0.661399	0.668103	464	7.32759	1	0	1	0	1	1	1	1	0	0	0	0	0	0	0	0	0	0	0	0	0	0	0	0
chr1	145609184	145609652	CGI1419	+	22	0.773201	0.652985	268	8.20896	1	1	1	1	0	0	1	1	1	1	0	0	0	0	0	0	0	0	0	0	0	0	0	0
chr1	145846775	145847230	CGI1420	+	22	0.848717	0.639216	255	8.62745	1	0	1	0	1	0	0	0	0	1	1	1	1	1	1	1	1	1	1	1	1	1	1	1
chr1	145866946	145867528	CGI1421	+	33	0.737575	0.685864	382	8.63874	1	1	1	1	1	1	1	1	1	1	0	0	0	0	0	0	0	0	0	0	0	0	0	0
chr1	146184896	146185786	CGI1422	+	47	0.761979	0.598551	690	6.81159	0	0	1	0	1	1	0	0	0	0	0	0	0	0	1	1	1	1	1	1	1	1	1	1
chr1	146201888	146202477	CGI1423	+	26	0.868156	0.580977	389	6.6838	0	0	1	0	1	1	1	1	1	0	0	0	0	0	0	0	0	0	0	0	0	0	0	0
chr1	146256873	146257224	CGI1424	+	10	0.874104	0.556291	151	6.62252	0	0	1	0	0	0	0	0	0	0	0	0	0	0	0	0	0	0	0	0	0	0	0	0
chr1	146273422	146274089	CGI1425	+	27	0.714709	0.586724	467	5.78158	0	0	1	0	1	1	1	1	1	0	0	0	0	0	0	0	0	0	0	0	0	0	0	0
chr1	146559739	146560121	CGI1426	+	28	1.03518	0.774725	182	15.3846	0	0	1	0	1	1	0	0	0	1	0	0	0	0	0	0	0	0	0	0	0	0	0	0
chr1	146822498	146823174	CGI1427	+	57	1.02814	0.701681	476	11.9748	0	0	1	0	0	0	1	1	0	1	0	0	0	0	0	0	0	0	0	0	0	0	0	0
chr1	147120807	147122503	CGI1428	+	187	1.17767	0.691176	1496	12.5	0	0	1	0	1	0	0	0	0	0	0	0	0	0	0	0	0	0	0	1	0	1	1	1
chr1	147168127	147169290	CGI1429	+	89	0.751049	0.701973	963	9.24195	0	0	1	0	1	0	0	0	0	0	0	0	0	0	0	0	0	0	0	1	0	1	0	1
chr1	147194602	147195088	CGI1430	+	27	0.830735	0.678322	286	9.44056	1	1	1	0	1	1	0	1	0	1	0	0	0	0	0	0	0	0	0	1	0	1	0	1
chr1	147404098	147404869	CGI1431	+	56	0.844951	0.688266	571	9.80736	0	0	0	0	0	0	0	0	0	0	0	0	0	0	0	0	0	0	0	1	0	1	1	0
chr1	147412877	147413478	CGI1432	+	26	0.717024	0.603491	401	6.48379	0	0	0	0	1	0	0	0	0	0	0	0	0	0	0	0	0	0	0	0	0	1	0	0
chr1	147413941	147414399	CGI1433	+	21	0.837168	0.627907	258	8.13953	0	0	0	0	0	0	0	0	0	0	0	0	0	0	0	0	0	0	0	0	0	0	0	0
chr1	147414681	147415073	CGI1434	+	13	0.665535	0.640625	192	6.77083	0	0	0	0	0	0	0	0	0	0	0	0	0	0	0	0	0	0	0	0	0	1	1	1
chr1	147422198	147423370	CGI1435	+	66	0.82551	0.574074	972	6.79012	0	0	0	0	0	0	0	0	0	0	0	0	0	0	1	0	0	1	0	1	0	1	1	1
chr1	147460816	147461362	CGI1436	+	24	0.765588	0.638728	346	6.93642	0	0	0	0	1	1	1	1	1	0	0	0	0	0	0	0	0	0	0	1	0	1	1	1
chr1	147489324	147489756	CGI1437	+	15	0.779452	0.581897	232	6.46552	0	0	0	0	0	0	1	1	0	0	0	0	0	0	0	0	0	0	0	0	0	0	0	0
chr1	147489923	147490342	CGI1438	+	16	0.932223	0.561644	219	7.30594	0	0	0	0	0	0	1	1	1	0	0	0	0	0	0	0	0	0	0	1	1	1	1	1
chr1	147490896	147491400	CGI1439	+	20	0.664206	0.638158	304	6.57895	0	0	0	0	0	0	1	1	1	0	0	0	0	0	0	0	0	0	0	0	0	0	0	0
chr1	147553487	147554045	CGI1440	+	25	0.741987	0.614525	358	6.98324	1	0	1	1	1	0	0	0	0	0	0	0	0	0	0	0	0	0	0	1	0	1	0	0
chr1	147599514	147599955	CGI1441	+	20	0.776027	0.655602	241	8.29876	0	0	0	0	0	0	0	0	0	0	0	0	0	0	1	1	1	0	0	1	1	1	0	1
chr1	147985049	147985515	CGI1442	+	25	0.833553	0.672932	266	9.3985	0	0	0	0	0	0	1	1	0	0	0	0	0	0	0	0	0	0	0	0	0	0	0	0
chr1	148124208	148124639	CGI1443	+	18	0.870016	0.606061	231	7.79221	1	0	1	0	1	0	1	1	1	0	0	0	0	0	0	0	0	0	0	0	0	0	0	0
chr1	148124773	148125420	CGI1444	+	34	1.05786	0.536913	447	7.60626	1	1	1	1	1	1	1	1	1	1	0	0	0	0	0	0	0	0	0	0	0	0	0	0
chr1	148125649	148126218	CGI1445	+	37	1.01183	0.631436	369	10.0271	1	1	1	1	1	1	1	1	1	1	0	0	0	0	0	0	0	0	0	0	0	0	0	0
chr1	148137584	148138701	CGI1446	+	75	0.777273	0.649945	917	8.17884	1	1	1	1	1	1	1	1	0	0	0	0	0	0	0	0	1	1	1	1	1	1	1	0
chr1	148155755	148156232	CGI1447	+	20	0.600699	0.696751	277	7.22022	1	1	1	1	1	1	1	1	0	1	0	0	0	0	0	0	0	0	0	0	0	0	0	1
chr1	148165994	148166665	CGI1448	+	36	0.746052	0.641189	471	7.64331	1	1	1	1	1	1	1	1	1	1	0	0	0	0	0	0	0	0	0	0	0	0	0	0
chr1	148248688	148249599	CGI1449	+	69	0.820292	0.691983	711	9.70464	1	1	1	1	1	1	1	1	1	1	0	0	0	0	0	0	0	0	0	0	0	0	0	0
chr1	148305612	148306209	CGI1450	+	23	0.752801	0.561713	397	5.79345	1	1	1	1	1	1	1	1	0	0	0	0	0	0	0	0	0	0	0	0	0	0	0	0
chr1	148388205	148389873	CGI1451	+	192	0.970238	0.735695	1468	13.079	1	1	1	1	1	1	1	1	0	1	0	0	0	0	0	0	0	0	0	0	0	1	0	0
chr1	148473329	148474611	CGI1452	+	107	0.988232	0.637708	1082	9.88909	1	1	1	0	1	1	1	1	1	0	0	0	0	0	0	0	0	0	0	0	0	0	0	0
chr1	148474839	148475363	CGI1453	+	17	0.742615	0.561728	324	5.24691	1	1	1	1	1	1	1	1	1	1	0	0	0	0	0	0	0	0	0	0	0	0	0	0
chr1	148507269	148508359	CGI1454	+	64	0.707565	0.638202	890	7.19101	1	1	1	1	1	1	1	1	1	1	0	0	0	0	0	0	0	0	0	0	0	0	0	0
chr1	148520793	148521271	CGI1455	+	17	0.676903	0.604317	278	6.11511	0	0	0	0	0	0	0	0	1	0	0	0	0	0	0	0	0	0	0	0	0	0	1	0
chr1	148532658	148533263	CGI1456	+	27	0.785699	0.585185	405	6.66667	1	1	1	1	1	1	1	1	1	1	0	0	0	0	0	0	0	0	0	0	0	0	0	0
chr1	148560328	148560864	CGI1457	+	33	1.02216	0.633929	336	9.82143	1	1	1	1	1	1	1	1	1	1	0	0	0	0	0	0	0	0	0	0	0	0	0	0
chr1	148603468	148604071	CGI1458	+	34	0.879391	0.62531	403	8.43672	1	1	1	1	1	1	1	1	1	1	0	0	0	0	0	0	0	0	0	0	0	0	0	0
chr1	148754445	148755150	CGI1459	+	41	0.732818	0.671287	505	8.11881	0	0	0	0	0	0	1	1	1	0	0	0	0	0	0	0	0	0	0	0	0	0	0	0
chr1	148787772	148788965	CGI1460	+	112	0.820024	0.742195	993	11.279	1	1	1	1	1	1	0	1	0	1	0	0	0	0	0	0	0	0	0	0	0	0	0	0
chr1	148800130	148800760	CGI1461	+	21	0.494107	0.630233	430	4.88372	0	0	0	0	1	0	1	1	0	0	0	0	0	0	0	0	0	0	0	0	0	0	0	0
chr1	148817610	148819174	CGI1462	+	124	0.882321	0.642229	1364	9.09091	1	1	1	1	1	1	1	1	1	1	0	0	0	0	0	0	0	0	0	0	0	0	0	0
chr1	148868096	148868931	CGI1463	+	41	0.721649	0.6	635	6.45669	1	1	1	1	1	1	1	1	0	1	0	0	0	0	0	0	0	0	0	0	0	0	0	0
chr1	148959806	148960245	CGI1464	+	23	0.886763	0.661088	239	9.62343	1	1	1	1	1	1	0	0	0	1	1	1	1	1	1	1	1	1	1	1	1	1	1	1
chr1	149115239	149115855	CGI1465	+	35	0.681663	0.721154	416	8.41346	1	1	1	1	1	1	1	1	1	1	0	0	0	0	0	0	0	0	0	0	0	0	0	0
chr1	149165145	149165533	CGI1466	+	16	0.91528	0.611702	188	8.51064	1	1	1	1	1	1	1	1	0	1	0	0	0	0	0	0	0	0	0	0	0	0	0	0
chr1	149212988	149214760	CGI1467	+	174	0.86105	0.727099	1572	11.0687	1	1	1	1	1	1	1	1	0	1	0	0	0	0	1	1	1	1	0	0	0	1	1	1
chr1	149247184	149247923	CGI1468	+	45	0.86619	0.621521	539	8.34879	1	1	1	1	1	1	1	1	0	1	0	0	0	0	0	0	0	0	0	0	0	0	0	0
chr1	149286526	149287344	CGI1469	+	52	0.821921	0.642395	618	8.41424	1	1	1	1	1	1	1	1	1	1	0	0	0	0	0	0	0	0	0	0	0	0	0	0
chr1	149298323	149299088	CGI1470	+	50	0.720251	0.702655	565	8.84956	1	1	1	1	1	1	1	1	1	1	0	0	0	0	0	0	0	0	0	0	0	0	0	0
chr1	149309419	149309811	CGI1471	+	14	0.981858	0.557292	192	7.29167	1	1	1	1	1	1	1	1	1	0	0	0	0	0	0	0	0	0	0	0	0	0	0	0
chr1	149309617	149310484	CGI1472	+	40	0.665075	0.614693	667	5.997	1	1	1	1	1	1	1	1	1	1	0	0	0	0	0	0	0	0	0	0	0	0	0	0
chr1	149370222	149372792	CGI1473	+	210	0.768258	0.681857	2370	8.86076	1	0	1	0	1	0	1	1	0	1	1	1	0	1	1	1	1	1	1	1	1	1	1	1
chr1	149384892	149386326	CGI1474	+	100	0.763605	0.65316	1234	8.10373	1	1	1	1	1	1	1	1	1	1	0	0	0	0	0	0	0	0	0	0	0	0	0	0
chr1	149404934	149405323	CGI1475	+	15	0.959623	0.587302	189	7.93651	1	1	1	1	1	1	1	1	1	1	0	0	0	0	0	0	0	0	0	0	0	0	0	0
chr1	149429095	149429753	CGI1476	+	29	0.850221	0.556769	458	6.33188	1	1	1	1	1	1	1	1	1	1	0	0	0	0	0	0	0	0	0	0	0	0	0	0
chr1	149437304	149437869	CGI1477	+	28	0.903551	0.583562	365	7.67123	1	1	1	1	1	1	1	1	1	1	0	0	0	0	0	0	0	0	0	0	0	0	0	0
chr1	149493411	149493956	CGI1478	+	23	0.845793	0.562319	345	6.66667	1	1	1	1	1	1	1	1	1	1	0	0	0	0	0	0	0	0	0	0	0	0	0	0
chr1	149520180	149522489	CGI1479	+	160	0.725853	0.646752	2109	7.58653	1	1	1	1	1	1	1	1	1	1	0	0	0	0	0	0	0	0	0	0	0	0	0	0
chr1	149566260	149566672	CGI1480	+	22	0.760484	0.740566	212	10.3774	0	0	1	0	1	1	1	1	0	1	0	0	0	0	0	0	0	0	0	0	0	0	0	0
chr1	149566871	149567477	CGI1481	+	27	0.978371	0.522167	406	6.65025	0	0	0	0	0	0	1	1	1	1	0	0	0	0	0	0	0	0	0	0	0	0	0	0
chr1	149586210	149586635	CGI1482	+	15	0.784738	0.586667	225	6.66667	1	1	1	1	1	1	1	1	1	1	0	0	0	0	0	0	0	0	0	0	0	0	0	0
chr1	149638332	149639322	CGI1483	+	61	0.950948	0.570886	790	7.72152	1	1	1	1	1	1	1	1	1	1	0	0	0	0	0	0	0	0	0	0	0	0	0	0
chr1	149697524	149698796	CGI1484	+	150	0.974481	0.759328	1072	13.9925	1	1	1	1	1	1	1	1	1	1	0	0	0	0	0	0	0	0	0	0	0	0	0	0
chr1	149712306	149712902	CGI1485	+	32	0.819407	0.641414	396	8.08081	0	0	0	0	0	0	0	0	0	0	0	0	0	0	0	0	0	0	0	0	0	0	0	0
chr1	149750050	149751160	CGI1486	+	80	0.736163	0.697802	910	8.79121	1	1	1	1	1	1	1	1	0	1	0	0	0	0	0	0	0	0	0	0	0	0	0	0
chr1	149779153	149780030	CGI1487	+	62	0.881519	0.645495	677	9.15805	1	1	1	1	1	1	1	1	1	1	0	0	0	0	0	0	0	0	0	0	0	0	0	0
chr1	149850895	149852188	CGI1488	+	114	0.843794	0.709058	1093	10.43	1	1	1	1	1	1	1	1	0	1	0	0	0	0	0	0	0	0	0	0	0	0	0	0
chr1	149960459	149960944	CGI1489	+	27	0.752641	0.715789	285	9.47368	1	1	1	0	1	0	0	1	0	0	0	0	0	0	0	0	0	0	0	0	0	0	0	0
chr1	150001931	150002889	CGI1490	+	63	0.812801	0.64248	758	8.31135	1	1	1	1	1	1	1	1	1	1	0	0	0	0	0	0	0	0	0	0	0	0	0	0
chr1	150029118	150030793	CGI1491	+	109	0.776993	0.618983	1475	7.38983	1	1	1	1	1	1	1	1	0	1	0	0	0	0	0	0	0	0	0	0	0	0	0	0
chr1	150077004	150078521	CGI1492	+	154	0.906757	0.722096	1317	11.6932	1	1	0	0	0	0	1	1	0	1	0	0	0	0	1	1	1	1	0	1	1	1	1	1
chr1	150078735	150079403	CGI1493	+	35	0.693087	0.673077	468	7.47863	1	0	0	0	0	0	1	1	0	0	0	0	0	0	0	0	0	0	0	0	0	0	0	0
chr1	150148282	150149078	CGI1494	+	62	0.851486	0.699664	596	10.4027	1	1	1	1	1	1	1	1	1	1	0	0	0	0	0	0	0	0	0	0	0	0	0	0
chr1	150232182	150233639	CGI1495	+	115	0.785405	0.683373	1257	9.14877	1	1	1	1	1	1	1	1	1	1	0	0	0	0	0	0	0	0	0	0	0	0	0	0
chr1	150275878	150276558	CGI1496	+	27	0.680663	0.58125	480	5.625	1	1	1	1	1	1	1	1	1	1	0	0	0	0	0	0	0	0	0	0	0	0	0	0
chr1	150346563	150347960	CGI1497	+	91	0.907879	0.58396	1197	7.60234	1	0	1	0	1	0	0	0	0	0	0	0	0	0	0	0	0	0	0	0	0	0	0	1
chr1	150349515	150352006	CGI1498	+	193	0.883828	0.655172	2291	8.42427	1	0	1	0	1	0	1	1	0	0	0	0	0	0	0	0	0	0	0	0	0	0	0	0
chr1	150428095	150428660	CGI1499	+	35	0.877704	0.668493	365	9.58904	0	0	0	0	0	0	0	0	0	1	0	1	0	1	0	0	1	0	0	1	1	1	0	1
chr1	150754367	150755096	CGI1500	+	47	0.782352	0.678639	529	8.88469	1	0	1	1	1	1	0	0	0	0	0	0	0	0	0	0	0	0	0	0	0	0	0	1
chr1	150862362	150862742	CGI1501	+	14	0.716246	0.661111	180	7.77778	0	0	0	0	0	0	0	0	0	0	0	0	0	0	0	0	0	0	0	0	0	0	0	1
chr1	151499824	151501066	CGI1502	+	114	0.830177	0.731286	1042	10.9405	1	0	1	1	1	1	0	1	0	1	0	0	0	0	0	0	0	0	0	1	1	0	1	1
chr1	151774809	151775614	CGI1503	+	46	0.676472	0.671074	605	7.60331	1	1	1	1	1	1	0	0	1	1	0	0	0	0	0	0	0	0	0	0	0	0	0	0
chr1	151872814	151873670	CGI1504	+	57	0.853832	0.63872	656	8.68902	1	1	1	1	1	1	1	1	1	1	0	0	0	0	0	0	0	0	0	0	0	0	0	0
chr1	151897575	151898142	CGI1505	+	38	0.83667	0.705722	367	10.3542	1	1	1	1	1	1	1	1	1	1	0	0	0	0	0	0	0	0	0	0	0	0	0	0
chr1	151917382	151919192	CGI1506	+	158	0.828815	0.690683	1610	9.81366	1	1	1	1	1	1	1	1	0	1	0	0	0	0	0	0	0	0	0	0	0	0	0	1
chr1	151966608	151967315	CGI1507	+	38	0.726318	0.65286	507	7.49507	1	1	1	1	1	1	1	1	1	1	0	0	0	0	0	0	0	0	0	0	0	0	0	0
chr1	152014168	152015487	CGI1508	+	107	0.787282	0.700626	1119	9.56211	1	1	1	1	1	1	1	1	0	1	0	0	0	0	0	0	0	0	0	0	0	0	0	0
chr1	152022442	152023139	CGI1509	+	49	0.845534	0.686117	497	9.85915	0	0	0	0	0	0	1	1	1	1	0	0	0	0	0	0	0	0	0	0	0	0	0	0
chr1	152161340	152162764	CGI1510	+	110	0.849065	0.653595	1224	8.98693	1	1	1	1	1	1	1	1	1	1	0	0	0	0	0	0	0	0	0	0	0	0	0	0
chr1	152184719	152186073	CGI1511	+	118	0.736608	0.746101	1154	10.2253	1	1	1	1	1	1	1	1	0	1	0	0	0	0	0	0	0	0	0	0	0	0	0	0
chr1	152197009	152197906	CGI1512	+	74	1.0058	0.687231	697	10.6169	1	1	1	1	1	1	1	1	1	1	0	0	0	0	0	0	0	0	0	0	0	0	0	0
chr1	152202228	152202932	CGI1513	+	43	0.753211	0.676587	504	8.53175	1	0	1	1	1	1	1	1	1	1	0	0	0	0	0	0	0	0	0	0	0	0	0	0
chr1	152206073	152207074	CGI1514	+	58	0.832994	0.590512	801	7.24095	1	1	1	1	1	1	1	1	1	1	0	0	0	0	0	0	0	0	0	0	0	0	0	0
chr1	152216190	152217246	CGI1515	+	75	0.853496	0.641355	856	8.76168	1	1	1	1	1	1	1	1	1	1	0	0	0	0	0	0	0	0	0	0	0	0	0	0
chr1	152229553	152230271	CGI1516	+	34	0.840289	0.559846	518	6.56371	1	1	1	1	1	1	1	1	1	1	0	0	0	0	0	0	0	0	0	0	0	0	0	0
chr1	152421786	152422738	CGI1517	+	52	0.691315	0.647606	752	6.91489	1	1	1	1	1	1	1	1	0	1	0	0	0	0	0	0	0	0	0	0	0	0	0	0
chr1	152459137	152460894	CGI1518	+	130	0.771111	0.662171	1557	8.34939	1	1	1	1	1	1	1	1	1	1	0	0	0	0	0	0	0	0	0	0	0	0	0	0
chr1	152511428	152511904	CGI1519	+	21	0.983778	0.557971	276	7.6087	1	1	1	1	1	1	1	1	1	1	0	0	0	0	0	0	0	0	0	0	0	0	0	0
chr1	152564137	152565286	CGI1520	+	87	0.76672	0.697576	949	9.16754	1	1	1	1	1	1	1	1	0	1	0	0	0	0	0	0	0	0	0	1	1	1	0	1
chr1	152567472	152568186	CGI1521	+	62	0.882048	0.741245	514	12.0623	1	0	1	1	1	1	1	1	0	1	0	0	0	0	0	0	0	0	0	0	0	0	0	0
chr1	152591503	152591998	CGI1522	+	16	0.623165	0.59322	295	5.42373	0	0	0	0	0	0	0	1	0	0	0	0	0	0	0	0	0	0	0	0	0	0	0	0
chr1	152644116	152645167	CGI1523	+	76	0.720821	0.705053	851	8.93067	1	1	1	1	1	1	0	1	0	1	0	0	0	0	0	0	0	0	0	0	0	0	0	0
chr1	152740585	152742426	CGI1524	+	198	0.878308	0.741621	1641	12.0658	1	1	1	1	1	1	0	1	0	1	0	0	0	0	1	1	1	1	1	1	1	1	1	1
chr1	152797206	152798455	CGI1525	+	112	0.793893	0.743565	1049	10.6768	1	1	1	1	1	1	1	1	0	1	0	0	0	0	0	0	0	0	0	0	0	0	0	0
chr1	152806881	152807437	CGI1526	+	33	0.706301	0.727528	356	9.26966	1	0	1	0	1	0	1	1	0	1	0	0	0	0	0	0	0	0	0	0	0	0	0	0
chr1	152810229	152811510	CGI1527	+	89	0.84065	0.626272	1081	8.23312	1	0	1	0	1	0	0	0	0	1	1	1	1	1	1	1	1	1	1	1	1	1	1	1
chr1	152846865	152847517	CGI1528	+	48	1.02335	0.650442	452	10.6195	1	1	1	1	1	1	1	1	0	1	0	0	0	0	0	0	0	0	0	0	0	0	0	0
chr1	152866204	152867328	CGI1529	+	71	0.764535	0.635281	924	7.68398	1	1	1	1	1	1	1	1	0	1	0	0	0	0	0	0	0	0	0	0	0	0	0	0
chr1	152946608	152946972	CGI1530	+	7	0.52029	0.591463	164	4.26829	1	0	1	0	1	0	0	0	0	0	0	0	0	0	0	0	0	0	0	0	0	0	0	0
chr1	152999373	153000163	CGI1531	+	61	0.825743	0.711864	590	10.339	1	0	1	0	1	0	0	1	0	0	0	0	0	0	0	0	0	0	0	0	0	0	0	0
chr1	153108381	153108886	CGI1532	+	14	0.464144	0.659016	305	4.59016	1	0	1	0	1	0	0	0	0	0	0	0	0	0	0	0	0	0	0	0	0	1	0	0
chr1	153175453	153176828	CGI1533	+	84	0.83448	0.588085	1175	7.14894	1	1	1	1	1	1	1	1	1	1	0	0	0	0	0	0	0	0	0	0	0	0	0	0
chr1	153200414	153201470	CGI1534	+	103	0.859806	0.748832	856	12.0327	1	1	1	1	1	1	1	1	1	1	0	0	0	0	0	0	0	0	0	0	0	0	0	0
chr1	153212791	153213181	CGI1535	+	12	0.999156	0.552632	190	6.31579	1	0	1	0	1	0	1	1	1	0	0	0	0	0	0	0	0	0	0	0	0	0	0	0
chr1	153213219	153214215	CGI1536	+	61	0.981529	0.561558	796	7.66332	1	1	1	1	1	1	1	1	1	1	0	0	0	0	0	0	0	0	0	0	0	0	0	0
chr1	153238097	153239143	CGI1537	+	62	0.697046	0.648936	846	7.32861	0	0	0	0	0	0	1	1	0	0	0	0	0	0	0	0	0	0	0	0	0	0	0	0
chr1	153239906	153240558	CGI1538	+	30	0.57673	0.683628	452	6.63717	0	0	0	0	0	0	1	1	0	0	0	0	0	0	0	0	0	0	0	0	0	0	0	0
chr1	153240633	153241231	CGI1539	+	26	0.546723	0.703518	398	6.53266	0	0	0	0	0	0	0	1	0	1	0	0	0	0	0	0	0	0	0	0	0	0	0	0
chr1	153241775	153242150	CGI1540	+	14	0.622243	0.72	175	8	1	0	1	0	1	0	0	1	0	1	0	0	0	0	0	0	0	0	0	0	0	0	0	0
chr1	153255240	153255697	CGI1541	+	16	0.624046	0.653696	257	6.22568	1	0	1	0	1	0	0	0	0	0	0	-1	-1	-1	-1	-1	-1	-1	-1	-1	-1	-1	-1	0
chr1	153256420	153257000	CGI1542	+	34	0.682513	0.726316	380	8.94737	1	0	1	0	1	0	1	1	0	0	0	0	0	0	0	0	0	0	0	0	0	0	0	0
chr1	153289433	153291053	CGI1543	+	141	0.802073	0.704225	1420	9.92958	1	1	1	1	1	1	1	1	0	1	0	0	0	0	0	0	0	0	0	0	0	0	0	0
chr1	153301625	153302482	CGI1544	+	48	0.697405	0.648402	657	7.30594	1	0	1	0	1	0	0	1	0	0	0	0	0	0	0	0	0	0	0	0	0	0	0	0
chr1	153302390	153303316	CGI1545	+	62	0.829086	0.643251	726	8.53994	1	1	1	1	1	1	1	1	1	1	0	0	0	0	0	0	0	0	0	0	0	0	0	0
chr1	153309664	153310630	CGI1546	+	58	0.721053	0.648825	766	7.5718	0	0	0	0	0	0	1	1	0	0	0	0	0	0	0	0	0	0	0	0	0	0	0	0
chr1	153317346	153318346	CGI1547	+	59	0.664105	0.67125	800	7.375	1	1	1	1	1	1	0	1	0	1	0	0	0	0	0	0	0	0	0	0	0	0	0	0
chr1	153318434	153320402	CGI1548	+	138	0.657288	0.692308	1768	7.80543	1	0	1	0	1	0	0	1	0	0	0	0	0	0	0	0	0	0	0	0	0	0	0	0
chr1	153320583	153322014	CGI1549	+	96	0.716254	0.662063	1231	7.79854	1	0	1	0	1	0	0	1	0	0	0	0	0	0	0	0	0	0	0	0	0	0	0	0
chr1	153323572	153325072	CGI1550	+	96	0.710472	0.650769	1300	7.38462	1	0	1	1	1	0	1	1	0	0	0	0	0	0	0	0	0	0	0	0	0	0	0	0
chr1	153364927	153367286	CGI1551	+	169	0.763443	0.641501	2159	7.8277	1	1	1	1	1	1	0	1	0	1	1	1	0	0	1	1	1	1	1	1	1	1	0	0
chr1	153374544	153375339	CGI1552	+	56	0.89425	0.678992	595	9.41176	1	1	1	1	1	1	1	1	1	1	0	0	0	0	0	0	0	0	0	0	0	0	0	0
chr1	153379428	153379901	CGI1553	+	21	0.76721	0.641026	273	7.69231	1	1	1	1	1	1	1	1	1	1	0	0	0	0	0	0	0	0	0	0	0	0	0	0
chr1	153411729	153412696	CGI1554	+	57	0.718489	0.646675	767	7.43155	1	1	1	1	1	1	1	1	1	1	0	0	0	0	0	0	0	0	0	0	0	0	0	0
chr1	153412943	153413477	CGI1555	+	17	0.612371	0.634731	334	5.08982	1	1	1	1	1	1	0	1	0	1	0	0	0	0	0	0	0	0	0	0	0	0	0	0
chr1	153430086	153430563	CGI1556	+	20	0.835347	0.649819	277	7.22022	0	0	0	0	0	0	1	1	1	0	0	0	0	0	0	0	0	0	0	0	0	0	0	0
chr1	153430652	153431763	CGI1557	+	89	0.913109	0.655324	911	9.76948	1	1	0	0	1	1	1	1	1	0	0	0	0	0	0	0	0	0	0	0	0	0	0	0
chr1	153444859	153445872	CGI1558	+	67	0.65527	0.709717	813	8.24108	1	1	1	1	1	1	1	1	0	1	0	0	0	0	0	0	0	0	0	0	0	0	0	0
chr1	153463366	153463720	CGI1559	+	13	1.00754	0.584416	154	8.44156	1	0	1	0	1	0	1	1	0	0	0	0	0	0	0	0	0	0	0	0	0	0	0	0
chr1	153463775	153464274	CGI1560	+	22	0.763103	0.622074	299	7.35786	1	1	1	1	1	1	1	1	1	1	0	0	0	0	0	0	0	0	0	0	0	0	0	0
chr1	153480828	153481619	CGI1561	+	43	0.803538	0.605753	591	7.2758	1	1	1	1	1	1	1	1	1	1	0	0	0	0	0	0	0	0	0	0	0	0	0	0
chr1	153486530	153487436	CGI1562	+	43	0.494374	0.706799	706	6.09065	1	0	1	0	1	0	0	1	0	0	0	0	0	0	0	0	0	0	0	0	0	0	0	1
chr1	153491150	153492440	CGI1563	+	84	0.648624	0.690826	1090	7.70642	1	1	1	1	1	1	1	1	0	1	0	0	0	0	0	0	0	0	0	0	0	0	0	0
chr1	153498370	153499011	CGI1564	+	33	0.803906	0.621315	441	7.48299	1	1	1	1	1	1	1	1	1	1	0	0	0	0	0	0	0	0	0	0	0	0	0	0
chr1	153509378	153510194	CGI1565	+	75	0.991263	0.720779	616	12.1753	1	1	1	1	1	1	1	1	1	1	0	0	0	0	0	0	0	0	0	0	0	0	0	0
chr1	153513565	153514535	CGI1566	+	71	0.750001	0.702597	770	9.22078	1	1	1	1	1	1	0	1	0	1	0	0	0	0	0	0	0	0	0	0	0	0	0	0
chr1	153530913	153532296	CGI1567	+	83	0.649535	0.65765	1183	7.01606	1	0	1	0	1	0	0	0	0	0	0	1	0	1	1	1	1	1	1	1	1	1	1	1
chr1	153544898	153545447	CGI1568	+	28	0.916324	0.595989	349	8.02292	1	1	1	1	1	1	1	1	1	1	0	0	0	0	0	0	0	0	0	0	0	0	0	0
chr1	153557090	153557760	CGI1569	+	34	0.692052	0.655319	470	7.23404	1	1	1	1	1	1	1	1	1	1	0	0	0	0	0	0	0	0	0	0	0	0	0	0
chr1	153558986	153561502	CGI1570	+	177	0.64637	0.691278	2316	7.64249	1	1	1	1	1	1	1	1	1	1	0	0	0	0	0	0	0	0	0	0	0	0	0	0
chr1	153561661	153562229	CGI1571	+	21	0.504792	0.673913	368	5.70652	1	0	1	1	1	0	1	1	0	0	0	0	0	0	0	0	0	0	0	0	0	0	0	0
chr1	153798464	153800006	CGI1572	+	140	0.855372	0.700447	1342	10.4322	1	1	1	1	1	1	1	1	1	1	0	0	0	0	0	0	0	0	0	0	0	0	0	0
chr1	153846221	153846702	CGI1573	+	24	0.817698	0.647687	281	8.54093	1	1	1	1	1	1	1	1	1	0	0	0	0	0	0	0	0	0	0	0	0	0	0	0
chr1	153924387	153925816	CGI1574	+	121	0.846954	0.683483	1229	9.8454	1	1	1	1	1	1	1	1	1	1	0	0	0	0	0	0	0	0	0	0	0	0	0	0
chr1	153981642	153982287	CGI1575	+	34	0.836639	0.606742	445	7.64045	1	1	1	1	0	0	1	1	1	0	0	0	0	0	0	0	0	0	0	0	0	0	0	0
chr1	154093285	154093925	CGI1576	+	26	0.764608	0.579545	440	5.90909	1	1	1	1	1	1	1	1	1	1	0	0	0	0	0	0	0	0	0	0	0	0	0	0
chr1	154095844	154096210	CGI1577	+	9	0.602668	0.608434	166	5.42169	1	1	1	1	1	1	0	1	0	1	0	0	0	0	0	0	0	0	0	0	0	0	0	0
chr1	154147565	154147977	CGI1578	+	21	0.835313	0.698113	212	9.90566	1	1	1	1	1	1	1	1	1	1	0	0	0	0	0	0	0	0	0	0	0	0	0	0
chr1	154170529	154171101	CGI1579	+	32	1.02228	0.599462	372	8.60215	1	1	1	1	1	1	1	1	1	1	0	0	0	0	0	0	0	0	0	0	0	0	0	0
chr1	154214129	154215206	CGI1580	+	87	0.807942	0.701254	877	9.92018	1	1	1	1	1	1	1	1	0	1	0	0	0	0	0	0	0	0	0	0	0	0	0	0
chr1	154257088	154257501	CGI1581	+	20	0.990763	0.629108	213	9.38967	1	1	1	1	1	1	1	1	1	1	0	0	0	0	0	0	0	0	0	0	0	0	0	0
chr1	154289719	154290125	CGI1582	+	18	0.784109	0.737864	206	8.73786	1	0	1	0	1	0	1	1	0	1	0	0	0	0	0	0	0	0	0	0	0	0	0	0
chr1	154290053	154290797	CGI1583	+	43	0.632611	0.724265	544	7.90441	1	1	1	1	1	1	1	1	0	1	0	0	0	0	0	0	0	0	0	0	0	0	0	0
chr1	154290913	154291648	CGI1584	+	41	0.721521	0.656075	535	7.66355	1	1	1	1	1	1	1	1	1	1	0	0	0	0	0	0	0	0	0	0	0	0	0	0
chr1	154312907	154313976	CGI1585	+	78	0.802508	0.669735	869	8.97583	1	0	1	0	1	1	0	0	0	1	1	1	0	1	1	1	1	1	1	1	1	1	1	1
chr1	154317782	154318436	CGI1586	+	52	0.834984	0.742291	454	11.4537	1	1	1	1	1	1	1	1	0	1	0	0	0	0	0	0	0	0	0	0	0	0	0	0
chr1	154318636	154319530	CGI1587	+	61	0.764454	0.678674	694	8.78963	0	0	1	1	1	1	1	1	0	1	0	0	0	0	0	0	0	0	0	0	0	0	0	0
chr1	154350814	154351930	CGI1588	+	80	0.745984	0.68559	916	8.73362	1	1	1	1	1	1	1	1	1	1	0	0	0	0	0	0	0	0	0	0	0	0	0	0
chr1	154397675	154398142	CGI1589	+	12	0.451375	0.636704	267	4.49438	1	0	1	0	1	0	0	1	0	0	0	0	0	0	0	0	0	0	0	0	0	0	0	0
chr1	154429808	154430987	CGI1590	+	68	0.846707	0.574055	979	6.94586	1	1	1	1	1	1	1	1	1	1	0	0	0	0	0	0	0	0	0	0	0	0	0	0
chr1	154431752	154432138	CGI1591	+	14	0.991695	0.55914	186	7.52688	1	0	1	0	1	0	0	0	0	1	1	1	0	0	1	1	1	1	1	1	1	1	1	1
chr1	154449080	154450159	CGI1592	+	67	0.890689	0.585893	879	7.6223	1	1	1	1	1	1	1	1	1	1	0	0	0	0	0	0	0	0	0	0	0	0	0	0
chr1	154452749	154453385	CGI1593	+	53	0.866614	0.75	436	12.156	1	0	1	0	1	0	1	1	1	1	0	1	0	1	1	1	1	1	1	1	1	1	1	1
chr1	154481660	154482722	CGI1594	+	69	0.703966	0.677494	862	8.00464	1	0	1	0	1	1	0	0	0	0	0	0	0	0	0	0	0	0	0	0	0	0	0	0
chr1	154518861	154519585	CGI1595	+	41	0.762652	0.648855	524	7.82443	1	1	1	1	1	1	1	1	0	1	0	0	0	0	0	0	0	0	0	0	0	0	0	0
chr1	154527693	154528165	CGI1596	+	22	0.755102	0.658088	272	8.08824	1	0	1	0	1	0	1	1	1	0	0	1	0	0	0	0	1	0	1	1	1	0	0	0
chr1	154574155	154575203	CGI1597	+	54	0.753031	0.586085	848	6.36792	1	1	1	1	1	1	1	1	1	1	0	0	0	0	0	0	0	0	0	0	0	0	0	0
chr1	154593379	154593767	CGI1598	+	12	0.58576	0.702128	188	6.38298	0	0	0	0	1	0	1	1	0	0	0	0	0	0	0	0	0	0	0	0	0	0	0	0
chr1	154605315	154605927	CGI1599	+	34	0.702104	0.691748	412	8.25243	1	1	1	1	1	1	0	1	0	1	0	0	0	0	0	0	0	0	0	0	0	0	0	0
chr1	154624341	154625407	CGI1600	+	78	0.741774	0.69746	866	9.00693	0	0	0	0	0	0	0	1	0	1	0	0	0	0	0	0	0	0	0	0	0	0	1	0
chr1	154656636	154658501	CGI1601	+	131	0.751316	0.647447	1665	7.86787	1	1	1	1	1	1	1	1	0	1	0	0	0	0	0	0	0	0	0	1	1	1	1	1
chr1	154671419	154673104	CGI1602	+	134	0.888075	0.639057	1485	9.02357	0	0	0	0	0	0	0	0	0	1	0	0	0	0	0	0	0	0	0	1	0	0	0	1
chr1	154693062	154694035	CGI1603	+	55	0.735082	0.623545	773	7.11514	0	0	0	0	0	0	1	1	1	0	0	0	0	0	0	0	0	0	0	0	0	0	0	0
chr1	154711818	154712282	CGI1604	+	15	0.585773	0.625	264	5.68182	1	0	1	0	1	0	0	0	0	0	0	0	-1	-1	-1	-1	-1	0	0	-1	-1	-1	0	0
chr1	154718708	154719106	CGI1605	+	12	0.786581	0.565657	198	6.06061	1	0	1	0	1	0	0	0	0	0	0	0	-1	-1	0	0	0	0	0	0	0	-1	0	0
chr1	154736105	154737848	CGI1606	+	131	0.705562	0.69475	1543	8.48995	1	1	1	1	1	1	1	1	0	1	0	0	0	0	0	0	0	0	0	0	0	0	0	0
chr1	154741504	154742049	CGI1607	+	26	0.983178	0.571014	345	7.53623	0	0	0	0	0	0	1	1	0	1	0	0	0	0	0	0	0	0	0	0	0	0	0	0
chr1	154808561	154809256	CGI1608	+	36	0.732557	0.646465	495	7.27273	1	1	1	1	1	1	1	1	0	1	0	0	0	0	0	0	0	0	0	0	0	0	0	0
chr1	154827936	154828988	CGI1609	+	64	0.667303	0.672535	852	7.51174	1	1	1	1	1	1	1	1	1	1	0	0	0	0	0	0	0	0	0	0	0	0	0	0
chr1	154837697	154838059	CGI1610	+	16	1.1571	0.58642	162	9.87654	1	1	1	1	1	1	1	1	1	1	0	0	0	0	0	0	0	0	0	0	0	0	0	0
chr1	154860151	154862538	CGI1611	+	194	0.74433	0.690901	2187	8.8706	1	0	1	0	1	0	1	1	0	0	0	0	0	0	0	0	0	0	0	1	0	0	0	1
chr1	154878110	154879192	CGI1612	+	75	0.715096	0.695011	882	8.5034	1	1	1	1	1	1	0	1	0	1	0	0	0	0	1	1	1	0	0	1	0	1	1	1
chr1	154882996	154883820	CGI1613	+	56	0.813747	0.673077	624	8.97436	1	0	1	0	1	0	0	0	0	0	0	0	0	1	1	1	1	1	1	1	1	1	1	1
chr1	154893612	154894564	CGI1614	+	41	0.609947	0.621011	752	5.45213	1	0	1	0	1	0	0	1	0	0	0	0	0	0	0	0	0	0	0	0	0	0	0	0
chr1	154896339	154897102	CGI1615	+	36	0.665751	0.637655	563	6.39432	0	0	0	0	0	0	1	0	0	0	0	0	0	0	0	0	0	0	0	0	0	0	0	0
chr1	154912861	154913876	CGI1616	+	93	0.881088	0.725153	815	11.411	1	1	1	1	1	1	1	1	1	1	0	0	0	0	0	0	0	0	0	0	0	0	0	1
chr1	154941360	154941988	CGI1617	+	32	0.742058	0.63785	428	7.47664	1	0	1	0	1	0	1	1	0	1	0	0	0	0	0	0	0	0	0	0	0	0	0	0
chr1	154941918	154942491	CGI1618	+	26	0.65681	0.659517	373	6.97051	1	1	1	1	1	1	1	1	0	1	0	0	0	0	0	0	0	0	0	0	0	0	0	0
chr1	154942543	154943396	CGI1619	+	48	0.702629	0.656968	653	7.35069	0	0	0	0	0	0	1	1	0	1	0	0	0	0	0	0	0	0	0	0	0	0	0	0
chr1	154964630	154965629	CGI1620	+	81	0.930408	0.660826	799	10.1377	1	1	1	1	1	1	1	1	1	1	0	0	0	0	0	0	0	0	0	0	0	0	0	0
chr1	154977313	154977868	CGI1621	+	26	0.80306	0.605634	355	7.32394	1	1	1	1	1	1	1	1	1	1	0	0	0	0	0	0	0	0	0	0	0	0	0	0
chr1	154983453	154983921	CGI1622	+	16	0.552653	0.686567	268	5.97015	1	0	1	0	1	0	1	1	0	0	0	0	0	0	0	0	0	0	0	0	0	0	0	0
chr1	154987276	154988877	CGI1623	+	162	0.928363	0.707352	1401	11.5632	1	1	1	1	1	1	1	1	0	1	0	0	0	0	0	0	0	0	0	0	0	0	0	0
chr1	155003733	155004620	CGI1624	+	49	0.663702	0.656477	687	7.13246	1	1	1	1	1	1	1	1	0	1	0	0	0	0	0	0	0	0	0	0	0	0	0	0
chr1	155050010	155051000	CGI1625	+	61	0.665	0.682278	790	7.72152	1	0	1	0	1	0	1	1	0	0	0	0	0	0	0	0	0	0	0	0	0	0	0	0
chr1	155081275	155082604	CGI1626	+	80	0.652491	0.659876	1129	7.08592	1	0	1	0	1	0	0	0	0	0	0	0	0	0	0	0	0	0	0	1	0	1	1	1
chr1	155085072	155085871	CGI1627	+	48	0.728747	0.664441	599	8.01336	1	0	1	0	1	0	0	1	0	0	0	0	0	0	0	0	0	0	0	0	0	0	0	1
chr1	155095263	155095689	CGI1628	+	21	0.623639	0.774336	226	9.29204	1	1	1	1	1	1	0	1	0	1	0	0	0	0	0	0	0	0	0	0	0	0	0	0
chr1	155096439	155097038	CGI1629	+	32	0.775762	0.64411	399	8.02005	1	0	1	0	1	0	0	1	0	1	0	0	0	0	0	0	0	0	0	0	0	0	0	0
chr1	155097003	155097950	CGI1630	+	64	0.685405	0.714859	747	8.5676	1	1	1	1	1	1	0	1	0	1	0	0	0	0	0	0	0	0	0	0	0	0	0	0
chr1	155129768	155130310	CGI1631	+	25	0.670347	0.707602	342	7.30994	1	1	1	1	1	1	0	1	0	1	0	0	0	0	0	0	0	0	0	0	0	0	0	0
chr1	155144133	155145377	CGI1632	+	71	0.580542	0.685824	1044	6.80077	1	0	1	0	1	0	0	0	0	0	1	1	0	1	1	1	1	1	1	1	1	1	1	0
chr1	155156744	155157547	CGI1633	+	61	0.827139	0.703151	603	10.1161	1	1	1	1	1	1	0	1	0	0	0	0	0	0	0	0	0	0	0	0	1	0	0	1
chr1	155160007	155160802	CGI1634	+	48	0.760853	0.652101	595	8.06723	1	0	1	0	1	0	0	1	0	1	0	0	0	0	0	0	0	0	0	0	0	0	0	0
chr1	155163715	155164614	CGI1635	+	60	0.765531	0.672389	699	8.58369	1	0	1	0	1	0	0	1	0	0	0	0	0	0	0	0	0	0	0	0	0	0	0	1
chr1	155281798	155282965	CGI1636	+	133	1.00983	0.765253	967	13.7539	0	0	0	0	0	0	1	1	0	1	0	0	0	0	0	0	0	0	0	0	0	0	0	0
chr1	155374256	155375410	CGI1637	+	97	0.803148	0.720126	954	10.1677	1	1	1	1	1	1	1	1	0	1	0	0	0	0	0	0	0	0	0	0	0	0	0	0
chr1	155431000	155431996	CGI1638	+	68	0.64786	0.727387	796	8.54271	0	0	0	0	0	0	0	0	0	0	0	0	0	0	1	1	1	1	1	1	1	1	1	1
chr1	155682710	155683167	CGI1639	+	24	0.691005	0.7393	257	9.33852	0	0	0	0	0	0	0	0	0	0	0	0	0	1	0	0	0	0	0	0	0	0	0	0
chr1	156215245	156215799	CGI1640	+	27	0.660129	0.683616	354	7.62712	0	0	0	0	0	0	0	0	0	0	0	0	0	0	0	0	0	0	0	0	0	0	0	0
chr1	156229895	156230750	CGI1641	+	56	0.707021	0.696183	655	8.54962	1	0	1	0	1	1	1	1	1	1	0	0	0	0	0	0	0	0	0	0	0	0	0	0
chr1	156349670	156350435	CGI1642	+	51	0.791611	0.676106	565	9.02655	0	0	0	0	0	0	1	1	0	0	0	0	0	0	0	0	0	0	0	0	0	0	0	0
chr1	156413948	156414384	CGI1643	+	21	0.789388	0.686441	236	8.89831	0	0	0	0	1	1	0	0	0	0	0	0	0	0	0	0	0	0	0	0	0	0	0	0
chr1	156417170	156418229	CGI1644	+	70	0.788289	0.644936	859	8.14901	1	0	1	1	1	0	1	1	0	1	0	0	0	0	0	0	0	0	0	1	1	1	0	1
chr1	157407663	157408791	CGI1645	+	66	0.632469	0.672414	928	7.11207	1	1	1	1	1	1	0	1	0	1	0	0	0	0	0	0	0	0	0	0	1	0	0	1
chr1	158016926	158018196	CGI1646	+	87	0.723987	0.673832	1070	8.13084	1	1	1	1	1	1	0	0	0	1	0	0	0	0	0	0	0	0	0	0	0	0	0	0
chr1	158090910	158091707	CGI1647	+	66	0.832239	0.730318	597	11.0553	1	0	1	1	1	0	0	1	0	1	0	0	0	0	0	0	0	0	0	0	0	0	0	0
chr1	158091999	158092618	CGI1648	+	34	0.671941	0.699284	419	8.11456	1	0	1	0	1	0	0	0	0	0	0	1	0	0	1	1	1	1	1	1	1	1	1	1
chr1	158136452	158136849	CGI1649	+	19	0.845035	0.695431	197	9.64467	1	1	1	1	1	1	1	1	0	1	0	0	0	0	0	0	0	0	0	0	0	0	0	0
chr1	158160810	158161313	CGI1650	+	24	0.597061	0.739274	303	7.92079	1	0	1	0	1	1	1	1	1	0	0	0	0	0	0	0	0	0	0	0	0	0	0	0
chr1	158161439	158162027	CGI1651	+	26	0.67212	0.634021	388	6.70103	1	1	1	1	1	1	1	1	1	1	0	0	0	0	0	0	0	0	0	0	0	0	0	0
chr1	158165929	158166676	CGI1652	+	41	0.694896	0.669104	547	7.49543	1	0	1	0	1	0	0	0	0	0	1	1	0	1	1	1	1	1	1	1	1	1	1	1
chr1	158181811	158182610	CGI1653	+	53	0.733769	0.699499	599	8.84808	1	1	1	1	1	1	1	1	0	1	0	0	0	0	0	0	0	0	0	0	0	0	0	0
chr1	158267715	158268780	CGI1654	+	65	0.832891	0.601156	865	7.51445	1	1	1	1	1	1	1	1	0	1	0	0	0	0	0	0	0	0	0	0	0	0	0	0
chr1	158306388	158306910	CGI1655	+	31	0.764125	0.745342	322	9.62733	1	1	1	1	1	1	0	1	0	1	0	0	0	0	0	0	0	0	0	0	0	0	0	0
chr1	158320067	158321508	CGI1656	+	130	0.900392	0.682514	1241	10.4754	1	0	1	0	1	0	0	1	0	0	1	1	0	1	1	1	1	1	1	1	1	1	1	1
chr1	158334589	158335534	CGI1657	+	66	0.64245	0.750336	745	8.85906	1	1	1	1	1	1	1	1	0	1	0	0	0	0	0	0	0	0	0	0	0	0	0	0
chr1	158441748	158442547	CGI1658	+	52	0.743922	0.689482	599	8.68114	1	1	1	1	1	1	1	1	1	1	0	0	0	0	0	0	0	0	0	0	0	0	0	0
chr1	158498264	158499297	CGI1659	+	65	0.822287	0.618247	833	7.80312	1	1	1	1	1	1	1	1	1	1	0	0	0	0	0	0	0	0	0	0	0	0	0	0
chr1	158521376	158521737	CGI1660	+	14	0.912711	0.658385	161	8.69565	1	1	1	1	1	1	1	1	1	1	0	0	0	0	0	0	0	0	0	0	0	0	0	0
chr1	158579245	158580201	CGI1661	+	53	0.783003	0.612434	756	7.01058	1	1	1	1	1	1	1	1	1	1	0	0	0	0	0	0	0	0	0	0	0	0	0	0
chr1	158607001	158607601	CGI1662	+	32	0.679162	0.6875	400	8	1	0	1	1	1	0	0	0	0	0	1	1	0	0	1	1	1	1	1	1	1	1	1	1
chr1	158636370	158637678	CGI1663	+	82	0.656375	0.672383	1108	7.40072	1	1	1	1	1	1	1	1	0	1	0	0	0	0	0	0	0	0	0	0	0	0	0	0
chr1	159218303	159218823	CGI1664	+	22	0.693788	0.6375	320	6.875	0	0	0	0	0	0	1	1	0	0	0	0	0	0	0	0	0	0	0	0	0	0	0	0
chr1	159257435	159257976	CGI1665	+	27	0.755529	0.653959	341	7.91789	1	1	1	1	1	1	1	1	0	1	0	0	0	0	0	0	0	0	0	0	0	0	0	0
chr1	159274850	159275583	CGI1666	+	50	0.789663	0.697936	533	9.38086	1	1	1	1	1	1	1	1	0	1	0	0	0	0	0	0	0	0	0	0	0	0	0	0
chr1	159281544	159282295	CGI1667	+	34	0.665558	0.6098	551	6.1706	1	0	1	0	1	0	1	1	1	1	1	0	0	0	0	0	0	0	0	0	0	0	0	0
chr1	159315908	159316411	CGI1668	+	31	0.856036	0.693069	303	10.231	1	0	1	0	1	0	0	0	0	0	1	1	0	1	1	1	1	1	1	1	1	1	1	1
chr1	159334541	159335613	CGI1669	+	72	0.742585	0.667431	872	8.25688	1	1	1	1	1	1	1	1	0	1	0	0	0	0	0	0	0	0	0	0	0	0	0	0
chr1	159353799	159354847	CGI1670	+	61	0.746671	0.623821	848	7.1934	1	1	1	1	1	1	1	1	1	1	0	0	0	0	0	0	0	0	0	0	0	0	0	0
chr1	159368629	159369696	CGI1671	+	72	0.789032	0.651672	867	8.3045	1	1	1	1	1	1	1	1	1	1	0	0	0	0	0	0	0	0	0	0	0	0	0	0
chr1	159395644	159396518	CGI1672	+	56	0.751448	0.676558	674	8.30861	1	1	1	1	1	1	1	1	0	1	1	0	0	0	0	0	0	0	0	0	0	0	0	0
chr1	159402255	159403660	CGI1673	+	73	0.645024	0.613278	1205	6.05809	1	1	1	1	1	1	1	1	0	1	0	0	0	0	0	0	0	0	0	0	0	0	0	0
chr1	159413531	159414169	CGI1674	+	37	0.779718	0.666667	438	8.44749	1	1	1	1	1	1	1	1	1	1	0	0	0	0	0	0	0	0	0	0	0	0	0	0
chr1	159438299	159439179	CGI1675	+	49	0.817689	0.597059	680	7.20588	1	1	1	1	1	1	1	1	1	1	0	0	0	0	0	0	0	0	0	0	0	0	0	0
chr1	159495045	159495652	CGI1676	+	41	0.76932	0.724816	407	10.0737	1	1	1	1	1	1	1	1	0	1	0	0	0	0	0	0	0	0	0	0	1	0	1	1
chr1	159542279	159542674	CGI1677	+	13	0.675342	0.646154	195	6.66667	1	0	1	0	1	0	1	1	0	0	0	0	0	0	0	0	0	0	0	0	0	0	0	0
chr1	159550564	159551187	CGI1678	+	29	0.671769	0.640662	423	6.85579	1	1	1	1	1	1	1	1	1	1	0	0	0	0	0	0	0	0	0	0	0	0	0	0
chr1	159625972	159627153	CGI1679	+	86	0.830355	0.667686	981	8.76656	0	0	0	0	0	0	1	1	1	0	0	0	0	0	0	0	0	0	0	0	0	0	0	0
chr1	159635702	159636664	CGI1680	+	59	0.849058	0.604987	762	7.74278	0	0	0	0	0	0	1	1	1	1	0	0	0	0	0	0	0	0	0	0	0	0	0	0
chr1	159676266	159677314	CGI1681	+	88	0.825941	0.709906	848	10.3774	0	0	0	0	0	0	0	1	1	0	0	0	0	0	0	0	0	0	0	0	0	0	0	0
chr1	159760581	159761108	CGI1682	+	34	0.906675	0.681957	327	10.3976	1	1	1	1	1	1	0	1	0	0	0	0	0	0	0	0	0	0	0	0	0	0	0	0
chr1	159761229	159761750	CGI1683	+	32	0.925296	0.660436	321	9.96885	1	0	1	0	1	0	0	1	0	0	0	0	0	0	0	0	0	0	0	0	0	0	0	0
chr1	159776519	159776957	CGI1684	+	20	1.04187	0.571429	238	8.40336	0	0	0	0	0	0	0	1	1	0	0	0	0	0	0	0	0	0	0	0	0	1	0	0
chr1	159842305	159842730	CGI1685	+	29	1.004	0.728889	225	12.8889	1	1	0	0	1	1	0	0	0	0	0	0	0	0	1	1	1	1	1	1	1	1	1	1
chr1	159842868	159843635	CGI1686	+	47	0.833263	0.633157	567	8.28924	1	0	0	0	1	0	0	0	0	0	0	0	1	1	1	1	1	1	1	1	1	1	1	1
chr1	159962076	159964216	CGI1687	+	158	0.748793	0.661856	1940	8.14433	1	0	1	1	1	0	1	1	1	0	0	0	0	0	0	0	0	0	0	0	0	0	0	1
chr1	159985899	159986851	CGI1688	+	63	0.759268	0.670213	752	8.37766	1	1	1	1	1	1	1	1	0	1	0	0	0	0	0	0	0	0	0	0	0	0	0	0
chr1	160259835	160260764	CGI1689	+	74	0.915533	0.680384	729	10.1509	1	1	1	1	1	1	0	1	0	1	0	0	0	0	0	0	0	0	0	0	0	0	0	0
chr1	160305480	160306803	CGI1690	+	113	0.895719	0.676759	1123	10.0623	1	1	1	1	1	1	1	1	0	1	0	0	0	0	0	0	0	0	0	0	0	0	0	0
chr1	160603388	160604067	CGI1691	+	43	0.792387	0.676409	479	8.97704	1	0	1	0	1	0	0	0	0	0	1	1	1	1	1	1	1	1	1	1	1	1	1	1
chr1	160734152	160734896	CGI1692	+	53	0.862628	0.672794	544	9.74265	1	1	1	1	1	1	1	1	1	1	0	0	0	0	0	0	0	0	0	0	0	0	0	0
chr1	160797442	160798665	CGI1693	+	113	0.845231	0.723363	1023	11.0459	1	1	1	1	1	1	1	1	1	1	0	0	0	0	0	0	0	0	0	0	0	0	0	0
chr1	161058642	161059440	CGI1694	+	39	0.664705	0.632107	598	6.52174	0	0	0	0	0	0	1	1	0	0	0	0	0	0	0	0	0	0	0	0	0	0	0	0
chr1	161557947	161558739	CGI1695	+	50	0.881079	0.619932	592	8.44595	1	1	1	1	1	1	1	1	1	1	0	0	0	0	0	0	0	0	0	0	0	0	0	0
chr1	161644666	161645162	CGI1696	+	24	1.21536	0.560811	296	8.10811	0	0	0	0	0	0	0	0	0	0	1	1	1	1	1	1	1	1	1	1	1	1	1	1
chr1	162556993	162557559	CGI1697	+	37	0.88016	0.680328	366	10.1093	0	0	0	0	0	0	0	1	0	0	0	0	0	0	0	0	0	0	0	0	0	0	0	0
chr1	162811992	162812721	CGI1698	+	50	0.846757	0.671078	529	9.4518	1	0	1	0	1	0	1	1	0	1	1	1	0	1	1	1	1	1	1	1	1	1	1	1
chr1	163028317	163028744	CGI1699	+	14	0.708875	0.599119	227	6.1674	1	0	1	0	1	0	0	0	0	0	0	0	0	0	0	0	0	0	0	0	0	0	0	0
chr1	163353126	163353838	CGI1700	+	33	0.709219	0.603516	512	6.44531	0	0	0	0	0	0	0	1	0	0	0	0	0	0	1	0	1	1	0	0	1	0	1	1
chr1	163470878	163472247	CGI1701	+	90	0.86135	0.599658	1169	7.69889	1	0	1	0	1	0	0	1	0	0	0	0	0	0	0	0	0	0	0	0	0	0	0	0
chr1	163588193	163589213	CGI1702	+	57	0.740694	0.614634	820	6.95122	1	0	1	0	1	0	0	1	0	0	0	0	0	0	0	0	0	0	0	0	0	0	0	1
chr1	163590059	163590529	CGI1703	+	21	0.956484	0.574074	270	7.77778	1	0	1	0	1	0	0	1	0	0	0	0	0	0	0	0	0	0	0	0	1	0	0	1
chr1	163590733	163591617	CGI1704	+	54	0.85064	0.611111	684	7.89474	1	0	1	0	1	1	0	1	0	0	0	0	0	0	0	0	0	0	0	1	1	1	1	1
chr1	163591734	163593045	CGI1705	+	112	0.804434	0.708371	1111	10.081	0	0	1	1	1	1	0	1	0	0	0	0	0	0	0	0	0	0	0	0	0	0	0	1
chr1	163611748	163612114	CGI1706	+	15	0.631164	0.759036	166	9.03614	0	0	0	0	0	0	0	1	0	0	0	0	0	0	0	0	0	0	0	0	0	0	0	0
chr1	163612447	163612803	CGI1707	+	10	0.660802	0.653846	156	6.41026	0	0	0	0	0	0	1	1	0	0	0	0	0	0	0	0	0	0	0	0	0	0	0	0
chr1	163680750	163681323	CGI1708	+	28	0.82744	0.603217	373	7.5067	1	1	1	1	1	1	0	1	0	1	0	0	0	0	0	0	0	0	0	0	0	0	0	1
chr1	163817912	163818336	CGI1709	+	13	0.62275	0.616071	224	5.80357	1	1	1	1	1	0	0	0	0	0	0	0	0	0	0	0	0	0	0	0	0	0	0	0
chr1	163833846	163834550	CGI1710	+	25	0.566781	0.595238	504	4.96032	0	0	0	0	0	0	1	1	0	0	0	0	0	0	0	0	0	0	0	0	0	0	0	0
chr1	163866082	163867284	CGI1711	+	76	0.845476	0.600798	1002	7.58483	1	1	1	1	1	1	1	1	0	1	0	0	0	0	0	0	0	0	0	0	0	0	0	0
chr1	163869303	163869663	CGI1712	+	3	0.302643	0.5	160	1.875	1	0	1	0	1	0	0	0	0	0	0	0	0	0	0	0	0	0	0	0	0	0	0	0
chr1	163933889	163934944	CGI1713	+	64	0.82976	0.60117	855	7.48538	1	1	1	1	1	1	1	1	1	1	0	0	0	0	0	0	0	0	0	0	0	0	0	0
chr1	164004454	164004959	CGI1714	+	23	0.930962	0.570492	305	7.54098	1	1	1	1	1	1	1	1	1	1	0	0	0	0	0	0	0	0	0	0	0	0	0	0
chr1	164063220	164064515	CGI1715	+	131	0.935288	0.718721	1095	11.9635	1	1	1	1	1	1	1	1	1	1	0	0	0	0	0	0	0	0	0	0	0	0	0	0
chr1	164400787	164403171	CGI1716	+	221	0.829372	0.699176	2184	10.119	1	1	1	1	1	1	0	1	0	1	0	0	0	0	0	0	0	0	0	0	0	0	0	1
chr1	165074815	165076152	CGI1717	+	135	0.89429	0.729112	1137	11.8734	1	1	1	1	1	1	1	1	1	1	0	0	0	0	0	0	0	0	0	0	0	0	0	0
chr1	165111513	165112584	CGI1718	+	86	0.868527	0.683123	871	9.87371	1	1	1	1	1	1	1	1	0	1	0	0	0	0	0	0	0	0	0	0	0	0	0	0
chr1	165119904	165120534	CGI1719	+	36	0.767515	0.662791	430	8.37209	0	0	0	0	0	0	0	0	0	0	0	0	0	0	0	0	0	0	0	0	0	0	0	0
chr1	165156300	165157482	CGI1720	+	119	0.938753	0.718941	982	12.1181	1	0	1	0	1	0	1	1	0	1	0	0	1	1	0	0	1	0	0	0	0	0	0	1
chr1	165183260	165183774	CGI1721	+	27	0.831062	0.652866	314	8.59873	1	0	1	0	1	0	0	1	0	0	0	0	0	0	0	0	0	0	0	1	0	1	0	0
chr1	165210857	165212064	CGI1722	+	110	0.975894	0.671301	1007	10.9235	1	1	1	1	1	1	0	1	0	1	0	0	0	0	0	0	0	0	0	0	0	0	0	0
chr1	165224841	165225447	CGI1723	+	38	0.904609	0.64532	406	9.35961	1	1	1	1	1	1	0	0	0	1	1	1	1	1	1	1	1	1	1	1	1	1	1	1
chr1	165357073	165357799	CGI1724	+	45	0.824041	0.646388	526	8.55513	1	0	1	0	1	0	0	1	0	0	0	0	0	0	0	0	0	0	0	0	0	0	0	0
chr1	165362106	165362572	CGI1725	+	22	0.792724	0.672932	266	8.27068	1	0	1	0	1	0	0	0	0	0	1	1	0	0	1	1	1	1	1	1	1	1	1	1
chr1	165455866	165457967	CGI1726	+	190	0.84829	0.693845	1901	9.99474	1	1	1	1	1	1	1	1	1	1	0	0	0	0	0	0	0	0	0	0	0	0	0	0
chr1	165675030	165675608	CGI1727	+	31	0.746068	0.664021	378	8.20106	1	0	1	0	1	0	0	1	0	0	0	0	0	0	0	0	0	0	0	1	0	0	0	1
chr1	165690572	165691928	CGI1728	+	104	0.73373	0.702422	1156	8.99654	1	0	1	0	1	0	1	1	0	1	0	0	0	0	0	0	0	0	0	0	0	0	0	0
chr1	165696741	165697105	CGI1729	+	11	0.635528	0.652439	164	6.70732	1	0	1	0	1	0	0	0	0	0	0	0	0	0	0	0	0	0	0	0	0	0	0	0
chr1	165788960	165789885	CGI1730	+	84	0.902466	0.717241	725	11.5862	1	1	1	1	1	1	1	1	0	1	0	0	0	0	0	0	0	0	0	0	0	0	0	0
chr1	165865962	165866586	CGI1731	+	46	0.843914	0.71934	424	10.8491	1	1	1	0	1	0	0	1	0	1	0	0	0	0	0	0	0	0	0	1	1	1	1	1
chr1	165949635	165950703	CGI1732	+	64	0.767669	0.620968	868	7.37327	0	0	0	0	0	0	1	1	1	0	0	0	0	0	0	0	0	0	0	0	0	0	0	0
chr1	165957503	165958576	CGI1733	+	93	0.804113	0.737686	873	10.6529	1	1	1	1	1	1	1	1	1	1	0	0	0	0	0	0	0	0	0	0	0	0	0	0
chr1	166055885	166056312	CGI1734	+	21	0.789073	0.687225	227	9.2511	1	0	1	0	1	1	0	1	0	0	0	0	0	0	0	0	0	0	0	0	0	0	0	0
chr1	166171501	166173190	CGI1735	+	117	0.738136	0.653459	1489	7.85762	1	1	1	1	1	1	1	1	1	1	0	0	0	0	0	0	0	0	0	0	0	0	0	0
chr1	166371872	166373424	CGI1736	+	137	0.830888	0.714497	1352	10.1331	1	1	1	1	1	1	0	1	0	1	0	0	0	0	0	0	0	0	0	0	0	0	0	0
chr1	166414481	166415314	CGI1737	+	51	0.830484	0.624013	633	8.05687	1	1	1	1	1	1	1	1	0	1	0	0	0	0	0	0	0	0	0	0	0	0	0	0
chr1	166461401	166462379	CGI1738	+	72	0.78864	0.686375	778	9.2545	1	1	1	1	1	1	1	1	0	1	0	0	0	0	0	0	0	0	0	0	0	0	0	0
chr1	166623012	166623396	CGI1739	+	15	0.813807	0.63587	184	8.15217	0	0	0	0	0	0	0	1	0	0	0	0	0	0	0	0	1	0	0	0	0	0	0	0
chr1	167341528	167343223	CGI1740	+	166	0.8377	0.728428	1495	11.1037	1	1	1	1	1	1	1	1	1	1	0	0	0	0	0	0	0	0	0	0	0	0	0	0
chr1	167603483	167603938	CGI1741	+	18	0.940039	0.560784	255	7.05882	1	1	1	1	1	1	1	1	0	1	0	0	0	0	0	0	0	0	0	0	0	0	0	0
chr1	167663145	167663500	CGI1742	+	12	0.834259	0.645161	155	7.74194	1	1	1	1	1	1	0	1	0	1	0	0	0	0	0	0	0	0	0	1	1	1	0	1
chr1	167721034	167722276	CGI1743	+	99	0.908537	0.649712	1042	9.50096	1	1	1	1	1	1	1	1	1	1	0	0	0	0	0	0	0	0	0	0	0	0	0	0
chr1	168030344	168031060	CGI1744	+	32	0.712001	0.591085	516	6.20155	1	1	1	1	1	1	1	1	1	1	0	0	0	0	0	0	0	0	0	0	0	0	0	0
chr1	168128916	168129792	CGI1745	+	68	0.754443	0.733728	676	10.0592	1	1	1	1	1	1	1	1	0	1	0	0	0	0	0	0	0	0	0	0	0	0	0	0
chr1	168129711	168130557	CGI1746	+	27	0.748299	0.473684	646	4.17957	0	0	0	0	0	0	1	1	1	1	0	0	0	0	0	0	0	0	0	0	0	0	0	0
chr1	168310088	168310710	CGI1747	+	30	0.717358	0.632701	422	7.109	1	1	1	1	1	1	1	1	0	1	0	0	0	0	0	0	0	0	0	0	0	0	0	0
chr1	168896889	168897531	CGI1748	+	36	0.838226	0.626697	442	8.1448	0	0	0	0	0	0	0	1	0	0	0	0	0	0	0	0	0	0	0	1	0	1	0	1
chr1	168899793	168901086	CGI1749	+	82	0.708723	0.656908	1093	7.50229	1	1	1	1	1	1	0	1	0	1	0	0	0	0	0	0	0	0	0	0	1	0	0	0
chr1	168904094	168904461	CGI1750	+	17	1.24449	0.57485	167	10.1796	1	0	1	0	1	0	0	0	0	0	0	0	0	0	0	0	0	0	0	0	0	0	0	0
chr1	168907043	168907426	CGI1751	+	16	0.927564	0.628415	183	8.74317	1	0	1	0	1	0	0	0	0	0	0	0	0	0	0	0	0	0	0	0	0	0	0	1
chr1	169720991	169721967	CGI1752	+	56	0.758976	0.617268	776	7.21649	1	1	1	1	1	1	1	1	1	1	0	0	0	0	0	0	0	0	0	0	0	0	0	0
chr1	169906532	169906968	CGI1753	+	21	0.774765	0.682203	236	8.89831	0	0	0	0	1	1	0	0	0	0	1	1	1	1	1	1	1	1	1	1	1	1	1	1
chr1	169977471	169978323	CGI1754	+	61	0.886066	0.656442	652	9.35583	1	1	1	1	1	1	1	1	1	1	0	0	0	0	0	0	0	0	0	0	0	0	0	0
chr1	170016797	170017655	CGI1755	+	57	0.953475	0.603343	658	8.66261	1	1	1	1	1	1	1	1	1	1	0	0	0	0	0	0	0	0	0	0	0	0	0	0
chr1	170076753	170078111	CGI1756	+	107	0.767332	0.697755	1158	9.24007	1	1	1	1	1	1	1	1	0	1	0	0	0	0	0	0	0	0	0	1	0	1	0	1
chr1	170679550	170680059	CGI1757	+	26	0.755255	0.673139	309	8.41424	1	1	1	1	1	1	1	1	0	1	0	0	0	0	0	0	0	0	0	0	0	0	0	0
chr1	170768282	170769293	CGI1758	+	72	0.832537	0.659679	811	8.87793	1	1	1	1	1	1	1	1	1	1	0	0	0	0	0	0	0	0	0	0	0	0	0	0
chr1	171712405	171713919	CGI1759	+	130	0.838373	0.69102	1314	9.89346	1	1	1	1	1	1	1	1	1	1	0	0	0	0	0	0	0	0	0	0	0	0	0	0
chr1	171905183	171905826	CGI1760	+	33	0.704765	0.65237	443	7.44921	1	1	1	1	1	1	1	1	0	1	0	0	0	0	0	0	0	0	0	0	0	1	0	1
chr1	171950516	171951129	CGI1761	+	31	0.807175	0.627119	413	7.50605	1	1	1	1	1	1	1	1	1	1	0	0	0	0	0	0	0	0	0	0	0	0	0	0
chr1	172059794	172061081	CGI1762	+	75	0.892448	0.556578	1087	6.89972	1	1	1	1	1	1	1	1	1	1	0	0	0	0	0	0	0	0	0	0	0	0	0	0
chr1	172102884	172104675	CGI1763	+	106	0.715203	0.615336	1591	6.66248	1	1	1	1	1	1	1	1	1	1	0	0	0	0	0	0	0	0	0	0	0	0	0	0
chr1	172257332	172258523	CGI1764	+	99	0.797014	0.715439	991	9.98991	0	0	0	0	0	0	1	1	1	1	0	0	0	0	0	0	0	0	0	0	0	0	0	0
chr1	172394728	172396014	CGI1765	+	118	0.902012	0.695212	1086	10.8656	1	1	1	1	1	1	1	1	0	1	0	0	0	0	0	0	0	0	0	0	0	0	0	0
chr1	173234990	173236391	CGI1766	+	121	0.954608	0.650291	1201	10.0749	1	1	1	1	1	1	1	1	1	1	0	0	0	0	0	0	0	0	0	0	0	0	0	0
chr1	173258901	173259525	CGI1767	+	29	0.792456	0.599057	424	6.83962	1	1	1	1	1	1	1	1	1	1	0	0	0	0	0	0	0	0	0	0	0	0	0	0
chr1	173281284	173281672	CGI1768	+	26	0.976578	0.755319	188	13.8298	0	0	0	0	1	1	0	0	0	0	0	1	0	1	1	1	1	1	1	1	1	1	1	1
chr1	173314888	173315605	CGI1769	+	42	0.723226	0.67118	517	8.12379	1	0	1	0	1	0	0	0	0	0	1	1	1	1	1	1	1	1	1	1	1	1	1	1
chr1	173428424	173429039	CGI1770	+	40	0.780785	0.73012	415	9.63855	1	1	1	1	0	0	1	1	0	1	0	0	0	0	0	0	0	0	0	0	0	0	0	0
chr1	173740716	173741301	CGI1771	+	22	0.579583	0.631169	385	5.71429	1	0	1	0	1	0	0	0	0	0	0	0	0	0	0	0	0	0	0	0	0	0	0	0
chr1	173834754	173835647	CGI1772	+	48	0.684926	0.642136	693	6.92641	1	0	1	0	1	0	0	1	0	0	0	0	0	0	1	1	1	1	1	1	1	1	1	1
chr1	174442232	174443672	CGI1773	+	138	0.990951	0.671774	1240	11.129	1	1	1	1	1	1	1	1	1	1	0	0	0	0	0	0	0	0	0	0	0	0	0	0
chr1	174584885	174585325	CGI1774	+	18	0.637952	0.7	240	7.5	0	0	0	0	0	0	0	0	0	0	0	0	0	0	0	0	0	0	0	0	0	0	0	0
chr1	175399930	175400633	CGI1776	+	49	0.826067	0.695825	503	9.74155	1	0	1	0	1	1	0	1	0	1	0	0	0	0	0	0	0	0	0	1	1	1	1	1
chr1	175406467	175407504	CGI1777	+	51	0.671855	0.605735	837	6.09319	1	1	1	1	1	1	1	1	0	1	0	0	0	0	0	0	0	0	0	1	1	1	1	1
chr1	175417284	175417911	CGI1778	+	31	0.768941	0.618267	427	7.25995	1	0	1	0	1	0	0	1	0	0	0	0	0	0	0	0	0	0	0	0	0	0	0	1
chr1	176273414	176274110	CGI1779	+	47	0.813906	0.683468	496	9.47581	0	0	1	1	1	1	1	1	0	1	0	0	0	0	0	0	0	0	0	0	0	0	0	0
chr1	176329226	176330607	CGI1780	+	121	0.799609	0.716342	1181	10.2456	1	1	1	1	1	1	1	1	0	1	0	0	0	0	0	0	0	0	0	0	0	0	0	0
chr1	176722263	176723033	CGI1781	+	51	0.698465	0.726316	570	8.94737	0	0	0	0	0	0	0	0	0	0	0	0	0	0	0	0	0	1	0	0	1	0	1	0
chr1	176778044	176779008	CGI1782	+	66	0.753201	0.679319	764	8.63874	1	1	1	1	1	1	1	1	0	1	0	0	0	0	0	0	0	0	0	0	0	0	0	0
chr1	176960487	176961924	CGI1783	+	162	0.897134	0.765562	1237	13.0962	1	1	1	1	1	1	1	1	1	1	0	0	0	0	0	0	0	0	0	0	0	0	0	0
chr1	177261116	177262625	CGI1784	+	152	0.917583	0.722689	1309	11.6119	1	1	1	1	1	1	1	1	0	1	0	0	0	0	0	0	0	0	0	0	0	0	0	0
chr1	177317224	177318610	CGI1785	+	95	0.715951	0.671164	1186	8.01012	1	1	1	1	1	1	1	1	1	1	0	0	0	0	0	0	0	0	0	0	0	0	0	0
chr1	177464940	177466085	CGI1786	+	91	0.836518	0.699471	945	9.62963	1	1	1	1	1	1	1	1	0	1	0	0	0	0	0	0	0	0	0	0	0	0	0	0
chr1	177529137	177530178	CGI1787	+	66	0.801906	0.633769	841	7.8478	1	1	1	1	1	1	1	1	1	1	0	0	0	0	0	0	0	0	0	0	0	0	0	0
chr1	177601314	177602094	CGI1788	+	48	0.83748	0.62931	580	8.27586	1	1	1	1	1	1	1	1	1	0	0	0	0	0	0	0	0	0	0	0	0	0	0	0
chr1	177811180	177812081	CGI1790	+	73	0.807025	0.718973	701	10.4137	1	1	1	1	1	1	0	1	0	1	0	0	0	0	0	0	0	0	0	0	0	0	0	1
chr1	177821811	177822520	CGI1791	+	51	0.884336	0.67387	509	10.0196	0	0	0	0	1	1	1	1	0	1	0	0	0	0	0	0	0	0	0	0	0	1	0	0
chr1	177827240	177827966	CGI1792	+	49	0.720229	0.720532	526	9.31559	1	1	1	1	1	1	0	0	0	1	0	0	0	0	0	0	0	0	0	0	0	0	0	1
chr1	177978487	177980418	CGI1793	+	187	0.852551	0.71346	1731	10.803	1	1	1	1	1	1	0	1	0	1	0	0	0	0	0	0	0	0	0	1	1	1	1	1
chr1	178050720	178051383	CGI1794	+	25	0.652936	0.576674	463	5.39957	1	0	1	0	1	0	0	1	0	0	0	0	0	0	0	0	0	0	0	0	0	0	0	0
chr1	178113297	178113931	CGI1795	+	27	0.915794	0.529954	434	6.2212	1	1	1	1	1	1	1	1	1	1	0	0	0	0	0	0	0	0	0	0	0	0	0	0
chr1	178117808	178119053	CGI1796	+	87	0.801547	0.644976	1045	8.32536	1	1	1	1	1	1	1	1	1	1	0	0	0	0	0	0	0	0	0	0	0	0	0	0
chr1	178190144	178191119	CGI1797	+	70	0.788802	0.677419	775	9.03226	1	1	1	1	1	1	1	1	1	1	0	0	0	0	0	0	0	0	0	0	0	0	0	0
chr1	178390059	178391366	CGI1798	+	122	0.88582	0.710027	1107	11.0208	1	1	1	1	1	1	1	1	1	1	0	0	0	0	0	0	0	0	0	0	0	0	0	0
chr1	178417842	178418364	CGI1799	+	14	0.466142	0.614907	322	4.34783	1	0	1	0	1	0	0	0	1	0	0	0	0	0	0	0	0	0	0	0	0	0	0	0
chr1	178464500	178467709	CGI1800	+	285	0.841353	0.673313	3009	9.47159	1	1	1	1	1	1	1	1	0	1	0	0	0	0	0	0	0	0	0	0	0	0	0	1
chr1	178468836	178469656	CGI1801	+	62	0.930902	0.658065	620	10	1	0	1	0	1	0	0	0	0	0	0	0	0	0	0	0	0	0	0	1	1	1	1	1
chr1	178470028	178471742	CGI1802	+	117	0.7907	0.628798	1514	7.72787	1	0	1	0	1	0	1	1	0	0	0	0	0	0	0	0	0	0	0	1	0	0	0	1
chr1	178737830	178738899	CGI1803	+	84	0.849452	0.675489	869	9.66628	1	1	1	1	1	1	1	1	1	1	0	0	0	0	0	0	0	0	0	0	0	0	0	0
chr1	178867543	178868714	CGI1804	+	83	0.766562	0.668383	971	8.54789	1	1	1	1	1	1	1	1	0	1	0	0	0	0	0	0	0	0	0	0	0	0	0	0
chr1	179147776	179149400	CGI1805	+	151	0.79445	0.731039	1424	10.6039	1	1	1	1	1	1	0	1	0	1	0	0	0	0	0	0	0	0	0	0	1	0	0	1
chr1	179170784	179171552	CGI1806	+	51	0.68808	0.723592	568	8.97887	1	0	1	0	1	0	0	0	0	0	1	1	0	1	1	1	1	1	1	1	1	1	1	1
chr1	179189317	179190499	CGI1807	+	94	0.73592	0.721996	982	9.5723	0	0	1	0	1	0	0	0	0	0	0	0	0	0	0	0	0	0	0	0	0	0	0	0
chr1	179257815	179259127	CGI1808	+	75	0.661388	0.658273	1112	6.7446	1	1	1	1	1	1	1	1	1	1	0	0	0	0	0	0	0	0	0	0	0	0	0	0
chr1	179323988	179326003	CGI1809	+	196	0.939691	0.678788	1815	10.7989	1	1	1	1	1	1	1	1	1	1	0	0	0	0	0	0	0	0	0	0	0	0	0	0
chr1	179340227	179341755	CGI1810	+	136	0.830962	0.70256	1328	10.241	0	0	0	0	0	0	1	1	0	1	0	0	0	0	0	0	0	0	0	0	0	0	0	0
chr1	179425477	179426179	CGI1811	+	34	0.595683	0.675299	502	6.77291	0	0	0	0	0	0	0	1	0	0	0	0	0	0	0	0	0	0	0	0	0	0	0	0
chr1	179553056	179553691	CGI1812	+	31	0.770673	0.618391	435	7.12644	0	0	0	0	0	0	0	1	0	1	0	0	0	0	0	0	0	0	0	0	0	0	0	0
chr1	179553816	179554609	CGI1813	+	52	0.798389	0.664418	593	8.76897	0	0	0	0	0	0	0	1	0	0	0	0	0	0	0	0	0	0	0	0	0	1	0	1
chr1	179648730	179649622	CGI1814	+	57	0.671856	0.700867	692	8.23699	0	0	1	1	1	1	0	0	0	0	1	1	0	1	1	1	1	1	1	1	1	1	1	1
chr1	179717708	179718856	CGI1815	+	81	0.749855	0.677215	948	8.5443	0	0	0	0	1	0	0	1	0	1	0	0	0	0	1	1	1	1	1	1	1	1	1	1
chr1	179719317	179719770	CGI1816	+	21	0.861448	0.624506	253	8.3004	1	1	1	1	1	1	0	1	0	0	0	0	0	0	0	0	0	0	0	1	0	1	0	1
chr1	179721284	179721998	CGI1817	+	36	0.778995	0.605058	514	7.00389	1	0	1	0	1	0	0	1	0	0	0	0	0	0	0	0	0	0	0	0	0	0	0	1
chr1	180265451	180266112	CGI1818	+	51	0.826741	0.737527	461	11.0629	0	0	0	0	0	0	1	1	0	1	0	0	0	0	0	0	0	0	0	0	0	0	0	0
chr1	180291877	180293345	CGI1819	+	106	0.78317	0.658517	1268	8.35962	1	0	1	0	1	0	0	0	0	1	1	1	1	1	1	1	1	1	1	1	1	1	1	1
chr1	180626386	180628233	CGI1820	+	158	0.802416	0.692168	1647	9.5932	1	1	1	1	1	1	1	1	1	1	0	0	0	0	0	0	0	0	0	0	0	0	0	0
chr1	180839788	180840590	CGI1821	+	41	0.644451	0.657807	602	6.81063	1	1	1	1	1	1	1	1	0	1	0	0	0	0	0	0	0	0	0	0	0	0	0	0
chr1	180850511	180851177	CGI1822	+	44	0.890762	0.652361	466	9.44206	0	0	0	0	0	0	1	1	0	0	0	0	0	0	0	0	0	0	0	0	0	0	0	0
chr1	181024894	181025858	CGI1823	+	88	1.03287	0.679319	764	11.5183	0	0	1	1	1	1	1	1	0	1	0	0	0	0	0	0	0	0	0	0	0	0	0	0
chr1	181074780	181075730	CGI1824	+	86	0.951755	0.694667	750	11.4667	1	1	1	1	1	1	1	1	1	1	0	0	0	0	0	0	0	0	0	0	0	0	0	0
chr1	181177972	181178394	CGI1825	+	20	0.775533	0.684685	222	9.00901	1	0	1	0	1	1	0	1	0	0	0	0	0	0	0	0	0	0	0	0	0	0	0	0
chr1	181188328	181189314	CGI1826	+	81	0.804664	0.716285	786	10.3053	1	1	1	1	1	1	0	0	0	1	0	1	0	1	1	1	1	1	1	1	1	1	1	1
chr1	181258349	181260198	CGI1827	+	175	0.811609	0.727714	1649	10.6125	1	1	1	1	1	1	1	1	1	1	0	0	0	0	0	0	0	0	0	0	0	0	0	0
chr1	181421795	181422153	CGI1828	+	4	0.34417	0.544304	158	2.53165	1	1	1	1	1	1	1	1	0	1	0	0	0	0	0	0	0	0	0	0	0	0	0	0
chr1	181652565	181653414	CGI1829	+	51	0.912848	0.622496	649	7.85824	1	0	1	0	1	0	0	1	0	1	0	0	0	0	0	0	0	0	0	1	1	1	1	1
chr1	181653648	181654319	CGI1830	+	32	0.726506	0.613588	471	6.79406	1	0	1	0	1	0	1	1	0	1	0	0	0	0	0	0	0	0	0	0	0	1	0	1
chr1	181706848	181707458	CGI1831	+	35	0.71696	0.692683	410	8.53659	0	0	1	0	0	0	1	1	0	1	0	0	0	0	0	0	0	0	0	0	0	0	0	0
chr1	181707897	181709014	CGI1832	+	86	0.786586	0.699019	917	9.37841	1	1	1	1	1	1	1	1	0	1	0	0	0	0	0	0	0	0	0	0	0	0	0	0
chr1	181870761	181872343	CGI1833	+	115	0.785804	0.651954	1382	8.32127	1	1	1	1	1	1	1	1	1	1	0	0	0	0	0	0	0	0	0	0	0	0	0	0
chr1	182040648	182041248	CGI1834	+	41	1.02119	0.6375	400	10.25	1	0	1	1	1	1	1	1	1	1	0	0	0	0	0	0	0	0	0	0	0	0	0	0
chr1	182272066	182273623	CGI1835	+	133	0.787247	0.705969	1357	9.80103	1	1	1	1	1	1	0	1	0	0	0	0	0	0	0	0	0	0	0	0	0	0	0	0
chr1	182287192	182288045	CGI1836	+	52	0.801416	0.630934	653	7.96325	1	1	1	1	1	1	1	1	1	1	0	0	0	0	0	0	0	0	0	0	0	0	0	0
chr1	182621911	182623551	CGI1837	+	141	0.749865	0.723611	1440	9.79167	1	1	1	1	1	1	1	1	0	1	0	0	0	0	0	0	0	0	0	0	0	0	0	0
chr1	182899746	182900111	CGI1838	+	16	0.780746	0.709091	165	9.69697	0	0	0	0	0	0	0	1	0	0	0	0	0	0	0	0	0	0	0	0	0	0	0	0
chr1	182989731	182991132	CGI1839	+	112	0.841264	0.670275	1201	9.32556	1	1	1	1	1	1	1	1	1	1	0	0	0	0	0	0	0	0	0	0	0	0	0	0
chr1	183209365	183210493	CGI1840	+	93	0.857114	0.684267	928	10.0216	1	1	1	1	1	1	1	1	0	1	0	0	0	0	0	0	0	0	0	0	0	0	0	0
chr1	183280734	183282005	CGI1841	+	121	0.928717	0.701214	1071	11.2979	1	1	1	1	1	1	1	1	0	1	0	0	0	0	0	0	0	0	0	0	0	0	0	0
chr1	183392390	183393460	CGI1842	+	72	0.810757	0.647126	870	8.27586	1	1	1	1	1	1	1	1	1	1	0	0	0	0	0	0	0	0	0	0	0	0	0	0
chr1	183551844	183553664	CGI1843	+	164	0.929135	0.667901	1620	10.1235	1	1	1	1	1	1	1	1	1	1	0	0	0	0	0	0	0	0	0	0	0	0	0	0
chr1	183969846	183970456	CGI1844	+	34	0.713291	0.682927	410	8.29268	1	1	1	1	1	1	1	1	0	1	0	0	0	0	0	0	0	0	0	0	0	0	0	0
chr1	184610504	184611838	CGI1845	+	85	0.786845	0.618166	1134	7.49559	1	1	1	1	1	1	1	1	1	1	0	0	0	0	0	0	0	0	0	0	0	0	0	0
chr1	184915790	184916746	CGI1846	+	55	0.783822	0.609788	756	7.27513	1	1	1	1	1	1	1	1	0	1	0	0	0	0	0	0	0	0	0	0	0	0	0	0
chr1	187093128	187093762	CGI1847	+	26	0.502803	0.693548	434	5.99078	0	0	0	0	0	0	0	0	0	0	1	0	1	1	1	0	1	1	1	0	0	0	0	0
chr1	188713839	188714211	CGI1848	+	17	0.96938	0.69186	172	9.88372	0	0	1	1	0	0	0	1	0	0	0	0	0	0	0	0	0	0	0	0	0	1	0	0
chr1	189387162	189387589	CGI1849	+	16	0.564717	0.718062	227	7.04846	0	0	0	0	0	0	0	0	0	0	0	0	0	1	1	1	1	0	0	0	1	0	0	0
chr1	191044176	191045114	CGI1851	+	69	0.857599	0.665312	738	9.34959	1	1	1	1	1	1	1	1	1	1	0	0	0	0	0	0	0	0	0	0	0	0	0	0
chr1	191294604	191295988	CGI1852	+	98	0.78479	0.652872	1184	8.27703	1	1	1	1	1	1	1	1	1	1	0	0	0	0	0	0	0	0	0	0	0	0	0	0
chr1	191340163	191340606	CGI1853	+	19	0.846772	0.609053	243	7.81893	1	0	1	0	1	0	0	1	0	0	0	0	0	0	0	0	0	0	0	0	0	0	0	0
chr1	191340669	191341542	CGI1854	+	69	0.915871	0.684993	673	10.2526	1	1	1	1	1	1	1	1	1	1	0	0	0	0	0	0	0	0	0	0	0	0	0	0
chr1	191357296	191358232	CGI1855	+	76	0.949293	0.673913	736	10.3261	1	1	1	1	1	1	1	1	1	1	0	0	0	0	0	0	0	0	0	0	0	0	0	0
chr1	192593906	192594315	CGI1856	+	20	0.766301	0.717703	209	9.56938	0	0	0	0	0	0	0	0	0	0	1	1	1	1	1	1	1	1	1	1	1	1	1	1
chr1	193958641	193959076	CGI1857	+	18	0.576323	0.731915	235	7.65957	0	0	0	0	0	0	0	0	0	0	0	0	0	1	0	0	0	0	0	0	0	0	0	0
chr1	195113683	195114153	CGI1858	+	28	0.84116	0.703704	270	10.3704	0	0	0	0	0	0	0	0	0	0	0	0	0	0	0	0	0	0	0	0	0	1	0	1
chr1	195381742	195382696	CGI1859	+	60	0.848602	0.614058	754	7.95756	1	1	1	1	1	1	1	1	1	1	0	0	0	0	0	0	0	0	0	0	0	0	0	0
chr1	195436535	195437626	CGI1860	+	67	0.797173	0.616162	891	7.51964	0	0	0	0	0	0	1	1	1	1	0	0	0	0	0	0	0	0	0	0	0	0	0	0
chr1	195591173	195591674	CGI1861	+	19	0.544925	0.687708	301	6.31229	1	0	1	0	1	0	0	0	0	0	1	1	0	1	1	1	1	1	1	0	1	0	0	1
chr1	196010382	196011690	CGI1862	+	112	0.777876	0.722022	1108	10.1083	1	1	1	1	1	1	1	1	0	1	0	0	0	0	0	0	0	0	0	0	0	0	0	0
chr1	196138073	196139059	CGI1863	+	91	0.983887	0.688295	786	11.5776	1	1	1	1	1	1	1	1	1	0	0	0	0	0	0	0	0	0	0	0	0	0	0	0
chr1	196146582	196147495	CGI1864	+	51	0.637859	0.671809	713	7.15288	0	0	0	0	0	0	0	0	0	0	0	0	0	0	0	0	0	0	0	0	0	0	0	1
chr1	196147823	196148502	CGI1865	+	33	0.764482	0.601253	479	6.88935	1	1	1	1	1	1	0	0	0	0	0	0	0	0	0	0	0	0	0	0	0	0	0	1
chr1	196148682	196149559	CGI1866	+	34	0.579139	0.590842	677	5.02216	1	0	1	0	1	0	0	0	0	0	0	0	0	0	0	0	0	0	0	0	0	0	0	0
chr1	196151609	196152126	CGI1867	+	26	0.87949	0.624606	317	8.20189	1	0	1	0	1	0	0	1	0	0	0	0	0	0	0	0	0	0	0	0	0	0	0	1
chr1	196153485	196154292	CGI1868	+	47	0.779936	0.632619	607	7.743	1	0	1	0	1	0	0	1	0	0	0	0	0	0	0	0	0	0	0	0	0	0	0	1
chr1	196157017	196157539	CGI1869	+	24	0.766015	0.627329	322	7.45342	1	0	1	0	1	0	0	1	0	0	0	0	0	0	0	0	0	0	0	0	0	0	0	1
chr1	196392422	196393571	CGI1870	+	117	0.954127	0.721812	949	12.3288	1	1	1	1	1	1	1	1	1	1	0	0	0	0	0	0	0	0	0	0	0	0	0	0
chr1	196915447	196916001	CGI1871	+	22	0.66008	0.615819	354	6.21469	1	0	1	0	1	1	0	0	0	0	0	0	1	1	1	1	1	1	1	1	1	1	1	1
chr1	198195200	198195645	CGI1872	+	24	0.766766	0.722449	245	9.79592	0	0	0	0	0	0	0	0	0	0	0	1	0	1	1	1	1	1	1	1	1	1	1	1
chr1	198264653	198265390	CGI1873	+	51	0.989759	0.620112	537	9.49721	1	0	1	0	1	0	1	1	0	0	0	0	0	0	0	0	0	0	0	0	0	0	0	0
chr1	198271031	198271619	CGI1874	+	29	0.838617	0.597938	388	7.47423	1	0	1	0	1	0	0	1	0	0	0	0	0	0	0	0	0	0	0	0	0	0	1	1
chr1	198274552	198275890	CGI1875	+	99	0.76873	0.673111	1138	8.69947	1	0	1	1	1	0	1	1	0	1	0	0	0	0	0	0	0	0	0	0	0	0	0	0
chr1	198276205	198276991	CGI1876	+	33	0.580145	0.629693	586	5.6314	1	0	1	0	1	0	1	1	0	0	0	0	0	0	0	0	0	0	0	0	0	0	0	0
chr1	198277796	198278869	CGI1877	+	60	0.845917	0.570447	873	6.87285	1	0	1	0	1	0	1	1	0	1	0	0	0	0	0	0	0	0	0	0	0	0	0	0
chr1	198383151	198384109	CGI1878	+	61	0.817384	0.627968	758	8.04749	1	0	1	0	1	1	0	0	0	0	1	1	1	1	1	1	1	1	1	1	1	1	1	1
chr1	198537885	198538306	CGI1879	+	17	0.783166	0.633484	221	7.69231	0	0	0	0	0	0	0	1	0	0	0	0	0	0	0	0	0	0	0	0	0	0	0	0
chr1	198644932	198646184	CGI1880	+	91	0.773079	0.670152	1052	8.65019	1	1	1	1	1	1	1	1	1	1	0	0	0	0	0	0	0	0	0	0	0	0	0	0
chr1	198856099	198856855	CGI1881	+	51	0.792874	0.685252	556	9.17266	1	1	1	1	1	1	1	1	0	1	0	0	0	0	0	0	0	0	0	0	0	0	0	0
chr1	198905036	198905996	CGI1882	+	81	0.813465	0.726316	760	10.6579	1	1	1	1	1	1	1	1	1	1	0	0	0	0	0	0	0	0	0	0	0	0	0	0
chr1	198974373	198975729	CGI1883	+	129	0.911414	0.705882	1156	11.1592	1	1	1	1	1	1	1	1	1	1	0	0	0	0	0	0	0	0	0	0	0	0	0	0
chr1	199108635	199110207	CGI1884	+	136	0.771304	0.71793	1372	9.91254	1	1	1	1	1	1	0	0	0	1	0	0	0	0	1	1	1	1	1	1	1	1	1	1
chr1	199126567	199127518	CGI1885	+	61	0.734	0.669774	751	8.1225	1	1	1	1	1	1	1	1	0	1	0	0	0	0	0	0	0	0	0	0	0	0	0	0
chr1	199147110	199147787	CGI1886	+	40	0.702944	0.704403	477	8.38574	1	0	1	0	1	0	0	0	0	0	1	1	1	1	1	1	1	1	1	1	1	1	1	0
chr1	199258590	199259825	CGI1887	+	110	0.814932	0.722705	1035	10.628	1	1	1	1	1	1	1	1	0	1	0	0	0	0	0	0	0	0	0	0	0	0	0	0
chr1	199349973	199351241	CGI1888	+	106	0.803077	0.706929	1068	9.92509	0	0	0	0	1	1	1	1	0	1	0	0	0	0	0	0	0	0	0	1	0	0	0	0
chr1	199389450	199390497	CGI1889	+	55	0.626083	0.651712	847	6.49351	1	1	1	1	1	1	1	1	1	1	0	0	0	0	0	0	0	0	0	0	0	0	0	0
chr1	199406728	199407445	CGI1890	+	37	0.711541	0.638298	517	7.15667	0	0	1	1	1	1	1	1	0	0	0	0	0	0	0	0	0	0	0	0	0	0	0	0
chr1	199518972	199520127	CGI1891	+	82	0.749088	0.677487	955	8.58639	1	1	1	1	1	1	0	0	0	0	0	0	0	1	1	1	1	1	1	0	1	1	1	1
chr1	199634723	199635716	CGI1892	+	82	0.789706	0.725095	793	10.3405	1	1	1	1	1	1	1	1	0	1	0	0	0	0	0	0	0	0	0	0	0	0	0	0
chr1	199703763	199705410	CGI1893	+	128	0.729661	0.697305	1447	8.84589	1	1	1	1	1	1	1	1	0	1	1	0	0	0	0	0	0	0	0	0	0	0	0	0
chr1	199717405	199718102	CGI1894	+	31	0.575725	0.65996	497	6.23742	0	0	0	0	0	0	1	1	1	0	0	0	0	0	0	0	0	0	0	0	0	0	0	0
chr1	199742023	199743329	CGI1895	+	78	0.717321	0.627486	1106	7.05244	1	1	1	1	1	1	0	0	1	1	0	0	0	0	0	0	0	0	0	0	0	0	0	0
chr1	199774297	199775375	CGI1896	+	90	0.827945	0.709567	878	10.2506	0	0	0	0	0	0	0	1	0	1	0	0	0	0	0	0	0	0	0	0	0	0	0	0
chr1	199775538	199776018	CGI1897	+	20	0.722746	0.642857	280	7.14286	0	0	0	0	0	0	1	1	0	0	0	0	0	0	0	0	0	0	0	0	0	0	0	0
chr1	199883755	199884134	CGI1898	+	14	0.600019	0.726257	179	7.82123	1	1	1	1	1	1	1	1	0	1	0	0	0	0	0	0	0	0	0	0	0	0	0	0
chr1	199884134	199885383	CGI1899	+	94	0.765307	0.687321	1049	8.96092	1	0	1	0	1	0	0	1	1	1	0	0	0	0	0	0	0	0	0	0	0	0	0	0
chr1	199885832	199886791	CGI1900	+	46	0.597118	0.646904	759	6.06061	1	0	1	0	1	0	1	1	0	0	0	0	0	0	0	0	0	0	0	0	0	0	0	0
chr1	199975328	199975780	CGI1901	+	17	0.680118	0.638889	252	6.74603	1	0	1	1	1	1	1	1	0	1	0	0	0	0	0	0	0	0	0	0	0	0	0	0
chr1	199975864	199976285	CGI1902	+	15	0.772279	0.61991	221	6.78733	1	0	1	0	1	0	1	1	0	1	0	0	0	0	0	0	0	0	0	0	0	0	0	0
chr1	200064538	200065367	CGI1903	+	47	0.837389	0.605723	629	7.47218	1	1	1	1	1	1	1	1	1	1	0	0	0	0	0	0	0	0	0	0	0	0	0	0
chr1	200124351	200125010	CGI1904	+	42	0.664972	0.751634	459	9.15033	1	1	1	1	1	1	0	1	0	1	0	0	0	0	0	0	0	0	0	0	0	0	0	0
chr1	200190850	200191802	CGI1905	+	52	0.754278	0.609043	752	6.91489	1	1	1	1	1	1	1	1	1	1	0	0	0	0	0	0	0	0	0	0	0	0	0	0
chr1	200218118	200219304	CGI1906	+	106	0.818383	0.726166	986	10.7505	1	1	1	1	1	1	1	1	1	1	0	0	0	0	0	0	0	0	0	0	0	0	0	0
chr1	200379674	200380906	CGI1907	+	131	0.914129	0.748062	1032	12.6938	1	1	1	1	1	1	1	1	1	1	0	0	0	0	0	0	0	0	0	0	0	0	0	0
chr1	200429467	200430189	CGI1908	+	55	0.754	0.752874	522	10.5364	1	1	1	1	1	1	0	1	0	1	0	0	0	0	0	0	0	0	0	0	0	0	0	0
chr1	200449680	200450429	CGI1909	+	54	0.775379	0.721311	549	9.83607	1	1	1	1	1	1	0	1	0	1	0	0	0	0	0	0	0	0	0	0	0	0	0	0
chr1	200577530	200578017	CGI1910	+	22	0.828245	0.616725	287	7.66551	1	1	1	1	1	1	1	1	1	1	0	0	0	0	0	0	0	0	0	0	0	0	0	0
chr1	200584190	200585009	CGI1911	+	56	0.890533	0.644588	619	9.04685	1	1	1	1	1	1	1	1	1	1	0	0	0	0	0	0	0	0	0	0	0	0	0	0
chr1	200878261	200879073	CGI1912	+	52	0.808217	0.656863	612	8.49673	1	0	1	0	1	0	1	1	0	0	0	0	0	0	0	0	0	0	0	0	0	0	0	0
chr1	200879135	200879774	CGI1913	+	37	0.723752	0.685649	439	8.42825	1	1	1	1	1	1	0	1	0	0	0	0	0	0	0	0	0	0	0	0	0	0	0	0
chr1	200945625	200946596	CGI1914	+	66	0.714736	0.692607	771	8.56031	1	1	1	1	1	1	0	1	0	1	0	0	0	0	0	0	0	0	0	0	1	0	0	1
chr1	201042520	201044560	CGI1915	+	179	0.815201	0.697826	1840	9.72826	1	1	1	1	1	1	1	1	1	1	0	0	0	0	0	0	0	0	0	0	0	0	0	0
chr1	201046253	201047526	CGI1916	+	83	0.69633	0.67288	1073	7.73532	0	0	0	0	0	0	1	1	1	1	0	0	0	0	0	0	0	0	0	0	0	0	0	0
chr1	201096576	201097824	CGI1917	+	84	0.79487	0.639313	1048	8.01527	1	1	1	1	0	0	1	1	0	0	0	0	0	0	0	0	0	0	0	0	0	0	0	0
chr1	201124091	201125166	CGI1918	+	87	0.846858	0.686857	875	9.94286	1	1	1	1	1	1	1	1	1	1	0	0	0	0	0	0	0	0	0	0	0	0	0	0
chr1	201162686	201163330	CGI1919	+	41	0.834328	0.666667	444	9.23423	1	1	1	1	1	1	1	1	1	1	0	0	0	0	0	0	0	0	0	0	0	0	0	0
chr1	201193417	201194404	CGI1920	+	85	0.79742	0.743329	787	10.8005	1	1	1	1	1	1	1	1	1	1	0	0	0	0	0	0	0	0	0	0	0	0	0	0
chr1	201202604	201203322	CGI1921	+	43	0.634314	0.741313	518	8.30116	1	1	1	1	1	1	1	1	0	1	0	0	0	0	0	0	0	0	0	0	0	0	0	0
chr1	201242791	201243808	CGI1922	+	78	0.970803	0.631579	817	9.54712	1	1	1	1	1	1	1	1	1	1	0	0	0	0	0	0	0	0	0	0	0	0	0	0
chr1	201261845	201262797	CGI1923	+	66	0.763529	0.682181	752	8.7766	0	0	0	0	1	1	1	1	0	1	0	0	0	0	0	0	0	0	0	0	0	0	0	0
chr1	201287428	201287814	CGI1924	+	12	0.634634	0.645161	186	6.45161	1	0	1	0	1	0	0	0	0	0	-1	-1	-1	-1	-1	-1	-1	-1	-1	-1	-1	-1	0	-1
chr1	201311062	201312303	CGI1925	+	76	0.627115	0.684918	1041	7.30067	1	0	1	0	1	0	0	0	0	0	0	0	0	0	0	0	0	0	0	1	1	1	1	1
chr1	201353465	201353816	CGI1926	+	10	0.600817	0.668874	151	6.62252	0	0	0	0	1	0	0	0	0	0	0	0	0	0	0	0	0	0	0	0	0	0	0	0
chr1	201363291	201364192	CGI1927	+	46	0.59319	0.669044	701	6.56205	1	1	1	1	1	1	1	1	0	1	0	0	0	0	0	0	0	0	0	0	0	0	0	0
chr1	201508829	201509434	CGI1928	+	24	0.581457	0.639506	405	5.92593	0	0	0	0	0	0	1	1	0	0	0	0	0	0	0	0	0	0	0	0	0	0	0	0
chr1	201526129	201526503	CGI1929	+	16	0.737643	0.718391	174	9.1954	0	0	0	0	0	0	1	1	0	0	-1	-1	-1	-1	-1	-1	-1	-1	-1	-1	-1	-1	-1	-1
chr1	201540773	201542210	CGI1930	+	108	0.758235	0.679062	1237	8.7308	1	1	1	1	1	1	1	1	1	1	0	0	0	0	0	0	0	0	0	0	0	0	0	0
chr1	201562763	201563773	CGI1931	+	57	0.665904	0.650617	810	7.03704	0	0	0	0	0	0	1	1	0	0	0	0	0	0	0	0	0	0	0	0	0	0	0	0
chr1	201864795	201865624	CGI1932	+	45	0.721798	0.63275	629	7.15421	1	0	1	0	1	0	1	1	0	0	0	0	0	0	0	0	0	0	0	0	0	0	0	0
chr1	201886092	201886717	CGI1933	+	30	0.608575	0.682353	425	7.05882	1	0	1	0	1	0	1	1	0	0	0	0	0	0	0	0	0	0	0	0	0	0	0	0
chr1	202031118	202031796	CGI1934	+	37	0.796185	0.625523	478	7.74059	1	1	1	1	1	1	1	1	0	1	0	0	0	0	0	0	0	0	0	0	0	0	0	0
chr1	202097069	202097663	CGI1935	+	26	0.713992	0.609137	394	6.59898	1	1	1	1	1	1	1	1	1	1	0	0	0	0	0	0	0	0	0	0	0	0	0	0
chr1	202308716	202311351	CGI1936	+	221	0.816626	0.66694	2435	9.07598	1	1	1	1	1	1	1	1	0	1	0	0	0	0	0	0	0	0	0	0	0	0	0	0
chr1	202386919	202388238	CGI1937	+	122	0.804982	0.736372	1119	10.9026	1	1	1	1	1	1	0	1	0	1	0	0	0	0	0	0	0	0	0	0	0	0	0	0
chr1	202426132	202426593	CGI1938	+	23	0.668377	0.727969	261	8.81226	1	0	1	0	1	0	0	1	0	0	0	0	0	0	0	0	0	0	0	0	0	0	0	0
chr1	202449602	202450071	CGI1939	+	20	0.746279	0.650558	269	7.43494	1	1	1	1	1	1	1	1	0	1	0	0	0	0	0	0	0	0	0	0	0	0	0	0
chr1	202613264	202614369	CGI1940	+	67	0.67695	0.661878	905	7.40331	0	0	0	0	0	0	1	1	0	1	0	0	0	0	0	0	0	0	0	0	0	0	0	0
chr1	202646894	202647974	CGI1941	+	83	0.884411	0.656818	880	9.43182	1	1	1	1	1	1	1	1	1	1	0	0	0	0	0	0	0	0	0	0	0	0	0	0
chr1	202729720	202730913	CGI1942	+	82	0.687553	0.693857	993	8.2578	0	0	1	1	0	0	1	1	1	1	0	0	0	0	0	0	0	0	0	0	0	0	0	0
chr1	202752028	202752575	CGI1943	+	30	0.841942	0.677233	347	8.64553	1	1	1	1	1	1	1	1	1	1	0	0	0	0	0	0	0	0	0	0	0	0	0	0
chr1	202920530	202921798	CGI1944	+	110	0.795614	0.731273	1068	10.2996	1	1	1	1	1	1	1	1	0	1	0	0	0	0	0	0	0	0	0	0	0	0	0	0
chr1	203063857	203064866	CGI1945	+	63	0.739009	0.651422	809	7.78739	1	1	1	1	1	1	1	1	0	1	0	0	0	0	0	0	0	0	0	0	0	0	0	1
chr1	203278621	203279254	CGI1946	+	34	0.647424	0.69746	433	7.85219	1	1	1	1	1	1	0	0	0	1	0	0	0	0	0	0	0	0	0	0	0	0	0	0
chr1	203305267	203305827	CGI1947	+	27	0.726526	0.647222	360	7.5	1	0	1	0	1	0	0	0	0	0	1	1	0	0	1	1	1	1	1	1	1	1	1	1
chr1	203357426	203358253	CGI1948	+	39	0.836078	0.550239	627	6.2201	1	1	1	1	1	1	1	1	1	1	0	0	0	0	0	0	0	0	0	0	0	0	0	0
chr1	203446450	203447648	CGI1949	+	96	0.834311	0.694389	998	9.61924	1	1	1	1	1	1	1	1	1	1	0	0	0	0	0	0	0	0	0	0	0	0	0	0
chr1	203463291	203464689	CGI1950	+	108	0.796561	0.675292	1198	9.01503	1	1	1	1	1	1	1	1	0	1	0	0	0	0	0	0	0	0	0	0	0	0	0	0
chr1	203556757	203557765	CGI1951	+	78	0.85626	0.673267	808	9.65347	1	1	1	1	1	1	1	1	1	1	0	0	0	0	0	0	0	0	0	0	0	0	0	0
chr1	203578990	203580417	CGI1952	+	122	0.783459	0.713121	1227	9.94295	1	0	1	0	1	0	0	1	0	0	0	0	0	0	1	1	1	1	0	1	1	1	1	1
chr1	203666306	203666804	CGI1953	+	26	0.920119	0.637584	298	8.72483	0	0	0	0	1	0	0	1	0	0	0	0	0	0	0	0	0	0	0	0	0	0	0	0
chr1	203691468	203693254	CGI1954	+	147	0.915728	0.643758	1586	9.2686	0	0	1	1	0	0	1	1	0	0	0	0	0	0	0	0	0	0	0	0	0	0	0	0
chr1	203740281	203740836	CGI1955	+	29	0.738173	0.667606	355	8.16901	1	1	1	1	1	1	0	1	0	1	0	0	0	0	0	0	0	0	0	0	0	0	0	0
chr1	203764593	203765341	CGI1956	+	39	0.624739	0.69708	548	7.11679	1	0	1	1	1	0	0	0	0	0	0	0	0	0	0	0	0	0	0	0	0	0	0	0
chr1	203804403	203805335	CGI1957	+	89	0.816791	0.780055	732	12.1585	1	1	1	1	1	1	0	0	0	1	0	0	0	0	0	0	0	0	0	0	0	0	0	0
chr1	203827607	203828211	CGI1958	+	33	0.79384	0.643564	404	8.16832	1	0	1	1	1	0	1	1	0	0	0	0	0	0	0	0	0	0	0	0	0	0	0	0
chr1	203866746	203868188	CGI1959	+	152	0.97935	0.707729	1242	12.2383	1	0	1	0	1	0	1	1	0	1	0	0	0	0	0	0	0	0	0	0	0	0	0	0
chr1	203915420	203916532	CGI1960	+	104	0.86449	0.726974	912	11.4035	1	1	1	1	1	1	0	1	0	1	0	0	0	0	0	0	0	0	0	0	0	0	0	0
chr1	203984760	203986063	CGI1961	+	98	0.767646	0.682684	1103	8.88486	1	1	1	1	1	1	1	1	1	1	0	0	0	0	0	0	0	0	0	0	0	0	0	0
chr1	204010503	204011396	CGI1962	+	50	0.735327	0.630592	693	7.21501	1	1	1	1	1	1	0	1	0	1	0	0	0	0	0	0	0	0	0	0	0	0	0	0
chr1	204048478	204049464	CGI1963	+	78	0.785792	0.711196	786	9.92366	1	1	1	1	1	1	1	1	0	1	0	0	0	0	0	0	0	0	0	0	0	0	0	0
chr1	204085550	204085919	CGI1964	+	15	1.01194	0.597633	169	8.87574	1	1	1	1	1	1	0	0	0	0	1	0	0	0	1	0	0	1	0	1	1	1	1	1
chr1	204389981	204390781	CGI1965	+	50	0.681717	0.703333	600	8.33333	0	0	0	0	1	1	0	1	0	0	0	0	0	0	0	0	0	0	0	0	0	0	0	0
chr1	204391159	204391521	CGI1966	+	7	0.437181	0.635802	162	4.32099	1	0	1	0	1	0	0	0	0	0	0	0	0	0	0	0	0	0	0	0	0	0	0	0
chr1	204746692	204748198	CGI1967	+	137	0.830115	0.711332	1306	10.49	1	1	1	1	1	1	1	1	0	1	0	0	0	0	0	0	0	0	0	0	0	0	0	0
chr1	204796943	204797644	CGI1968	+	57	0.867883	0.732535	501	11.3772	1	1	1	1	1	1	0	1	0	1	0	0	0	0	0	0	0	0	0	0	0	0	0	0
chr1	204852272	204852867	CGI1969	+	32	0.735893	0.665823	395	8.10127	1	1	1	1	1	1	1	1	0	1	0	0	0	0	0	0	0	0	0	0	0	0	0	0
chr1	204875012	204876273	CGI1970	+	89	0.785628	0.6541	1061	8.38831	1	1	1	1	1	1	1	1	1	1	0	0	0	0	0	0	0	0	0	0	0	0	0	0
chr1	204924464	204926372	CGI1971	+	173	0.792993	0.715457	1708	10.1288	1	1	1	1	1	1	1	1	1	1	0	0	0	0	0	0	0	0	0	0	0	0	0	0
chr1	205149020	205150088	CGI1972	+	76	0.74297	0.687788	868	8.75576	1	0	1	0	1	0	0	1	0	0	0	0	0	0	0	0	0	0	0	0	0	0	0	0
chr1	205290603	205291266	CGI1973	+	41	0.917487	0.62203	463	8.85529	1	1	1	1	1	1	1	1	0	1	0	0	0	0	0	0	0	0	0	0	0	0	0	0
chr1	205292731	205293606	CGI1974	+	48	0.759019	0.614815	675	7.11111	1	1	1	1	1	1	1	1	0	1	0	0	0	0	0	0	0	0	0	0	0	0	0	0
chr1	205561067	205562319	CGI1975	+	81	0.724161	0.653042	1052	7.69962	1	1	1	1	1	1	1	1	0	1	0	0	0	0	0	0	0	0	0	0	0	0	0	0
chr1	205693948	205695028	CGI1976	+	75	0.772302	0.664773	880	8.52273	1	1	1	1	1	1	1	1	0	0	0	0	0	0	0	0	0	0	0	0	1	1	0	0
chr1	205736136	205736844	CGI1977	+	49	0.870362	0.675197	508	9.64567	1	0	1	0	1	0	0	1	0	1	0	0	0	0	0	0	0	0	0	0	1	1	1	1
chr1	205884801	205885796	CGI1978	+	69	0.819371	0.651572	795	8.67925	1	1	1	1	1	1	0	0	0	0	0	0	0	0	1	1	1	1	1	1	1	1	1	1
chr1	205909036	205910009	CGI1979	+	59	0.78035	0.628719	773	7.6326	1	0	1	0	1	1	0	0	0	0	0	0	0	0	0	0	0	0	0	0	1	1	0	1
chr1	205991782	205992751	CGI1980	+	67	0.812238	0.656697	769	8.71261	1	1	1	1	1	1	1	1	1	1	0	0	0	0	0	0	0	0	0	0	0	0	0	0
chr1	206108537	206109461	CGI1981	+	83	0.809458	0.755525	724	11.4641	0	0	1	1	1	1	0	1	0	1	0	0	0	0	0	0	0	0	0	0	0	0	0	0
chr1	206150617	206151379	CGI1982	+	46	0.726047	0.674377	562	8.18505	1	1	1	1	1	1	0	1	0	1	0	0	0	0	0	0	0	0	0	1	1	1	0	1
chr1	206198842	206199919	CGI1983	+	89	0.798795	0.713797	877	10.1482	0	0	0	0	0	0	0	1	0	0	0	0	0	0	0	0	0	0	0	1	1	1	1	1
chr1	206203122	206204041	CGI1984	+	66	0.824086	0.673157	719	9.17942	0	0	0	0	0	0	1	1	1	1	0	0	0	0	0	0	0	0	0	0	0	0	0	0
chr1	206482971	206484805	CGI1985	+	180	0.90192	0.701346	1634	11.0159	1	1	1	1	1	1	1	1	0	1	0	0	0	0	0	0	0	0	0	0	0	0	0	0
chr1	207471384	207472187	CGI1986	+	80	0.868333	0.782753	603	13.267	0	0	0	0	1	1	0	0	0	1	0	0	0	0	1	1	1	1	0	1	1	1	1	1
chr1	207825519	207826121	CGI1987	+	24	0.657069	0.604478	402	5.97015	1	0	1	0	1	0	0	0	0	0	0	0	0	0	0	0	0	0	0	0	0	0	0	0
chr1	207914898	207916166	CGI1988	+	78	0.657919	0.666667	1068	7.30337	1	1	1	1	1	1	0	1	0	1	0	0	0	0	0	0	0	0	0	0	0	0	0	0
chr1	207987506	207988032	CGI1989	+	20	0.612939	0.634969	326	6.13497	0	0	0	0	0	0	0	1	0	0	0	0	0	0	0	0	0	0	0	0	0	0	0	0
chr1	208024321	208024927	CGI1990	+	37	0.944558	0.630542	406	9.1133	1	1	1	1	1	1	1	1	1	1	0	0	0	0	0	0	0	0	0	0	0	0	0	0
chr1	208045245	208045662	CGI1991	+	6	0.319031	0.608295	217	2.76498	1	0	1	0	1	0	0	1	0	0	0	0	0	0	0	0	0	0	0	0	0	0	0	0
chr1	208045723	208046454	CGI1992	+	42	0.774975	0.655367	531	7.9096	1	1	1	1	1	1	1	1	0	1	0	0	0	0	0	0	0	0	0	0	0	0	0	0
chr1	208067403	208068315	CGI1993	+	41	0.865088	0.516854	712	5.75843	1	1	1	1	1	1	1	1	0	1	0	0	0	0	0	0	0	0	0	0	0	0	0	0
chr1	208098683	208099265	CGI1994	+	34	0.65619	0.73822	382	8.90052	0	0	0	0	0	0	0	0	0	0	0	0	0	0	0	0	0	0	0	0	0	0	0	0
chr1	208128792	208129612	CGI1995	+	59	0.760463	0.708065	620	9.51613	0	0	0	0	0	0	0	0	0	0	1	1	1	1	1	1	1	1	1	1	1	1	1	1
chr1	208177609	208178832	CGI1996	+	119	0.880616	0.72825	1023	11.6325	1	1	1	1	1	1	0	1	0	1	0	0	0	0	1	0	1	0	0	1	1	1	1	1
chr1	208472396	208474295	CGI1997	+	159	0.791399	0.689818	1699	9.35845	1	1	1	1	1	1	1	1	0	0	0	0	0	0	0	0	0	0	0	0	0	0	0	0
chr1	208491423	208492379	CGI1998	+	66	0.783682	0.669312	756	8.73016	0	0	0	0	0	0	1	1	0	0	0	0	0	0	0	0	0	0	0	0	0	0	0	0
chr1	208492738	208493233	CGI1999	+	22	0.651794	0.677966	295	7.45763	0	0	0	0	0	0	1	1	0	0	0	0	0	0	0	0	0	0	0	0	0	0	0	0
[truncated: 23,501 more rows]
