# Supplementary material for: Orphan CpG Islands Identify Numerous Conserved Promoters in the Mammalian Genome
Source: PLoS Genet. 2010 Sep 23;6(9):e1001134. doi: 10.1371/journal.pgen.1001134 (PMC2944787; doi:10.1371/journal.pgen.1001134)
Supplement: Dataset S2 — Summary of Mouse CGI data. Summary of all analysed data with respect to Mouse CGIs. (6.47 MB XLS) [file pgen.1001134.s002.xls]

## Sheet: Dataset S2
Dataset S2: Summary of Mouse CGI Data
Columns 1:10 (blue) summarises the genomic location of CAP identified CGIs (mapped to mm9; +/- 100bp) and their base composition.
Columns 11:21 (green) summarises the association of CGIs with different gene annotations, RNA polymeraseII, H3K4me3 and mouse CGIs prepared under stringent NaCl condition (600mM NaCl; 0=no association and 1=association)
Columns 21:25 (red) summaraises the relative methylation status determined by MAP of different tissues relative to sperm (-1=less methylated than sperm, 0=same methylation status as sperm and 1=more methylated than sperm). Column headings are of the form SpermTissueSex_MAP.
Chromosome	Start	End	ID	Strand	CpG observed	CpG observed/expected	G+C composition	Length	CpG density	CGI stringent (600mM)	Refseq	Refseq TSS	USCS	USCS TSS	Ensembl	Ensembl TSS	ES_H3K4me3relaxed	Brain_H3K4me3relaxed	ES_RNAPII	Brain_RNAPII	SpBlM_MAP	SpBlF_MAP	SpCeM_MAP	SpCeF_MAP
chr1	3521604	3522101	CGI1	+	29	0.816525	0.693603	297	9.76431	1	1	0	1	0	1	0	0	0	0	0	1	1	1	1
chr1	3660434	3662858	CGI2	+	178	0.728255	0.663219	2224	8.0036	1	1	1	1	1	1	1	1	1	1	1	0	0	0	0
chr1	4342301	4342747	CGI3	+	11	0.503156	0.597561	246	4.47154	0	1	0	1	0	1	0	0	0	0	0	1	1	0	1
chr1	4481601	4483972	CGI4	+	171	0.756949	0.645325	2171	7.87655	1	1	0	1	1	1	0	1	0	1	1	0	0	0	0
chr1	4486744	4487898	CGI5	+	53	0.697292	0.56499	954	5.55556	1	0	0	0	0	1	1	0	0	0	0	0	0	0	0
chr1	4561480	4562390	CGI6	+	56	0.768057	0.642254	710	7.88732	1	0	0	0	0	0	0	1	1	1	1	0	0	0	0
chr1	4678110	4678658	CGI7	+	19	0.575013	0.623563	348	5.45977	0	0	0	0	0	0	0	0	0	0	0	1	1	1	1
chr1	4775361	4776178	CGI8	+	52	0.952604	0.596434	617	8.42788	1	1	1	1	1	1	1	1	1	1	1	0	0	0	0
chr1	4797422	4798475	CGI9	+	98	1.05326	0.661196	853	11.4889	1	1	1	1	1	1	1	1	1	1	1	0	0	0	0
chr1	4847389	4848656	CGI10	+	96	0.890093	0.636364	1067	8.99719	1	1	1	1	1	1	1	1	1	1	1	0	0	0	0
chr1	5008184	5011312	CGI11	+	162	0.60657	0.604508	2928	5.53279	1	1	1	1	1	1	1	1	1	1	1	0	0	0	0
chr1	5012800	5013239	CGI12	+	15	0.68183	0.631799	239	6.27615	0	0	0	0	0	1	0	0	0	0	0	0	0	0	0
chr1	5013483	5014014	CGI13	+	18	0.643833	0.583082	331	5.43807	0	0	0	0	0	1	0	0	0	0	0	0	0	0	0
chr1	5072902	5073723	CGI14	+	54	0.754856	0.679549	621	8.69565	1	1	1	1	1	1	1	1	1	1	1	0	0	0	0
chr1	5906267	5907697	CGI15	+	89	0.79301	0.605691	1230	7.23577	1	1	1	0	0	1	1	1	1	0	0	1	0	0	0
chr1	6204111	6205772	CGI16	+	128	0.850139	0.64271	1461	8.76112	1	1	1	1	1	1	1	1	1	1	1	0	0	0	0
chr1	6349011	6349718	CGI17	+	32	0.605959	0.654832	507	6.31164	1	0	0	1	1	0	0	1	0	1	0	0	0	0	0
chr1	6372747	6373472	CGI18	+	54	0.883102	0.68381	525	10.2857	1	0	0	1	0	0	0	1	1	1	0	0	0	0	0
chr1	6430839	6432065	CGI19	+	69	0.712306	0.61501	1026	6.72515	1	0	0	0	0	0	0	0	0	1	0	0	0	0	0
chr1	7078366	7079624	CGI20	+	92	0.879632	0.630435	1058	8.69565	1	1	1	1	1	1	1	1	1	1	1	0	0	0	0
chr1	7387661	7388890	CGI21	+	75	0.691288	0.652089	1029	7.28863	1	0	0	1	1	0	0	1	1	1	1	0	0	0	0
chr1	9288666	9290360	CGI22	+	91	0.719983	0.585676	1494	6.09103	1	1	1	1	1	0	0	1	1	0	1	0	0	0	0
chr1	9535028	9536420	CGI23	+	102	0.838376	0.639262	1192	8.55705	1	1	1	1	1	1	1	1	1	1	1	0	0	0	0
chr1	9639290	9639649	CGI24	+	8	0.522896	0.622642	159	5.03145	0	0	0	0	0	0	0	0	0	0	0	0	0	0	0
chr1	9689645	9691283	CGI25	+	135	0.847135	0.668289	1438	9.38804	1	1	1	1	1	1	1	1	1	1	1	0	0	0	0
chr1	9737434	9738929	CGI26	+	99	0.877059	0.591506	1295	7.64479	1	1	1	1	1	1	1	1	1	1	1	0	0	0	0
chr1	9787663	9788932	CGI27	+	134	1.10328	0.674462	1069	12.5351	1	1	1	1	1	1	1	1	1	1	1	0	0	0	0
chr1	9838019	9838956	CGI28	+	50	0.726379	0.616011	737	6.78426	1	1	1	1	1	1	0	1	1	1	0	0	0	0	0
chr1	9933669	9934666	CGI29	+	54	0.844744	0.567127	797	6.77541	1	1	1	1	1	0	0	1	1	1	1	0	0	0	0
chr1	9956909	9958604	CGI30	+	154	0.892744	0.679599	1495	10.301	1	0	0	0	0	0	0	1	1	1	0	0	0	0	0
chr1	10027536	10028624	CGI31	+	55	0.828393	0.547297	888	6.19369	1	1	1	1	1	1	1	1	1	1	1	0	0	0	0
chr1	10029502	10030507	CGI32	+	77	0.822723	0.690683	805	9.56522	1	1	0	1	1	1	1	1	1	1	1	0	0	0	0
chr1	10221967	10223693	CGI33	+	178	0.949836	0.70118	1526	11.6645	1	1	1	1	1	1	1	1	1	1	1	0	0	0	0
chr1	10983244	10984291	CGI34	+	71	0.830456	0.637544	847	8.38253	1	1	1	1	1	1	1	1	1	1	1	0	0	0	0
chr1	11319534	11319947	CGI35	+	10	0.567652	0.577465	213	4.69484	0	0	0	0	0	0	0	0	0	1	0	0	0	0	0
chr1	11403855	11404799	CGI36	+	52	0.732382	0.61828	744	6.98925	1	1	1	1	1	1	1	1	1	1	1	0	0	0	0
chr1	12826011	12826439	CGI37	+	12	0.719574	0.54386	228	5.26316	0	1	0	1	0	1	0	0	1	1	0	0	0	0	0
chr1	12980076	12983118	CGI38	+	167	0.712861	0.574595	2842	5.87614	1	1	1	1	1	1	1	1	1	1	1	0	0	0	0
chr1	13116268	13116982	CGI39	+	34	0.752992	0.593385	514	6.61479	1	1	0	1	0	1	0	1	0	0	0	0	0	0	0
chr1	13118452	13118903	CGI40	+	15	0.861258	0.533865	251	5.9761	0	0	0	0	0	0	0	0	0	0	0	0	0	0	0
chr1	13362193	13365073	CGI41	+	264	0.793745	0.706343	2680	9.85075	1	1	1	1	1	1	1	1	1	1	1	0	0	0	0
chr1	13521662	13522023	CGI42	+	9	0.72396	0.565217	161	5.59006	0	0	0	0	0	0	0	0	0	0	0	0	0	0	0
chr1	13579064	13580509	CGI43	+	128	0.93281	0.664257	1245	10.2811	1	1	1	1	1	1	1	1	1	1	1	0	0	0	0
chr1	13650045	13650955	CGI44	+	55	0.758953	0.639437	710	7.74648	1	1	1	1	1	1	1	1	1	1	1	0	0	0	0
chr1	14299648	14300341	CGI45	+	41	0.859681	0.622718	493	8.31643	1	1	1	1	1	1	1	1	1	1	1	0	0	0	0
chr1	14496382	14497431	CGI46	+	57	0.659723	0.639576	849	6.71378	1	0	0	0	0	0	0	1	0	1	0	0	0	0	0
chr1	14744996	14746430	CGI47	+	87	0.686989	0.641005	1234	7.05024	1	1	1	1	1	1	1	1	1	1	1	0	0	0	0
chr1	14908570	14909103	CGI48	+	17	0.649663	0.573574	333	5.10511	0	1	1	1	1	1	1	1	0	1	0	0	0	0	0
chr1	15276271	15277747	CGI49	+	95	0.691345	0.659875	1276	7.44514	1	0	0	0	0	0	0	1	1	1	1	0	0	0	0
chr1	15641096	15641558	CGI50	+	15	0.815769	0.534351	262	5.72519	0	1	0	1	0	0	0	0	0	0	0	1	1	0	0
chr1	15795457	15796552	CGI51	+	70	0.832604	0.613408	895	7.82123	1	1	1	1	1	1	1	1	1	1	1	0	0	0	0
chr1	15882285	15883222	CGI52	+	53	0.603445	0.693351	737	7.19132	1	1	1	1	1	1	1	1	1	1	0	0	0	0	0
chr1	16082790	16083675	CGI53	+	51	0.644524	0.681752	685	7.44526	1	0	0	1	1	1	1	1	1	1	0	0	0	0	0
chr1	16094082	16096704	CGI54	+	219	0.888699	0.639554	2422	9.04211	1	1	1	1	1	1	1	1	1	1	1	0	0	0	0
chr1	16508514	16510373	CGI55	+	155	0.887456	0.68053	1659	9.34298	1	1	1	1	1	1	1	1	1	1	1	0	0	0	0
chr1	16608452	16609761	CGI56	+	123	0.930485	0.691614	1109	11.0911	1	1	1	1	1	1	1	1	1	1	1	0	0	0	0
chr1	16646428	16647410	CGI57	+	46	0.704083	0.584399	782	5.88235	1	1	1	1	1	1	1	1	1	1	1	0	0	0	0
chr1	16654977	16655871	CGI58	+	60	0.863982	0.636888	694	8.64553	1	1	1	1	1	1	1	1	1	1	1	0	0	0	0
chr1	17081527	17082270	CGI59	+	36	0.769874	0.587477	543	6.62983	0	1	0	1	0	1	0	0	0	0	0	1	1	0	0
chr1	17086634	17088375	CGI60	+	139	0.803878	0.675535	1541	9.02012	1	1	1	1	1	1	1	1	1	1	1	0	0	0	0
chr1	17135323	17135980	CGI61	+	26	0.641045	0.597374	457	5.68928	0	1	1	1	1	1	1	1	1	0	1	0	0	0	0
chr1	18047709	18049242	CGI62	+	104	0.847606	0.609152	1333	7.80195	1	0	0	0	0	0	0	1	1	1	1	0	0	0	0
chr1	19086925	19087349	CGI63	+	13	0.62756	0.616071	224	5.80357	0	0	0	0	0	0	0	0	0	0	0	0	0	0	0
chr1	19094072	19095096	CGI64	+	46	0.653275	0.603155	824	5.58252	0	1	0	1	0	1	0	1	0	0	0	0	0	0	0
chr1	19199662	19200616	CGI65	+	50	0.834256	0.571618	754	6.6313	1	1	0	1	0	1	0	1	0	0	0	0	0	0	0
chr1	19203858	19204655	CGI66	+	39	0.753297	0.61809	597	6.53266	1	1	0	1	1	1	0	0	0	0	0	0	0	0	0
chr1	19224044	19224511	CGI67	+	17	0.744455	0.588015	267	6.36704	0	1	0	1	0	1	0	0	0	0	0	0	0	0	0
chr1	19226511	19227078	CGI68	+	24	0.752947	0.591281	367	6.53951	0	1	0	1	0	1	0	0	0	1	0	0	0	0	0
chr1	20809855	20810591	CGI69	+	49	0.903609	0.649254	536	9.14179	1	1	1	1	1	1	1	1	1	1	1	0	0	0	0
chr1	20880383	20881572	CGI70	+	58	0.655188	0.622851	989	5.86451	1	1	1	1	1	1	1	1	1	1	1	0	0	0	0
chr1	20924569	20925771	CGI71	+	52	0.604547	0.592814	1002	5.18962	0	1	0	1	0	1	0	0	0	0	0	1	1	0	0
chr1	20941509	20942236	CGI72	+	31	0.612967	0.637571	527	5.88235	1	1	1	1	1	1	1	1	1	1	1	0	0	0	0
chr1	21068715	21070057	CGI73	+	89	0.717105	0.664623	1142	7.79335	1	1	1	1	1	1	1	1	1	1	1	0	0	0	0
chr1	21156376	21156824	CGI74	+	14	0.689489	0.576613	248	5.64516	0	0	0	1	1	0	0	1	1	1	1	0	0	0	0
chr1	21208646	21209147	CGI75	+	11	0.490265	0.548173	301	3.65449	0	1	1	1	1	1	1	1	1	1	1	0	0	0	0
chr1	21950547	21952572	CGI76	+	154	0.777967	0.659178	1825	8.43836	1	1	1	1	1	1	1	1	1	1	1	0	0	0	0
chr1	22020391	22020769	CGI77	+	10	0.702534	0.567416	178	5.61798	0	0	0	0	0	0	0	0	0	0	0	0	0	0	0
chr1	22539795	22541193	CGI78	+	123	0.916206	0.672788	1198	10.2671	1	1	0	1	0	1	0	1	1	1	1	0	0	0	0
chr1	22811989	22813535	CGI79	+	89	0.601874	0.665676	1346	6.61218	1	1	1	1	1	1	1	1	1	0	1	0	0	0	0
chr1	23108465	23109187	CGI80	+	30	0.674841	0.584291	522	5.74713	0	1	1	1	1	1	1	0	0	0	0	1	1	0	1
chr1	23262614	23264045	CGI81	+	132	0.954888	0.672624	1231	10.723	1	0	0	0	0	1	1	1	1	1	1	0	0	0	0
chr1	23389135	23390528	CGI82	+	114	0.799883	0.694887	1193	9.55574	1	1	1	1	1	1	1	1	1	1	1	0	0	0	0
chr1	23768392	23770508	CGI83	+	148	0.734631	0.650835	1916	7.72443	1	1	1	1	1	1	1	1	1	0	1	0	0	0	0
chr1	23928316	23929519	CGI84	+	117	0.933917	0.708873	1003	11.665	1	1	1	1	1	1	1	1	1	1	1	0	0	0	0
chr1	24012003	24012808	CGI85	+	46	0.917912	0.578512	605	7.60331	1	1	1	1	1	1	1	1	1	1	1	0	0	0	0
chr1	24106173	24107716	CGI86	+	135	0.884448	0.674609	1343	10.0521	1	1	1	1	1	0	0	1	1	1	1	0	0	0	0
chr1	24140552	24141089	CGI87	+	18	0.584668	0.614243	337	5.34125	1	0	0	0	0	0	0	0	0	0	0	1	1	0	0
chr1	24460158	24460740	CGI88	+	25	0.930341	0.541885	382	6.5445	1	1	0	1	0	1	0	0	0	0	0	1	1	0	0
chr1	24593028	24594505	CGI89	+	96	0.807918	0.612373	1277	7.51762	1	1	1	1	1	1	1	1	1	0	1	0	0	0	0
chr1	24601936	24602473	CGI90	+	17	0.598859	0.581602	337	5.04451	0	0	0	0	0	0	0	0	0	0	0	1	1	0	0
chr1	24618280	24618932	CGI91	+	8	0.606023	0.369469	452	1.76991	0	0	0	0	0	0	0	1	0	1	1	0	0	0	0
chr1	24618990	24622290	CGI92	+	53	0.588101	0.365806	3100	1.70968	0	1	1	1	1	1	1	1	1	1	1	0	0	0	0
chr1	24622507	24623083	CGI93	+	6	0.433336	0.393617	376	1.59574	0	0	0	0	0	0	0	1	0	0	1	0	0	0	0
chr1	24685008	24686237	CGI94	+	74	0.783029	0.606414	1029	7.19145	1	1	1	1	1	1	1	1	1	1	1	0	0	0	0
chr1	25285324	25285896	CGI95	+	21	0.909446	0.5	372	5.64516	1	1	0	1	0	1	0	0	1	1	1	0	0	0	0
chr1	25886424	25887858	CGI96	+	113	0.88918	0.647488	1234	9.15721	1	1	1	1	1	1	1	1	1	0	1	0	0	0	0
chr1	29793848	29794280	CGI97	+	20	0.956504	0.612069	232	8.62069	1	0	0	0	0	0	0	0	0	0	0	0	0	0	0
chr1	30826439	30826814	CGI98	+	10	0.771955	0.56	175	5.71429	0	0	0	0	0	0	0	0	0	0	0	0	0	0	0
chr1	30929541	30931217	CGI99	+	167	0.971045	0.683604	1476	11.3144	1	0	0	1	1	0	0	1	1	1	1	0	0	0	0
chr1	31005533	31007180	CGI100	+	168	1.03671	0.670352	1447	11.6102	1	1	1	1	1	1	1	1	1	1	1	0	0	0	0
chr1	32229106	32230135	CGI101	+	55	0.645212	0.641737	829	6.6345	1	1	1	1	1	1	1	1	1	1	1	0	0	0	0
chr1	33694702	33695201	CGI102	+	15	0.731002	0.561873	299	5.01672	0	1	0	1	0	1	0	1	0	1	0	1	1	0	1
chr1	33726229	33727582	CGI103	+	80	0.799973	0.589766	1153	6.93842	1	1	1	1	1	1	1	1	1	1	1	0	0	0	0
chr1	33776419	33777777	CGI104	+	101	0.948723	0.608808	1158	8.72193	1	1	1	1	1	1	1	1	1	1	1	0	0	0	0
chr1	33796136	33796509	CGI105	+	8	0.631314	0.543353	173	4.62428	0	1	0	1	0	1	0	0	0	0	0	0	0	0	0
chr1	33813882	33815088	CGI106	+	76	0.738242	0.640159	1006	7.55467	1	1	1	1	1	1	1	1	1	1	1	0	0	0	0
chr1	33870676	33871772	CGI107	+	83	0.81314	0.677455	896	9.26339	1	1	1	1	1	1	1	1	1	1	1	0	0	0	0
chr1	33940260	33940671	CGI108	+	11	0.743639	0.530806	211	5.21327	0	1	0	1	0	1	0	0	0	0	0	0	0	0	0
chr1	33963641	33965718	CGI109	+	171	0.889813	0.642515	1877	9.11028	1	1	1	1	1	1	1	1	1	1	1	0	0	0	0
chr1	34001880	34002247	CGI110	+	8	0.565677	0.586826	167	4.79042	0	0	0	1	0	1	0	0	0	1	0	1	0	0	0
chr1	34062658	34063246	CGI111	+	22	0.800192	0.536082	388	5.6701	0	0	0	1	1	1	0	1	1	1	1	0	0	0	0
chr1	34067663	34069124	CGI112	+	84	0.636961	0.647105	1261	6.66138	1	1	1	1	1	1	1	1	1	1	1	0	0	0	0
chr1	34234697	34235288	CGI113	+	31	0.872994	0.616368	391	7.92839	1	1	0	1	0	1	0	0	0	0	0	0	0	0	0
chr1	34292857	34293738	CGI114	+	34	0.519422	0.621145	681	4.99266	1	1	0	1	0	1	0	0	0	1	1	0	0	0	0
chr1	34489593	34490251	CGI115	+	30	0.744851	0.593886	458	6.55022	0	0	0	0	0	0	0	1	1	1	1	0	0	0	0
chr1	34491634	34492172	CGI116	+	19	0.769173	0.547337	338	5.6213	0	0	0	0	0	0	0	1	1	1	1	0	0	0	0
chr1	34495873	34497310	CGI117	+	71	0.713458	0.567502	1237	5.73969	1	1	1	1	1	1	1	1	1	1	1	0	0	0	0
chr1	34516129	34517213	CGI118	+	59	0.694645	0.621041	884	6.67421	1	1	1	1	1	1	1	1	1	1	1	0	0	0	0
chr1	34529310	34530325	CGI119	+	45	0.56326	0.629448	815	5.52147	1	1	0	1	1	1	0	1	1	1	1	0	0	0	0
chr1	34542317	34542992	CGI120	+	21	0.630625	0.530526	475	4.42105	0	0	0	1	1	0	0	0	1	1	0	0	0	0	0
chr1	34617512	34617956	CGI121	+	14	0.624328	0.610656	244	5.7377	0	1	1	1	1	1	1	0	0	0	0	1	1	0	0
chr1	34635878	34637161	CGI122	+	64	0.662618	0.599261	1083	5.90951	1	1	1	1	1	1	1	1	1	0	1	0	0	0	0
chr1	34734551	34735738	CGI123	+	61	0.705451	0.605876	987	6.18034	1	0	0	1	1	0	0	1	1	0	1	0	0	0	0
chr1	34780491	34780930	CGI124	+	12	0.634932	0.577406	239	5.02092	0	0	0	1	0	1	0	0	0	0	0	1	1	1	1
chr1	34806909	34808340	CGI125	+	114	0.773393	0.693745	1231	9.26076	1	0	0	1	0	1	0	1	1	0	1	0	0	0	0
chr1	34858378	34859249	CGI126	+	47	0.62929	0.669151	671	7.00447	1	1	1	1	1	1	1	1	1	1	1	0	0	0	0
chr1	34862702	34863452	CGI127	+	33	0.687684	0.6	550	6	0	1	0	1	0	1	0	1	0	0	0	1	1	0	0
chr1	34899174	34900434	CGI128	+	111	1.01818	0.645283	1060	10.4717	1	1	1	1	1	1	1	1	1	1	1	0	0	0	0
chr1	34906513	34907206	CGI129	+	39	0.77052	0.651116	493	7.91075	1	1	1	1	1	1	1	1	1	1	1	0	0	0	0
chr1	34986283	34987619	CGI130	+	68	0.63297	0.615317	1136	5.98592	1	0	0	0	0	0	0	0	0	1	0	1	1	1	1
chr1	35272977	35273349	CGI131	+	8	0.655325	0.563953	172	4.65116	0	0	0	0	0	0	0	0	0	0	0	0	0	0	0
chr1	36087367	36087873	CGI132	+	16	0.630559	0.578431	306	5.22876	0	0	0	0	0	0	0	0	0	0	0	1	1	0	0
chr1	36124556	36126572	CGI133	+	173	0.848067	0.670705	1816	9.52643	1	1	1	1	1	1	1	1	1	1	1	0	0	0	0
chr1	36160201	36161240	CGI134	+	49	0.685727	0.584029	839	5.84029	0	1	0	1	0	1	0	0	0	0	0	1	1	1	1
chr1	36300555	36301468	CGI135	+	58	0.791455	0.645161	713	8.13464	1	1	1	1	1	1	1	1	1	1	1	0	0	0	0
chr1	36311610	36311994	CGI136	+	10	0.684445	0.565217	184	5.43478	0	0	0	0	0	0	0	0	0	0	0	0	0	0	0
chr1	36325456	36326821	CGI137	+	73	0.761751	0.576824	1165	6.26609	1	1	0	1	0	1	0	1	0	1	0	1	1	1	1
chr1	36360061	36360547	CGI138	+	22	0.791238	0.632867	286	7.69231	1	0	0	0	0	0	0	1	0	0	1	0	0	0	0
chr1	36364316	36365514	CGI139	+	73	0.799744	0.60521	998	7.31463	1	1	1	1	1	1	1	1	1	1	1	0	0	0	0
chr1	36425259	36426547	CGI140	+	104	0.847313	0.674632	1088	9.55882	1	1	1	1	1	1	1	1	1	1	1	0	0	0	0
chr1	36465229	36465869	CGI141	+	24	0.579948	0.615909	440	5.45455	0	0	0	0	0	0	0	0	0	0	0	0	0	0	0
chr1	36501461	36502397	CGI142	+	52	0.747058	0.631793	736	7.06522	1	1	1	1	1	1	1	1	1	1	1	0	0	0	0
chr1	36527818	36529439	CGI143	+	120	0.79804	0.654469	1421	8.44476	1	1	1	1	1	1	1	1	1	1	1	0	0	0	0
chr1	36568144	36570158	CGI144	+	198	0.892311	0.70011	1814	10.9151	1	1	1	1	1	1	1	1	1	1	1	0	0	0	0
chr1	36598543	36599077	CGI145	+	16	0.535469	0.601796	334	4.79042	0	1	0	1	0	1	0	0	0	0	0	0	0	-1	-1
chr1	36603513	36604588	CGI146	+	53	0.644834	0.617143	875	6.05714	1	1	1	1	1	1	1	1	1	1	1	0	0	0	0
chr1	36609432	36609993	CGI147	+	18	0.550482	0.614958	361	4.98615	0	1	0	1	0	1	0	0	1	0	1	0	0	0	0
chr1	36613344	36615871	CGI148	+	164	0.66734	0.650193	2327	7.0477	1	1	1	1	1	1	1	1	1	1	1	0	0	0	0
chr1	36739540	36740418	CGI149	+	46	0.715639	0.616519	678	6.78466	1	1	1	1	1	1	1	1	0	1	0	1	1	1	1
chr1	36747900	36749157	CGI150	+	77	0.824939	0.59508	1057	7.28477	1	1	1	1	1	1	1	1	1	1	1	0	0	0	0
chr1	36766259	36767168	CGI151	+	53	0.723892	0.643159	709	7.47532	1	1	1	1	1	1	1	1	1	1	1	0	0	0	0
chr1	36803342	36803730	CGI152	+	8	0.559394	0.553191	188	4.25532	0	0	0	1	0	0	0	0	0	0	0	0	0	0	0
chr1	36815797	36816300	CGI153	+	16	0.755288	0.534653	303	5.28053	0	0	0	0	0	0	0	0	0	0	0	0	0	0	0
chr1	36827463	36828359	CGI154	+	49	0.70741	0.632184	696	7.04023	1	1	0	1	0	1	0	1	0	1	0	1	1	0	1
chr1	36835836	36836245	CGI155	+	14	0.831938	0.569378	209	6.69856	0	1	0	1	0	1	1	0	0	0	0	0	0	0	0
chr1	36841774	36842664	CGI156	+	30	0.620864	0.530435	690	4.34783	0	0	0	0	0	0	0	0	1	1	1	0	0	0	0
chr1	36995567	36997274	CGI157	+	171	0.977117	0.68215	1507	11.347	1	1	1	1	1	1	1	1	1	1	1	0	0	0	0
chr1	37085725	37086520	CGI158	+	29	0.612475	0.564706	595	4.87395	0	0	0	1	1	1	1	1	1	1	1	0	0	0	0
chr1	37275339	37275800	CGI159	+	8	0.432617	0.544061	261	3.06513	0	0	0	0	0	0	0	0	0	0	0	0	0	0	0
chr1	37318023	37318432	CGI160	+	12	0.787518	0.545455	209	5.74163	0	1	0	1	0	1	0	0	0	0	0	0	0	0	0
chr1	37356388	37357531	CGI161	+	78	0.84151	0.636267	943	8.27147	1	1	1	1	1	1	1	1	1	1	1	0	0	0	0
chr1	37486313	37487778	CGI162	+	94	0.809882	0.606324	1265	7.43083	1	1	1	1	1	1	1	1	1	1	1	0	0	0	0
chr1	37597032	37598472	CGI163	+	113	0.795784	0.68629	1240	9.1129	1	0	0	1	1	0	0	1	1	1	1	0	0	0	0
chr1	37670975	37671386	CGI164	+	9	0.495596	0.601896	211	4.2654	0	1	0	1	0	1	0	0	0	0	0	0	0	0	0
chr1	37743860	37744483	CGI165	+	18	0.575829	0.555556	423	4.25532	0	1	0	1	0	1	0	0	1	0	0	0	0	-1	-1
chr1	37775849	37777229	CGI166	+	118	0.859106	0.683051	1180	10	1	1	1	1	1	1	1	1	1	0	1	0	0	0	0
chr1	37921225	37922573	CGI167	+	98	0.774089	0.675087	1148	8.53659	1	1	1	1	1	1	1	1	1	1	1	0	0	0	0
chr1	37929016	37929566	CGI168	+	21	0.948656	0.511429	350	6	0	1	1	1	1	1	1	1	1	1	1	0	0	0	0
chr1	37932004	37932787	CGI169	+	33	0.834469	0.521441	583	5.66038	0	1	0	1	0	1	0	0	0	0	0	1	1	1	1
chr1	37946831	37947732	CGI170	+	50	0.925513	0.556348	701	7.13267	1	1	1	1	1	1	1	1	1	1	1	0	0	0	0
chr1	38053590	38054443	CGI171	+	44	0.782724	0.588055	653	6.73813	1	1	1	1	1	1	1	1	1	1	1	0	0	0	0
chr1	38054554	38055672	CGI172	+	102	0.928909	0.700436	918	11.1111	1	1	1	1	1	1	1	1	1	1	1	0	0	0	0
chr1	38185595	38187488	CGI173	+	204	1.00899	0.692262	1693	12.0496	1	1	1	1	1	1	1	1	1	1	1	0	0	0	0
chr1	38266700	38267471	CGI174	+	37	0.629097	0.642732	571	6.47986	1	1	0	1	0	1	0	1	0	0	0	1	1	0	0
chr1	38274931	38275394	CGI175	+	17	0.572457	0.676806	263	6.46388	1	1	0	1	0	1	0	0	0	0	0	1	1	0	0
chr1	38296299	38296737	CGI176	+	11	0.678289	0.533613	238	4.62185	0	1	0	1	0	1	0	0	0	0	0	0	0	0	0
chr1	38415599	38416377	CGI177	+	26	0.542136	0.577855	578	4.49827	0	1	0	1	0	1	0	0	0	0	0	1	1	0	0
chr1	38683193	38685249	CGI178	+	189	0.830588	0.702047	1856	10.1832	1	1	0	1	1	1	1	1	1	1	1	1	1	0	0
chr1	38892321	38894105	CGI179	+	153	0.914768	0.651515	1584	9.65909	1	0	0	0	0	0	0	1	1	1	1	0	0	0	0
chr1	38954141	38955304	CGI180	+	72	0.780568	0.62513	963	7.47664	1	1	1	1	1	1	1	1	1	1	1	0	0	0	0
chr1	39002790	39003185	CGI181	+	12	0.83053	0.548718	195	6.15385	0	1	0	1	0	1	0	0	0	0	0	1	0	0	0
chr1	39044169	39045021	CGI182	+	49	0.723588	0.645706	652	7.51534	1	1	1	1	1	1	1	1	1	1	1	0	0	0	0
chr1	39249204	39251641	CGI183	+	171	0.702988	0.659812	2237	7.64417	1	1	1	1	1	1	1	1	1	0	1	0	0	0	0
chr1	39418702	39419072	CGI184	+	10	0.684024	0.588235	170	5.88235	0	1	0	1	0	1	0	1	1	0	0	0	0	0	0
chr1	39424056	39425739	CGI185	+	108	0.911548	0.566419	1483	7.28254	1	1	1	1	1	1	1	1	1	1	1	0	0	0	0
chr1	39534540	39535984	CGI186	+	109	0.835494	0.651125	1244	8.76206	1	1	1	1	1	1	1	1	1	1	1	0	0	0	0
chr1	39592045	39593377	CGI187	+	116	0.92471	0.666078	1132	10.2473	1	1	1	1	1	1	1	1	1	1	1	0	0	0	0
chr1	39633141	39634784	CGI188	+	143	0.944685	0.648649	1443	9.90991	1	1	1	1	1	1	1	1	1	1	1	0	0	0	0
chr1	39706873	39708355	CGI189	+	87	0.696652	0.625585	1282	6.78627	1	1	1	1	1	1	1	1	1	0	1	0	0	0	0
chr1	39777343	39778128	CGI190	+	39	0.597539	0.670085	585	6.66667	1	1	1	1	1	1	1	1	1	0	0	1	1	0	0
chr1	39956855	39958997	CGI191	+	189	0.899379	0.658084	1942	9.73223	1	1	1	1	1	1	1	1	1	1	1	0	0	0	0
chr1	39992500	39992928	CGI192	+	5	0.36007	0.495614	228	2.19298	1	1	0	1	0	1	0	1	1	0	0	0	0	0	0
chr1	39993002	39993739	CGI193	+	19	0.503425	0.532588	537	3.53818	1	1	0	1	0	1	0	1	1	0	0	0	0	0	0
chr1	40142506	40143009	CGI194	+	15	0.683256	0.544554	303	4.9505	0	1	0	1	1	1	0	0	1	0	1	0	0	0	0
chr1	40323149	40323882	CGI195	+	35	0.611566	0.65666	533	6.5666	1	1	1	1	1	1	1	1	1	1	1	0	0	0	0
chr1	40382254	40383128	CGI196	+	34	0.63307	0.568249	674	5.04451	0	1	0	1	0	1	0	0	0	0	0	1	1	0	0
chr1	40737370	40739323	CGI197	+	146	0.770688	0.65773	1753	8.32858	1	1	1	1	1	1	1	1	1	0	0	0	0	0	0
chr1	40824511	40824890	CGI198	+	10	0.564281	0.631285	179	5.58659	0	1	0	1	0	1	0	0	0	0	0	0	0	0	0
chr1	40847180	40847946	CGI199	+	34	0.656386	0.606007	566	6.00707	1	1	1	1	1	1	1	1	1	1	1	0	0	0	0
chr1	42318701	42319111	CGI200	+	8	0.46197	0.57619	210	3.80952	0	0	0	0	0	0	0	0	0	0	0	0	0	0	0
chr1	42472817	42473210	CGI201	+	11	0.729842	0.57513	193	5.69948	0	0	0	0	0	0	0	0	0	0	0	1	1	0	0
chr1	42548311	42549019	CGI202	+	35	0.791781	0.590551	508	6.88976	1	0	0	0	0	0	0	1	0	1	0	0	0	0	0
chr1	42740998	42742085	CGI203	+	53	0.615434	0.624577	887	5.9752	1	1	0	1	0	1	0	1	1	0	1	0	0	0	0
chr1	42742921	42743950	CGI204	+	51	0.695349	0.597105	829	6.15199	1	1	0	1	0	1	0	0	1	0	1	0	0	0	0
chr1	42750670	42752231	CGI205	+	91	0.802609	0.577517	1361	6.68626	1	1	1	1	1	0	0	1	1	0	1	0	0	0	0
chr1	42752263	42756153	CGI206	+	348	0.872771	0.657724	3690	9.43089	1	1	1	1	1	1	1	1	1	0	1	0	0	0	0
chr1	42769941	42770779	CGI207	+	39	0.702358	0.600313	638	6.11285	1	0	0	0	0	0	0	1	1	0	0	0	0	0	0
chr1	42771131	42771527	CGI208	+	13	0.579952	0.678571	196	6.63265	0	0	0	0	0	0	0	1	1	0	1	0	0	0	0
chr1	42837245	42837612	CGI209	+	10	0.909124	0.51497	167	5.98802	0	0	0	0	0	0	0	0	0	0	0	0	0	0	0
chr1	42907715	42908837	CGI210	+	48	0.606938	0.593275	922	5.20607	0	1	1	1	1	1	1	1	1	1	1	0	0	0	0
chr1	43009484	43010729	CGI211	+	85	0.681042	0.691866	1045	8.13397	1	1	1	1	1	1	1	1	1	1	1	0	0	0	0
chr1	43089015	43090056	CGI212	+	40	0.595633	0.568371	841	4.75624	0	1	0	1	0	1	0	0	0	0	0	1	1	0	0
chr1	43148401	43149943	CGI213	+	109	0.790239	0.652012	1342	8.12221	1	1	0	1	1	1	1	1	1	1	1	0	0	0	0
chr1	43155093	43156004	CGI214	+	53	0.713401	0.646976	711	7.45429	1	1	1	1	1	1	1	1	1	1	1	0	0	0	0
chr1	43180217	43180926	CGI215	+	24	0.691919	0.524558	509	4.71513	0	1	0	1	0	1	0	0	0	0	0	1	1	0	0
chr1	43220225	43221350	CGI216	+	61	0.670211	0.629189	925	6.59459	1	1	1	1	1	1	1	1	1	1	1	0	0	0	0
chr1	43501955	43503756	CGI217	+	142	0.818966	0.662711	1601	8.86946	1	1	1	1	1	1	1	1	1	1	1	0	0	0	0
chr1	43610730	43611198	CGI218	+	16	0.658919	0.608209	268	5.97015	0	1	0	1	0	1	0	0	0	0	0	1	1	0	0
chr1	43787419	43787854	CGI219	+	11	0.473904	0.634043	235	4.68085	0	1	1	1	1	1	1	1	0	0	0	0	0	0	0
chr1	43883728	43885197	CGI220	+	111	0.839888	0.646178	1269	8.74704	1	1	1	1	1	1	1	1	1	1	1	0	0	0	0
chr1	43954808	43955268	CGI221	+	16	0.677712	0.603846	260	6.15385	1	0	0	0	0	0	0	0	0	0	0	0	1	0	0
chr1	43990260	43991598	CGI222	+	93	0.829525	0.628295	1138	8.17223	1	1	1	1	1	1	1	1	1	1	1	0	0	0	0
chr1	44158389	44159711	CGI223	+	109	1.07512	0.605169	1122	9.7148	1	1	1	1	1	1	1	1	1	1	1	0	0	0	0
chr1	44175121	44175884	CGI224	+	28	0.672288	0.545293	563	4.97336	0	1	1	1	1	1	1	1	1	1	1	0	0	0	0
chr1	44175939	44177058	CGI225	+	45	0.526263	0.610446	919	4.89663	1	1	1	1	1	1	1	1	1	1	1	0	0	0	0
chr1	44204191	44205242	CGI226	+	66	0.850416	0.606345	851	7.75558	1	1	1	1	1	1	1	1	1	1	1	0	0	0	0
chr1	44255391	44256133	CGI227	+	42	0.854096	0.603321	542	7.74908	1	0	0	0	0	0	0	1	1	0	0	0	0	0	0
chr1	44608305	44609476	CGI228	+	63	0.630935	0.643666	971	6.48816	1	1	1	1	1	1	1	1	1	1	1	0	0	0	0
chr1	45851883	45852884	CGI229	+	64	0.893051	0.604245	801	7.99001	1	1	1	1	1	1	1	1	1	1	1	0	0	0	0
chr1	45982026	45983091	CGI230	+	52	0.703571	0.584971	865	6.01156	1	1	1	1	1	1	1	1	1	1	1	0	0	0	0
chr1	46123471	46124093	CGI231	+	24	0.691086	0.575829	422	5.6872	0	1	1	0	0	0	0	1	1	1	0	0	0	0	0
chr1	46145483	46146354	CGI232	+	66	0.97778	0.724292	671	9.83607	1	1	0	0	0	1	0	1	0	0	0	0	0	0	0
chr1	46482195	46482692	CGI233	+	21	0.724901	0.626263	297	7.07071	0	0	0	0	0	0	0	0	0	0	0	0	0	0	0
chr1	46909320	46911149	CGI234	+	176	0.984705	0.666053	1629	10.8042	1	1	1	1	1	1	1	1	1	1	1	0	0	0	0
chr1	50983329	50985135	CGI235	+	97	0.63762	0.620797	1606	6.03985	1	1	1	1	1	1	1	1	1	1	1	0	0	0	0
chr1	51346267	51346864	CGI236	+	19	0.584936	0.576826	397	4.78589	0	1	0	1	0	1	0	0	0	0	0	1	1	0	0
chr1	51483338	51483733	CGI237	+	11	0.797358	0.533333	195	5.64103	0	0	0	0	0	0	0	0	0	0	0	0	0	1	0
chr1	51534493	51535857	CGI238	+	82	0.805142	0.591924	1164	7.04467	1	1	1	1	1	1	1	1	1	1	1	0	0	0	0
chr1	51971727	51973467	CGI239	+	118	0.751453	0.640909	1540	7.66234	1	1	1	1	1	1	1	1	1	1	1	0	0	0	0
chr1	52170264	52170961	CGI240	+	36	0.70778	0.641851	497	7.24346	1	0	0	0	0	0	0	1	1	1	1	0	0	0	0
chr1	52175972	52177007	CGI241	+	56	0.744057	0.601198	835	6.70659	1	1	1	1	1	1	1	1	1	1	1	0	0	0	0
chr1	52288676	52290659	CGI242	+	172	0.825775	0.684801	1783	9.64666	1	1	1	1	1	1	1	1	1	1	1	0	0	0	0
chr1	52556432	52557974	CGI243	+	146	0.893034	0.701192	1342	10.8793	1	1	1	1	1	1	1	1	1	1	1	0	0	0	0
chr1	52654618	52655119	CGI244	+	11	0.525057	0.55814	301	3.65449	0	0	0	0	0	0	0	0	0	1	0	0	0	0	0
chr1	52687234	52688028	CGI245	+	47	0.758684	0.646465	594	7.91246	1	1	1	1	1	1	1	1	1	1	1	0	0	0	0
chr1	52783103	52784671	CGI246	+	117	0.760784	0.671053	1368	8.55263	1	1	1	1	1	1	1	1	1	1	1	0	0	0	0
chr1	52873794	52874882	CGI247	+	62	0.689148	0.63964	888	6.98198	1	1	1	1	1	1	1	1	1	1	1	0	0	0	0
chr1	52901537	52902336	CGI248	+	38	0.665268	0.621035	599	6.34391	1	1	1	1	1	1	1	1	1	1	1	0	0	0	0
chr1	53009285	53010374	CGI249	+	48	0.541034	0.640045	889	5.39933	1	1	1	1	1	1	1	1	1	1	1	0	0	0	0
chr1	53353364	53354389	CGI250	+	67	0.812516	0.632727	825	8.12121	1	1	1	1	1	1	1	1	1	1	1	0	0	0	0
chr1	53409113	53409844	CGI251	+	43	0.81543	0.630885	531	8.09793	1	1	1	1	1	1	1	1	1	1	1	0	0	0	0
chr1	53763189	53763885	CGI252	+	32	0.70713	0.604839	496	6.45161	1	0	0	1	1	1	1	1	1	0	1	0	0	0	0
chr1	53841141	53842340	CGI253	+	93	0.924234	0.635636	999	9.30931	1	1	1	1	1	1	1	1	1	1	1	0	0	0	0
chr1	54250839	54252359	CGI254	+	151	0.99959	0.677273	1320	11.4394	1	1	1	1	1	1	1	1	1	1	1	0	0	0	0
chr1	54307243	54307771	CGI255	+	20	0.699634	0.591463	328	6.09756	0	1	1	1	1	1	1	1	1	1	1	0	0	0	0
chr1	54495495	54496087	CGI256	+	29	0.813612	0.609694	392	7.39796	1	1	1	1	1	1	1	1	1	1	1	0	0	0	0
chr1	54613918	54615056	CGI257	+	62	0.699896	0.628998	938	6.60981	1	1	1	1	1	1	1	1	1	1	1	0	0	0	0
chr1	54982241	54983791	CGI258	+	133	0.866623	0.682963	1350	9.85185	1	1	1	1	1	1	1	1	1	1	1	0	0	0	0
chr1	55083564	55084689	CGI259	+	94	0.991368	0.641081	925	10.1622	1	1	1	1	1	1	1	1	1	1	1	0	0	0	0
chr1	55109028	55110394	CGI260	+	102	0.866585	0.638079	1166	8.74786	1	1	1	1	1	1	1	1	1	1	1	0	0	0	0
chr1	55143811	55145684	CGI261	+	153	0.83792	0.662881	1673	9.14525	1	1	1	1	1	1	1	1	1	1	1	0	0	0	0
chr1	55187718	55188899	CGI262	+	91	0.787193	0.687054	981	9.27625	1	1	1	1	1	1	1	1	1	1	1	0	0	0	0
chr1	55293655	55295311	CGI263	+	114	0.869014	0.600962	1456	7.82967	1	1	1	1	1	1	1	1	1	1	1	0	0	0	0
chr1	55419055	55420932	CGI264	+	171	0.867868	0.685748	1677	10.1968	1	1	1	1	1	1	1	1	0	1	0	1	1	1	1
chr1	55438517	55439090	CGI265	+	18	0.590531	0.573727	373	4.82574	0	0	0	0	0	0	0	0	0	0	0	1	1	0	0
chr1	55462185	55463938	CGI266	+	129	0.794706	0.648422	1553	8.3065	1	1	1	1	1	1	1	1	1	1	1	0	0	0	0
chr1	57026249	57026945	CGI267	+	35	0.716672	0.629032	496	7.05645	1	1	0	1	0	1	0	1	1	0	0	0	0	0	0
chr1	57027573	57028161	CGI268	+	24	0.72367	0.592784	388	6.18557	1	1	0	1	0	1	0	1	1	0	0	0	0	0	0
chr1	57028206	57030645	CGI269	+	189	0.806917	0.647611	2239	8.44127	1	1	1	1	1	0	0	1	1	1	1	0	0	0	0
chr1	57033379	57034964	CGI270	+	69	0.640867	0.558123	1385	4.98195	1	0	0	1	0	0	0	1	1	0	0	0	0	0	0
chr1	57041073	57041684	CGI271	+	22	0.651715	0.574209	411	5.3528	0	0	0	1	0	0	0	0	0	0	0	0	0	0	0
chr1	57434110	57435210	CGI272	+	80	0.812426	0.663333	900	8.88889	1	1	1	1	1	1	1	1	1	1	1	0	0	0	0
chr1	57462850	57464243	CGI273	+	85	0.772516	0.609388	1193	7.1249	1	1	1	1	1	1	1	1	1	1	1	0	0	0	0
chr1	57830930	57832716	CGI274	+	146	0.851477	0.662673	1586	9.20555	1	1	1	1	1	1	1	1	1	1	1	0	0	0	0
chr1	58026150	58027305	CGI275	+	66	0.720406	0.62199	955	6.91099	1	1	1	1	1	1	1	1	1	1	1	0	0	0	0
chr1	58052468	58053354	CGI276	+	53	0.79933	0.622449	686	7.72595	1	1	1	1	1	1	1	1	1	1	1	0	0	0	0
chr1	58449372	58450947	CGI277	+	150	0.886218	0.707636	1375	10.9091	1	1	1	1	1	1	1	1	1	1	1	0	0	0	0
chr1	58480071	58481217	CGI278	+	82	0.996639	0.591966	946	8.66808	1	1	1	1	1	1	1	1	1	1	1	0	0	0	0
chr1	58501810	58502647	CGI279	+	37	0.667592	0.593407	637	5.80848	0	1	1	1	1	1	1	1	1	1	1	0	0	0	0
chr1	58561178	58562188	CGI280	+	71	0.839032	0.646914	810	8.76543	1	1	1	1	1	1	1	1	1	1	1	0	0	0	0
chr1	58642552	58643741	CGI281	+	56	0.724536	0.575329	989	5.66229	1	1	1	1	1	1	1	1	1	1	1	0	0	0	0
chr1	58709231	58709922	CGI282	+	31	0.621823	0.639511	491	6.31365	1	0	0	1	1	0	0	1	1	1	1	0	0	0	0
chr1	58768126	58768878	CGI283	+	44	0.808187	0.630435	552	7.97101	1	0	0	1	1	1	1	1	1	1	1	0	0	0	0
chr1	58770046	58770615	CGI284	+	24	0.790604	0.574526	369	6.50407	0	1	1	1	1	1	1	1	1	1	1	0	0	0	0
chr1	58793747	58794118	CGI285	+	9	0.58023	0.608187	171	5.26316	0	1	0	1	0	1	0	0	0	0	0	0	0	0	0
chr1	58852255	58852880	CGI286	+	30	0.799254	0.595294	425	7.05882	1	1	0	1	0	1	1	1	1	1	0	0	0	0	0
chr1	59029636	59031176	CGI287	+	97	0.698213	0.644776	1340	7.23881	1	1	1	1	1	1	1	1	1	1	1	0	0	0	0
chr1	59151580	59151992	CGI288	+	13	0.699258	0.599057	212	6.13208	0	1	1	1	1	1	1	0	0	0	0	0	0	0	0
chr1	59176390	59177558	CGI289	+	82	0.768238	0.667355	968	8.47107	1	1	1	1	1	1	1	1	1	1	1	0	0	0	0
chr1	59293539	59294515	CGI290	+	65	0.831359	0.635309	776	8.37629	1	1	1	1	1	1	1	1	1	1	1	0	0	0	0
chr1	59538144	59538732	CGI291	+	22	0.663621	0.587629	388	5.6701	1	0	0	0	0	0	0	1	1	1	1	0	0	0	0
chr1	59538553	59541544	CGI292	+	229	0.809103	0.637406	2791	8.20494	1	1	1	1	1	1	1	1	1	1	1	1	1	0	0
chr1	59572814	59573278	CGI293	+	13	0.625917	0.568182	264	4.92424	0	1	1	1	1	1	1	0	0	0	0	0	0	0	0
chr1	59726795	59728051	CGI294	+	87	0.763691	0.658144	1056	8.23864	1	1	1	1	1	1	1	1	1	1	1	0	0	0	0
chr1	59741615	59742328	CGI295	+	38	1.00889	0.547758	513	7.40741	1	1	1	1	1	1	1	1	1	1	1	0	0	0	0
chr1	59819398	59821891	CGI296	+	206	0.868575	0.643698	2293	8.98386	1	1	1	1	1	1	1	1	1	1	1	0	0	0	0
chr1	59969221	59971150	CGI297	+	182	0.907752	0.681319	1729	10.5263	1	1	1	1	1	1	1	1	1	1	1	0	0	0	0
chr1	60099216	60100593	CGI298	+	123	0.95423	0.662702	1177	10.4503	1	1	1	1	1	1	1	1	1	1	1	0	0	0	0
chr1	60154323	60154719	CGI299	+	11	0.912061	0.5	196	5.61224	0	1	0	1	0	1	1	1	1	1	1	0	0	0	0
chr1	60154813	60155773	CGI300	+	71	0.83536	0.669737	760	9.34211	1	1	1	1	1	1	1	1	1	1	1	0	0	0	0
chr1	60236880	60238131	CGI301	+	100	0.849484	0.672693	1051	9.51475	1	1	1	1	1	0	0	1	1	1	1	0	0	0	0
chr1	60399677	60400777	CGI302	+	64	0.759757	0.612222	900	7.11111	1	1	1	1	1	1	1	1	1	1	1	0	0	0	0
chr1	60465738	60467299	CGI303	+	132	0.904083	0.660544	1361	9.69875	1	1	1	1	1	1	1	1	1	1	1	0	0	0	0
chr1	60622745	60624470	CGI304	+	150	0.887261	0.670164	1525	9.83607	1	1	1	1	1	1	1	1	1	1	1	0	0	0	0
chr1	60819831	60820233	CGI305	+	15	1.19508	0.5	202	7.42574	0	1	0	1	0	1	0	0	0	0	0	1	1	1	1
chr1	60977906	60978287	CGI306	+	16	1.221	0.541436	181	8.83978	1	0	0	0	0	0	0	0	0	0	0	0	0	0	0
chr1	61259961	61260325	CGI307	+	11	0.959338	0.530488	164	6.70732	0	0	0	0	0	0	0	0	0	0	0	0	0	0	0
chr1	61685079	61686333	CGI308	+	96	0.764684	0.690702	1054	9.10816	1	1	1	1	1	1	1	1	1	0	0	0	0	0	0
chr1	62749172	62750527	CGI309	+	94	0.806856	0.636364	1155	8.13853	1	1	1	1	1	1	1	1	1	1	1	0	0	0	0
chr1	62751909	62754492	CGI310	+	130	0.645417	0.582039	2383	5.45531	1	1	0	1	0	1	0	1	1	1	1	0	0	0	0
chr1	62842152	62842704	CGI311	+	22	0.629953	0.642045	352	6.25	0	1	0	1	0	1	0	1	0	1	0	1	1	0	0
chr1	63159599	63161480	CGI312	+	138	0.739171	0.668055	1681	8.2094	1	1	1	1	1	1	1	1	1	1	1	0	0	0	0
chr1	63222936	63224220	CGI313	+	83	0.858068	0.597786	1084	7.65683	1	1	1	1	1	1	1	1	1	1	1	0	0	0	0
chr1	63246657	63247300	CGI314	+	26	0.862398	0.530474	443	5.86907	0	1	0	1	0	1	0	1	0	1	0	1	1	1	0
chr1	63294578	63295469	CGI315	+	54	0.897451	0.591896	691	7.81476	1	0	0	0	0	0	0	1	0	1	0	0	0	0	0
chr1	63319260	63320704	CGI316	+	144	1.00887	0.680064	1244	11.5756	1	1	1	1	1	1	1	1	1	1	1	0	0	0	0
chr1	63355541	63356642	CGI317	+	94	0.85931	0.713651	901	10.4329	1	1	0	0	0	1	0	1	0	0	0	0	0	0	0
chr1	63491746	63493528	CGI318	+	116	0.707208	0.64665	1582	7.33249	1	1	1	1	1	1	1	1	1	1	1	0	0	0	0
chr1	63660793	63661374	CGI319	+	22	0.599947	0.627297	381	5.77428	0	0	0	0	0	0	0	1	0	0	0	0	0	0	0
chr1	63711161	63711541	CGI320	+	12	0.91072	0.544444	180	6.66667	0	1	0	1	0	1	0	0	0	0	0	1	1	1	1
chr1	63776803	63777552	CGI321	+	32	0.947615	0.499089	549	5.82878	0	1	1	1	1	1	1	1	1	1	0	0	0	0	0
chr1	64125225	64125736	CGI322	+	15	0.550594	0.594855	311	4.82315	0	1	0	1	0	1	0	0	1	0	0	0	0	0	0
chr1	64167730	64169227	CGI323	+	98	0.766087	0.628373	1297	7.5559	1	1	1	1	1	1	1	1	1	1	1	0	0	0	0
chr1	64354977	64355608	CGI324	+	15	0.557422	0.5058	431	3.48028	1	0	0	0	0	0	0	0	0	0	0	0	0	1	1
chr1	64578364	64580432	CGI325	+	188	0.88686	0.675054	1868	10.0642	1	1	1	1	1	1	1	1	1	1	1	0	0	0	0
chr1	64663304	64664544	CGI326	+	87	0.792925	0.65	1040	8.36538	1	1	1	1	1	1	1	1	1	1	1	0	0	0	0
chr1	64736685	64738371	CGI327	+	154	0.931443	0.66891	1486	10.3634	1	1	1	1	1	1	1	1	1	1	1	0	0	0	0
chr1	64781239	64785062	CGI328	+	271	0.736865	0.637317	3623	7.47999	1	1	1	1	1	1	1	1	1	1	1	1	1	0	0
chr1	65002899	65003561	CGI329	+	41	0.839032	0.662338	462	8.87446	1	1	1	1	1	1	1	1	1	1	1	0	0	0	0
chr1	65149422	65149948	CGI330	+	18	0.681888	0.57362	326	5.52147	0	1	1	1	1	1	1	0	0	0	0	0	0	0	0
chr1	65156291	65156839	CGI331	+	20	0.678862	0.583333	348	5.74713	0	1	0	1	0	1	0	1	0	1	0	1	1	0	0
chr1	65225160	65226158	CGI332	+	47	0.664092	0.600251	798	5.88972	1	1	1	1	1	1	1	1	1	1	1	0	0	0	0
chr1	65232721	65233821	CGI333	+	73	0.841562	0.631111	900	8.11111	1	1	1	1	1	1	1	1	1	1	1	0	0	0	0
chr1	65357699	65358438	CGI334	+	24	0.462133	0.621521	539	4.45269	0	1	1	1	1	1	1	1	1	0	0	0	0	0	0
chr1	66221321	66222369	CGI335	+	69	0.71369	0.675708	848	8.13679	1	1	1	1	1	1	1	1	1	1	1	0	0	0	0
chr1	66514235	66515563	CGI336	+	85	0.698354	0.657801	1128	7.53546	1	1	1	1	1	1	1	1	1	0	1	0	0	0	0
chr1	66747127	66748226	CGI337	+	72	0.782194	0.640712	899	8.0089	1	1	1	1	1	1	1	1	1	1	1	0	0	0	0
chr1	66862726	66864912	CGI338	+	171	0.85848	0.637462	1986	8.61027	1	1	1	1	1	1	1	1	1	1	1	0	0	0	0
chr1	66909175	66910413	CGI339	+	90	0.890157	0.626204	1038	8.67052	1	1	1	1	1	1	1	1	1	1	1	0	0	0	0
chr1	67084867	67085795	CGI340	+	52	0.786997	0.603022	728	7.14286	1	1	1	1	1	1	1	1	1	1	1	0	0	0	0
chr1	69152570	69155055	CGI341	+	144	0.68858	0.605252	2285	6.30197	1	1	1	1	1	1	1	1	1	0	1	0	0	0	0
chr1	69423409	69425027	CGI342	+	82	0.598642	0.622708	1418	5.78279	1	0	0	0	0	0	0	0	0	0	0	1	1	1	1
chr1	69733390	69734698	CGI343	+	110	1.0046	0.629061	1108	9.9278	1	0	0	1	1	0	0	1	1	1	1	0	0	0	0
chr1	69873276	69873992	CGI344	+	36	0.673472	0.653101	516	6.97674	1	1	1	1	1	1	1	1	0	1	0	0	1	0	0
chr1	70772111	70772538	CGI345	+	11	0.572614	0.585903	227	4.84581	0	1	1	1	1	1	1	0	1	0	0	0	0	0	0
chr1	70886162	70886621	CGI346	+	19	1.07627	0.53668	259	7.33591	0	1	0	1	0	1	0	0	0	0	0	1	1	0	0
chr1	71148713	71149913	CGI347	+	77	0.7734	0.632	1000	7.7	1	1	1	1	1	1	1	1	1	1	0	0	0	0	0
chr1	71603362	71604336	CGI348	+	55	0.679003	0.648579	774	7.10594	1	1	1	1	1	1	1	1	1	1	1	0	0	0	0
chr1	71699055	71700220	CGI349	+	65	0.697947	0.621762	965	6.73575	1	1	1	1	1	1	1	1	1	1	1	0	0	0	0
chr1	72258089	72259155	CGI350	+	91	0.97369	0.658199	866	10.5081	1	1	1	1	1	1	1	1	1	1	1	0	0	0	0
chr1	72272199	72272707	CGI351	+	18	0.707911	0.577922	308	5.84416	1	0	0	0	0	0	0	1	1	1	1	0	0	0	0
chr1	72282742	72283406	CGI352	+	30	0.754874	0.586207	464	6.46552	1	0	0	0	0	0	0	1	1	1	1	0	0	0	0
chr1	72290211	72290901	CGI353	+	43	0.943602	0.620408	490	8.77551	1	0	0	1	1	1	1	1	1	1	1	0	0	0	0
chr1	72301132	72301602	CGI354	+	20	0.802023	0.633333	270	7.40741	1	0	0	1	0	1	1	1	1	1	1	0	0	0	0
chr1	72330510	72331167	CGI355	+	29	0.651082	0.634573	457	6.34573	1	1	1	1	1	1	1	1	1	1	1	0	0	0	0
chr1	72353788	72354557	CGI356	+	25	0.626734	0.530756	569	4.39367	0	1	1	1	1	1	1	1	1	1	1	0	0	0	0
chr1	72582531	72583961	CGI357	+	70	0.586862	0.623577	1230	5.69106	1	1	1	1	1	1	1	1	1	0	1	0	0	0	0
chr1	72629672	72630188	CGI358	+	15	0.674475	0.53481	316	4.74684	0	1	1	1	1	1	1	1	1	1	1	0	0	0	0
chr1	72687163	72688074	CGI359	+	48	0.930138	0.540084	711	6.75105	1	0	0	0	0	0	0	0	0	1	1	1	1	0	0
chr1	72757327	72758671	CGI360	+	84	0.960207	0.553322	1144	7.34266	1	1	1	1	1	1	1	1	1	1	1	0	0	0	0
chr1	72870504	72872336	CGI361	+	111	0.724681	0.619485	1632	6.80147	1	1	1	1	1	1	1	1	1	1	1	0	0	0	0
chr1	72908839	72909278	CGI362	+	17	0.81002	0.594142	239	7.11297	0	1	0	1	0	1	0	0	0	0	0	1	1	0	0
chr1	72916687	72917228	CGI363	+	13	0.465164	0.583578	341	3.81232	0	1	0	1	0	1	0	1	1	1	1	0	0	0	0
chr1	72918211	72918846	CGI364	+	23	0.765793	0.533333	435	5.28736	0	1	0	1	0	1	0	1	1	0	1	0	0	0	0
chr1	72920009	72921437	CGI365	+	66	0.641487	0.579805	1228	5.37459	1	1	0	1	0	1	0	1	1	0	1	0	0	0	0
chr1	73953636	73954311	CGI366	+	29	0.857289	0.553684	475	6.10526	1	0	0	0	0	0	0	0	0	0	0	1	1	1	1
chr1	73960965	73961350	CGI367	+	11	0.655788	0.605405	185	5.94595	0	1	0	1	0	1	0	0	0	0	0	1	0	0	0
chr1	74083302	74084070	CGI368	+	33	0.521064	0.669014	568	5.80986	1	1	0	0	0	0	0	1	0	0	1	0	0	0	0
chr1	74114530	74115721	CGI369	+	51	0.521589	0.633703	991	5.14632	1	1	0	0	0	0	0	1	0	0	0	0	0	0	0
chr1	74144637	74145760	CGI370	+	58	0.605656	0.644637	923	6.28386	1	1	0	0	0	0	0	1	1	0	0	0	0	0	0
chr1	74170568	74171916	CGI371	+	90	0.690837	0.674216	1148	7.83972	1	1	1	0	0	0	0	1	1	0	0	0	0	0	0
chr1	74238664	74239324	CGI372	+	19	0.599688	0.528261	460	4.13043	0	1	0	1	0	1	0	0	0	0	0	0	0	0	0
chr1	74282530	74284038	CGI373	+	109	0.799809	0.649083	1308	8.33333	1	1	1	1	1	1	1	1	1	1	1	0	0	0	0
chr1	74330677	74332173	CGI374	+	82	0.684037	0.615741	1296	6.32716	1	1	1	1	1	1	1	1	1	1	1	0	0	0	0
chr1	74350138	74351037	CGI375	+	58	0.714111	0.685265	699	8.29757	1	1	1	1	1	1	1	1	1	1	1	0	0	0	0
chr1	74378783	74379553	CGI376	+	44	0.727243	0.652632	570	7.7193	1	1	1	1	1	1	1	1	1	1	1	0	0	0	0
chr1	74414663	74415833	CGI377	+	56	0.806479	0.541237	970	5.7732	1	1	0	1	0	1	0	1	0	0	1	1	1	1	1
chr1	74433188	74433759	CGI378	+	20	0.5141	0.652291	371	5.39084	0	0	0	0	0	0	0	1	1	1	1	0	0	0	0
chr1	74436151	74436938	CGI379	+	34	0.695231	0.579216	587	5.79216	0	0	0	0	0	0	0	0	0	1	0	0	0	0	0
chr1	74437764	74439494	CGI380	+	131	0.723087	0.688889	1530	8.56209	1	1	1	1	1	1	1	1	1	1	1	0	0	0	0
chr1	74440295	74440732	CGI381	+	8	0.401695	0.586498	237	3.37553	0	1	0	1	0	1	0	0	1	0	0	0	0	0	0
chr1	74441120	74441680	CGI382	+	16	0.54527	0.572222	360	4.44444	0	1	0	1	0	1	0	0	0	0	0	0	0	-1	-1
chr1	74441931	74442344	CGI383	+	8	0.448295	0.58216	213	3.75587	0	1	0	1	0	1	0	1	0	1	0	0	0	-1	-1
chr1	74443763	74444567	CGI384	+	40	0.656754	0.635762	604	6.62252	1	1	0	1	0	1	0	1	1	1	1	0	0	0	0
chr1	74551785	74553591	CGI385	+	123	0.815353	0.613325	1606	7.65878	1	1	1	1	1	1	1	1	1	1	1	0	0	0	0
chr1	74633896	74635239	CGI386	+	75	0.686648	0.619423	1143	6.56168	1	1	1	1	1	1	1	1	1	1	1	0	0	0	0
chr1	74647384	74648231	CGI387	+	38	0.679584	0.588872	647	5.87326	1	1	1	1	1	1	1	1	1	1	1	0	0	0	0
chr1	74707913	74708880	CGI388	+	67	0.841446	0.647979	767	8.73533	1	1	1	1	1	1	1	1	1	1	1	0	0	0	0
chr1	74759999	74760614	CGI389	+	26	0.655043	0.619277	415	6.26506	1	1	1	1	1	1	1	1	1	1	0	0	0	0	0
chr1	74795075	74795750	CGI390	+	28	0.663649	0.597895	475	5.89474	0	1	1	1	1	1	1	1	0	0	0	0	0	0	0
chr1	74817584	74819310	CGI391	+	107	0.675787	0.653997	1526	7.0118	1	1	1	1	1	1	1	1	1	0	0	0	0	0	0
chr1	74828656	74829816	CGI392	+	44	0.511492	0.605208	960	4.58333	1	1	0	1	0	1	0	0	0	0	0	1	1	0	0
chr1	74830199	74831496	CGI393	+	79	0.753951	0.62443	1097	7.20146	1	1	0	1	0	1	0	1	1	1	0	0	0	0	0
chr1	74837716	74839040	CGI394	+	61	0.488344	0.671708	1124	5.42705	1	1	1	1	1	1	1	1	1	0	0	0	0	0	0
chr1	74840646	74841902	CGI395	+	46	0.478319	0.617424	1056	4.35606	1	1	0	1	0	1	0	1	1	0	0	0	0	0	0
chr1	74846900	74847680	CGI396	+	36	0.652974	0.617241	580	6.2069	1	1	0	1	0	1	0	0	0	0	0	0	0	0	0
chr1	74849467	74850610	CGI397	+	56	0.608332	0.626723	943	5.93849	1	1	0	1	0	1	0	1	1	0	1	0	0	0	0
chr1	74853491	74853967	CGI398	+	19	0.630912	0.663043	276	6.88406	0	0	0	0	0	0	0	1	0	0	0	0	0	0	0
chr1	74863306	74863989	CGI399	+	30	0.694208	0.604555	483	6.21118	1	0	0	0	0	0	0	1	1	1	1	0	0	0	0
chr1	74900934	74903284	CGI400	+	191	0.793839	0.670698	2150	8.88372	1	1	1	1	1	1	1	1	1	1	1	0	0	0	0
chr1	74903726	74904117	CGI401	+	16	0.883037	0.628272	191	8.37696	0	1	0	0	0	0	0	0	1	0	1	0	0	0	0
chr1	74904562	74905787	CGI402	+	51	0.66202	0.553171	1025	4.97561	1	0	0	0	0	0	0	1	1	0	1	0	0	0	0
chr1	74928217	74929899	CGI403	+	97	0.727947	0.605263	1482	6.54521	1	1	0	1	0	1	0	0	1	0	0	0	0	0	0
chr1	74930844	74932687	CGI404	+	109	0.66104	0.637249	1643	6.63421	1	1	1	1	1	1	1	0	0	0	0	0	0	0	0
chr1	74939138	74940373	CGI405	+	55	0.608586	0.591304	1035	5.31401	1	1	1	1	1	1	1	0	1	0	0	0	0	0	0
chr1	74946855	74947894	CGI406	+	64	0.665101	0.678188	839	7.62813	1	0	0	0	0	1	1	1	0	0	0	0	0	0	0
chr1	74994343	74995308	CGI407	+	41	0.563145	0.619608	765	5.35948	1	1	0	1	0	1	0	0	0	0	0	0	0	0	0
chr1	74996172	74999042	CGI408	+	198	0.697965	0.65206	2670	7.41573	1	1	1	1	1	1	1	1	0	0	0	0	0	0	0
chr1	75121014	75122044	CGI409	+	54	0.757752	0.592771	830	6.50602	1	1	1	1	1	0	0	1	1	1	1	0	0	0	0
chr1	75137781	75138741	CGI410	+	60	0.819941	0.621053	760	7.89474	1	1	0	1	1	1	0	1	1	1	1	0	0	0	0
chr1	75138709	75140186	CGI411	+	99	0.784487	0.629601	1277	7.75255	1	1	1	1	1	1	1	1	1	1	1	0	0	0	0
chr1	75164933	75166001	CGI412	+	58	0.713102	0.619816	868	6.68203	1	1	1	1	1	1	1	1	1	1	1	0	0	0	0
chr1	75176171	75177244	CGI413	+	50	0.592985	0.623139	873	5.72738	1	1	1	1	1	1	1	1	1	1	1	0	0	0	0
chr1	75187880	75189458	CGI414	+	78	0.610648	0.609579	1378	5.66038	1	1	1	1	1	1	1	1	1	1	1	0	0	0	0
chr1	75205626	75206266	CGI415	+	20	0.573662	0.563636	440	4.54545	0	1	0	1	1	1	0	1	1	1	0	0	0	0	0
chr1	75207160	75208010	CGI416	+	43	0.682858	0.623077	650	6.61538	1	1	1	1	1	1	1	1	1	1	1	0	0	0	0
chr1	75214972	75216900	CGI417	+	105	0.672763	0.601273	1728	6.07639	1	1	1	1	1	1	1	1	1	1	1	0	0	0	0
chr1	75232651	75233788	CGI418	+	65	0.675195	0.641409	937	6.93703	1	1	1	1	1	1	1	1	1	1	1	0	0	0	0
chr1	75248091	75248704	CGI419	+	20	0.525551	0.610169	413	4.84262	0	1	0	1	0	1	0	0	0	1	1	0	0	0	0
chr1	75259970	75260971	CGI420	+	49	0.674575	0.632959	801	6.11735	1	1	1	1	1	1	1	1	1	1	1	0	0	0	0
chr1	75274666	75275039	CGI421	+	11	0.815884	0.560694	173	6.35838	0	1	1	1	1	1	1	0	1	0	1	0	0	0	0
chr1	75312979	75314868	CGI422	+	126	0.794647	0.625222	1689	7.46004	1	1	1	1	1	1	1	1	1	1	1	0	0	0	0
chr1	75356650	75358015	CGI423	+	85	0.704803	0.643777	1165	7.29614	1	1	1	1	1	1	1	1	0	0	0	0	0	0	0
chr1	75365992	75366562	CGI424	+	20	0.720673	0.554054	370	5.40541	0	0	0	1	0	0	0	0	1	0	0	0	0	0	0
chr1	75371699	75372592	CGI425	+	49	0.59474	0.691198	693	7.07071	1	1	1	1	1	1	1	1	0	1	0	0	0	0	0
chr1	75378093	75379382	CGI426	+	76	0.601965	0.681359	1089	6.97888	1	1	1	1	1	1	1	1	1	1	1	0	0	0	0
chr1	75381148	75382077	CGI427	+	35	0.476733	0.63786	729	4.8011	0	1	0	1	1	1	0	0	1	0	1	1	1	0	0
chr1	75384080	75385930	CGI428	+	119	0.65734	0.66303	1650	7.21212	1	1	0	1	0	1	0	1	1	1	1	-1	-1	0	0
chr1	75418370	75420303	CGI429	+	126	0.635549	0.676861	1733	7.27063	1	1	0	1	0	1	0	1	0	0	1	0	0	0	0
chr1	75432283	75432928	CGI430	+	23	0.701357	0.550562	445	5.16854	0	1	1	1	1	1	1	1	1	1	1	0	0	0	0
chr1	75442321	75442719	CGI431	+	11	0.660947	0.590909	198	5.55556	0	0	0	0	0	0	0	0	0	0	0	0	0	0	0
chr1	75445557	75446033	CGI432	+	15	0.546718	0.634058	276	5.43478	0	0	0	0	0	0	0	0	1	0	0	0	0	0	0
chr1	75446700	75447501	CGI433	+	35	0.538821	0.658902	601	5.82363	1	1	1	1	1	1	1	1	0	0	1	0	0	0	0
chr1	75454831	75455551	CGI434	+	34	0.603422	0.659615	520	6.53846	1	1	0	1	0	1	0	0	0	0	0	0	0	0	0
chr1	75472348	75472864	CGI435	+	21	0.667375	0.632911	316	6.64557	0	1	0	1	0	1	0	0	0	0	0	0	0	0	0
chr1	75473699	75474505	CGI436	+	33	0.5951	0.605611	606	5.44554	1	1	0	1	0	1	0	0	1	0	0	0	0	0	0
chr1	75475044	75476706	CGI437	+	128	0.709194	0.703146	1462	8.75513	1	1	1	1	1	1	1	1	1	1	1	0	0	0	0
chr1	75479129	75479754	CGI438	+	26	0.530514	0.68	425	6.11765	1	1	0	1	0	1	0	1	1	1	0	0	0	0	0
chr1	75483118	75484981	CGI439	+	101	0.650806	0.612147	1663	6.07336	1	1	0	1	0	1	0	1	1	1	1	0	0	0	0
chr1	75489400	75489783	CGI440	+	9	0.457725	0.661202	183	4.91803	0	1	0	1	0	1	0	0	0	0	0	0	0	0	0
chr1	75500028	75500693	CGI441	+	30	0.71418	0.602151	465	6.45161	0	1	0	1	1	1	0	0	0	0	0	1	1	0	0
chr1	75501595	75503394	CGI442	+	148	0.80046	0.681051	1599	9.25578	1	1	1	1	1	1	1	1	1	1	1	0	0	0	0
chr1	75506055	75506667	CGI443	+	21	0.502844	0.645631	412	5.09709	0	1	0	1	0	1	0	1	0	0	1	1	1	0	0
chr1	75517879	75518675	CGI444	+	44	0.855359	0.588926	596	7.38255	1	1	1	1	1	1	1	1	1	1	1	0	0	0	0
chr1	75542488	75543597	CGI445	+	63	0.615962	0.676568	909	6.93069	1	1	1	1	1	1	1	1	1	1	1	0	0	0	0
chr1	75651044	75651460	CGI446	+	13	0.7845	0.555556	216	6.01852	0	0	0	0	0	0	0	0	0	0	0	1	1	1	1
chr1	77509886	77510589	CGI447	+	27	0.638876	0.580517	503	5.36779	0	1	0	1	0	1	0	1	1	0	1	0	0	0	0
chr1	77510546	77512539	CGI448	+	104	0.687471	0.582264	1793	5.80033	1	1	1	1	1	1	1	1	1	1	1	0	0	0	0
chr1	77512555	77513578	CGI449	+	42	0.65522	0.558931	823	5.10328	0	0	0	0	0	0	0	1	1	1	0	0	0	0	0
chr1	78078244	78078735	CGI450	+	15	0.784956	0.525773	291	5.15464	0	0	0	0	0	0	0	0	0	0	0	1	1	1	1
chr1	78186022	78186789	CGI451	+	43	0.73161	0.652557	567	7.58377	1	1	0	1	0	1	0	1	0	1	0	0	0	0	0
chr1	78191686	78192118	CGI452	+	13	0.65635	0.586207	232	5.60345	0	1	0	1	0	1	0	0	0	0	0	0	0	0	0
chr1	78192752	78194021	CGI453	+	67	0.689798	0.604303	1069	6.26754	1	1	1	1	1	1	1	1	1	1	1	0	0	0	0
chr1	78197943	78198602	CGI454	+	20	0.536884	0.572985	459	4.3573	0	0	0	0	0	0	0	0	0	0	0	0	0	0	0
chr1	78200125	78200881	CGI455	+	32	0.850709	0.543165	556	5.7554	0	0	0	0	0	0	0	0	1	0	0	0	0	0	0
chr1	78212352	78214912	CGI456	+	197	0.792856	0.649153	2360	8.34746	1	0	0	0	0	0	0	1	1	0	0	0	0	0	0
chr1	78306443	78307688	CGI457	+	80	0.773591	0.631579	1045	7.6555	1	1	1	1	1	1	1	1	1	0	1	0	0	0	0
chr1	78484817	78485679	CGI458	+	51	0.862755	0.599698	662	7.70393	1	1	1	1	1	1	1	1	1	1	1	0	0	0	0
chr1	78508187	78508834	CGI459	+	24	0.570794	0.621924	447	5.36913	0	1	0	1	1	1	1	1	0	0	0	0	0	0	0
chr1	78534046	78534589	CGI460	+	12	0.427333	0.580175	343	3.49854	0	1	0	1	1	1	0	0	1	0	1	0	0	0	0
chr1	78653969	78655304	CGI461	+	125	0.889474	0.706608	1135	11.0132	1	1	1	1	1	1	1	1	1	1	1	0	0	0	0
chr1	79436458	79436813	CGI462	+	12	0.825431	0.619355	155	7.74194	0	1	1	1	1	1	1	0	1	0	1	0	0	0	0
chr1	79446880	79447240	CGI463	+	7	0.602053	0.55	160	4.375	0	0	0	0	0	0	0	0	0	0	1	0	0	0	0
chr1	79667993	79669077	CGI464	+	54	0.660449	0.623303	884	6.1086	1	1	1	1	1	1	1	1	1	1	1	0	0	0	0
chr1	79757327	79757786	CGI465	+	8	0.425538	0.583012	259	3.0888	1	1	0	1	0	1	0	1	1	1	1	0	0	0	0
chr1	79757665	79758669	CGI466	+	66	0.861425	0.619403	804	8.20896	1	1	1	1	1	1	1	1	1	1	1	0	0	0	0
chr1	79772385	79773126	CGI467	+	38	0.716934	0.626617	541	7.02403	1	1	1	1	1	1	1	1	1	1	1	0	0	0	0
chr1	79854541	79855965	CGI468	+	106	0.776258	0.668301	1224	8.66013	1	1	1	1	1	1	1	1	1	1	1	0	0	0	0
chr1	80196614	80196970	CGI469	+	9	0.783292	0.544872	156	5.76923	0	1	0	1	0	1	0	0	0	0	0	0	0	0	0
chr1	80336112	80337924	CGI470	+	173	0.897293	0.706576	1612	10.732	1	1	1	1	1	1	1	1	1	1	1	0	0	0	0
chr1	80380743	80381205	CGI471	+	9	0.384259	0.599237	262	3.43511	0	0	0	0	0	0	0	0	0	0	0	0	0	0	0
chr1	80754379	80755559	CGI472	+	88	0.806729	0.672449	980	8.97959	1	1	1	1	1	1	1	1	1	0	1	0	0	0	0
chr1	82279646	82280204	CGI473	+	27	0.684684	0.664804	358	7.5419	0	1	0	1	0	1	0	1	1	1	1	0	0	0	0
chr1	82285249	82288683	CGI474	+	201	0.621104	0.632962	3234	6.21521	1	1	1	1	1	1	1	1	1	1	1	0	0	0	0
chr1	82312646	82313715	CGI475	+	71	0.88349	0.61565	869	8.17031	1	1	1	1	1	1	1	1	1	1	1	0	0	0	0
chr1	82583045	82584080	CGI476	+	41	0.499913	0.628743	835	4.91018	0	1	1	1	1	1	1	1	1	0	0	0	0	0	0
chr1	82721205	82722341	CGI477	+	64	0.852231	0.571581	936	6.83761	1	1	1	1	1	1	1	1	1	1	1	0	0	0	0
chr1	82835529	82837085	CGI478	+	129	0.839503	0.679204	1356	9.51327	1	1	1	1	1	1	1	1	1	1	1	0	0	0	0
chr1	83001005	83001401	CGI479	+	11	0.691908	0.571429	196	5.61224	0	0	0	0	0	0	0	0	0	0	0	0	1	0	0
chr1	83034610	83035056	CGI480	+	13	0.621334	0.585366	246	5.28455	0	1	1	1	1	1	1	1	1	1	1	0	0	0	0
chr1	83156133	83156599	CGI481	+	13	0.572025	0.586466	266	4.88722	0	1	1	1	1	1	1	1	1	0	0	0	0	0	0
chr1	83404353	83404984	CGI482	+	18	0.506253	0.575406	431	4.17633	0	1	1	1	1	1	1	0	1	0	1	0	0	0	0
chr1	84280473	84281561	CGI483	+	53	0.622747	0.620495	888	5.96847	1	1	1	1	1	1	1	1	1	1	1	0	0	0	0
chr1	84691702	84693128	CGI484	+	89	0.691268	0.652529	1226	7.25938	1	1	1	1	1	1	1	1	1	1	1	0	0	0	0
chr1	84834803	84837087	CGI485	+	172	0.816352	0.65739	2084	8.25336	1	1	1	1	1	1	1	1	1	1	1	0	0	0	0
chr1	84930714	84931830	CGI486	+	62	0.698384	0.626638	916	6.76856	1	1	1	1	1	1	1	1	1	1	1	0	0	0	0
chr1	85268775	85269175	CGI487	+	5	0.316046	0.565	200	2.5	0	0	0	1	0	0	0	0	0	0	0	0	0	0	0
chr1	85273448	85273829	CGI488	+	4	0.352042	0.502762	181	2.20994	0	0	0	1	0	1	1	0	1	0	0	0	0	0	0
chr1	87487723	87488597	CGI489	+	12	0.262988	0.534125	674	1.78042	0	1	0	1	0	1	0	0	1	1	1	0	0	0	0
chr1	87488774	87489548	CGI490	+	10	0.300419	0.482578	574	1.74216	0	1	0	1	0	1	0	0	1	1	1	0	0	0	0
chr1	87599907	87600484	CGI492	+	16	0.558814	0.572944	377	4.24403	0	1	0	1	0	1	0	0	1	0	1	0	0	0	0
chr1	87689640	87691247	CGI493	+	150	0.956869	0.668799	1407	10.661	1	1	1	1	1	1	1	1	1	1	1	0	0	0	0
chr1	87790801	87791814	CGI494	+	56	0.771304	0.611316	813	6.88807	1	1	1	1	1	1	1	1	1	1	1	0	0	0	0
chr1	87792054	87792472	CGI495	+	12	0.67317	0.573394	218	5.50459	0	1	0	1	0	1	0	1	1	1	1	0	0	0	0
chr1	87914515	87915581	CGI496	+	60	0.710967	0.624711	866	6.92841	1	0	0	0	0	0	0	1	1	1	1	0	0	0	0
chr1	87942144	87943462	CGI497	+	112	0.907353	0.670841	1118	10.0179	1	1	1	1	1	1	1	1	1	0	1	0	0	0	0
chr1	87943515	87944025	CGI498	+	17	0.797444	0.525806	310	5.48387	0	1	0	1	0	1	0	0	1	0	0	0	0	0	0
chr1	87961001	87961833	CGI499	+	49	0.68858	0.674051	632	7.75316	1	1	1	1	1	1	1	1	1	1	1	0	0	0	0
chr1	88050934	88051749	CGI500	+	45	0.794978	0.60813	615	7.31707	1	1	1	1	1	1	1	1	1	1	1	0	0	0	0
chr1	88199390	88200853	CGI501	+	82	0.660991	0.627078	1263	6.49248	1	1	1	1	1	1	1	1	1	1	1	0	0	0	0
chr1	88210051	88210748	CGI502	+	19	0.465468	0.575453	497	3.82294	0	0	0	0	0	0	0	0	0	0	0	0	0	0	0
chr1	88255027	88257010	CGI503	+	170	0.932275	0.640494	1783	9.53449	1	1	1	1	1	1	1	1	1	1	1	0	0	0	0
chr1	88284036	88284696	CGI504	+	23	0.568589	0.595652	460	5	0	1	0	1	0	1	0	0	0	0	0	0	0	0	0
chr1	88324219	88324582	CGI505	+	9	0.567495	0.625767	163	5.52147	0	1	0	1	0	1	0	0	0	0	0	0	0	0	0
chr1	88330692	88331619	CGI506	+	52	0.6525	0.662999	727	7.15268	1	0	0	0	0	0	0	1	1	1	1	0	0	0	0
chr1	88338456	88339940	CGI507	+	106	0.800595	0.642523	1284	8.25545	1	0	0	0	0	0	0	1	1	1	1	0	0	0	0
chr1	88368693	88369141	CGI508	+	20	0.685207	0.689516	248	8.06452	0	0	0	0	0	0	0	1	0	1	1	0	0	0	0
chr1	88383642	88384852	CGI509	+	96	0.965876	0.627723	1010	9.50495	1	0	0	0	0	0	0	1	1	1	1	0	0	0	0
chr1	88400186	88401404	CGI510	+	70	0.672418	0.640472	1018	6.87623	1	0	0	0	0	0	0	1	1	1	1	0	0	0	0
chr1	88421227	88425621	CGI511	+	381	0.865425	0.648069	4194	9.08441	1	1	1	1	1	1	1	1	1	1	1	0	0	0	0
chr1	88478521	88479536	CGI512	+	51	0.622231	0.646626	815	6.25767	1	1	1	1	1	1	1	1	1	1	1	0	0	0	0
chr1	88483433	88484334	CGI513	+	39	0.651471	0.584879	701	5.56348	1	1	1	1	1	1	1	1	1	1	1	0	0	0	0
chr1	88565949	88567704	CGI514	+	101	0.688185	0.614791	1555	6.49518	1	1	1	1	1	1	1	1	1	1	1	0	0	0	0
chr1	88599726	88600916	CGI515	+	78	0.796723	0.630303	990	7.87879	1	1	1	1	1	1	1	1	1	1	1	0	0	0	0
chr1	88983530	88984180	CGI516	+	25	0.597322	0.611111	450	5.55556	1	1	0	1	0	1	0	0	0	0	0	0	1	0	0
chr1	88995072	88995761	CGI517	+	28	0.589096	0.627812	489	5.72597	0	1	0	1	0	1	0	0	0	0	0	0	0	0	0
chr1	89023585	89024632	CGI518	+	46	0.589495	0.61039	847	5.43093	1	1	0	1	0	1	0	1	0	0	0	0	0	0	0
chr1	89045858	89046237	CGI519	+	11	0.912471	0.541899	179	6.14525	0	1	0	1	0	1	0	0	0	0	0	0	0	0	0
chr1	89049924	89051799	CGI520	+	138	0.792213	0.64597	1675	8.23881	1	1	1	1	1	1	1	1	0	0	0	0	0	0	0
chr1	89051877	89053268	CGI521	+	73	0.597408	0.642317	1191	6.1293	1	0	0	1	1	0	0	1	0	0	0	0	0	0	0
chr1	89081074	89081734	CGI522	+	23	0.556795	0.6	460	5	0	0	0	0	0	0	0	0	1	0	0	0	0	0	0
chr1	89082858	89083944	CGI523	+	63	0.708431	0.634312	886	7.11061	1	0	0	1	1	1	1	1	1	1	0	0	0	0	0
chr1	89102529	89103240	CGI524	+	22	0.521653	0.575342	511	4.30528	0	1	0	1	1	1	0	0	0	0	0	0	0	0	0
chr1	89110041	89111301	CGI525	+	98	0.860639	0.656604	1060	9.24528	1	1	1	1	1	1	1	1	1	1	1	0	0	0	0
chr1	89154973	89155421	CGI526	+	12	0.49512	0.629032	248	4.83871	0	0	0	0	0	0	0	0	0	0	0	0	0	0	0
chr1	89160366	89161691	CGI527	+	82	0.744133	0.627556	1125	7.28889	1	1	1	1	1	1	1	1	1	0	0	0	0	0	0
chr1	89223095	89224421	CGI528	+	91	0.705378	0.680284	1126	8.08171	1	1	1	1	1	1	1	1	1	1	1	0	0	0	0
chr1	89371543	89372426	CGI529	+	36	0.541962	0.626647	683	5.27086	1	1	0	1	0	1	0	1	0	0	0	0	0	0	0
chr1	89405690	89407555	CGI530	+	137	0.752757	0.664264	1665	8.22823	1	1	1	1	1	1	1	1	1	0	1	0	0	0	0
chr1	89504313	89504728	CGI531	+	9	0.585908	0.562791	215	4.18605	0	0	0	0	0	0	0	0	0	0	0	0	0	0	0
chr1	89516987	89517362	CGI532	+	9	0.550018	0.617143	175	5.14286	0	1	0	1	0	1	0	0	0	0	1	0	0	0	0
chr1	89652285	89653415	CGI533	+	91	1.05073	0.610753	930	9.78495	1	1	1	1	1	1	1	1	1	1	1	0	0	0	0
chr1	89749465	89750951	CGI534	+	119	0.79705	0.68196	1286	9.2535	1	1	1	0	0	0	0	1	1	1	1	0	0	0	0
chr1	89904503	89905313	CGI535	+	47	0.817242	0.622951	610	7.70492	1	1	1	1	1	1	1	1	1	1	1	0	0	0	0
chr1	90101618	90102717	CGI536	+	73	0.869497	0.611791	899	8.12013	1	1	1	1	1	1	1	1	1	1	1	1	1	0	0
chr1	90137793	90138303	CGI537	+	11	0.491669	0.545161	310	3.54839	0	0	0	0	0	1	0	0	1	0	0	0	0	0	0
chr1	90149369	90150276	CGI538	+	14	0.280452	0.54314	707	1.9802	0	0	0	0	0	1	0	0	1	0	0	0	0	0	0
chr1	90151338	90151726	CGI539	+	7	0.37008	0.638298	188	3.7234	0	0	0	0	0	1	0	0	0	0	0	0	0	0	0
chr1	90173355	90174775	CGI540	+	59	0.692657	0.528689	1220	4.83607	1	1	1	1	1	1	1	1	1	1	1	0	0	0	0
chr1	90174622	90175254	CGI541	+	12	0.417956	0.516204	432	2.77778	1	0	0	0	0	0	0	0	1	0	1	0	0	0	0
chr1	90182827	90183926	CGI542	+	22	0.360217	0.525028	899	2.44716	0	0	0	0	0	0	0	0	0	0	0	0	0	0	0
chr1	90597236	90599437	CGI543	+	178	0.860764	0.644678	2001	8.89555	1	1	1	1	1	1	1	1	1	1	1	0	0	0	0
chr1	90602323	90602811	CGI544	+	13	0.594469	0.552083	288	4.51389	0	0	0	0	0	0	0	0	1	1	0	0	0	0	0
chr1	90966385	90967976	CGI545	+	122	0.782095	0.670022	1391	8.77067	1	1	1	1	1	1	1	1	1	1	1	0	0	0	0
chr1	91199199	91199769	CGI546	+	19	0.658052	0.559459	370	5.13514	0	0	0	0	0	0	0	0	0	0	0	0	0	0	0
chr1	91350401	91352898	CGI547	+	219	0.902385	0.65172	2297	9.53418	1	1	1	1	1	1	1	1	1	1	1	0	0	0	0
chr1	91476367	91478797	CGI548	+	249	0.89712	0.70583	2230	11.1659	1	1	0	1	0	1	0	1	1	0	1	0	0	0	0
chr1	91540603	91540976	CGI549	+	8	0.602618	0.560694	173	4.62428	0	1	0	1	0	1	0	0	0	0	0	0	0	0	0
chr1	91819338	91820353	CGI550	+	44	0.574594	0.629448	815	5.39877	0	0	0	0	0	0	0	0	0	0	0	0	0	0	0
chr1	91823406	91824290	CGI551	+	39	0.635831	0.599415	684	5.70175	1	0	0	0	0	0	0	1	0	0	0	0	0	0	0
chr1	91825101	91825763	CGI552	+	28	0.696244	0.590909	462	6.06061	1	1	0	1	0	1	0	1	0	0	0	1	0	0	0
chr1	91826363	91828617	CGI553	+	187	0.851969	0.654333	2054	9.10419	1	1	1	1	1	1	1	1	0	1	1	0	0	0	0
chr1	91828510	91828992	CGI554	+	14	0.754964	0.51773	282	4.96454	1	0	0	0	0	0	0	0	0	0	0	0	0	0	0
chr1	91830236	91830619	CGI555	+	16	1.03592	0.584699	183	8.74317	0	0	0	0	0	0	0	0	0	0	0	1	1	0	0
chr1	91836123	91836570	CGI556	+	7	0.468564	0.493927	247	2.83401	0	0	0	0	0	0	0	0	0	0	0	0	0	0	0
chr1	91836826	91837378	CGI557	+	20	0.543625	0.647727	352	5.68182	0	0	0	0	0	0	0	1	0	0	0	0	0	0	0
chr1	91838039	91839030	CGI558	+	52	0.753294	0.597977	791	6.57396	1	0	0	0	0	0	0	1	0	0	0	0	0	0	0
chr1	91864191	91865884	CGI559	+	115	0.842818	0.604823	1493	7.70261	1	1	0	1	0	1	0	1	1	0	1	0	0	0	0
chr1	91888344	91890000	CGI560	+	77	0.615412	0.590659	1456	5.28846	1	1	0	1	0	1	0	1	0	0	0	1	1	1	1
chr1	91903130	91903563	CGI561	+	12	0.616341	0.579399	233	5.15021	0	1	0	1	0	1	0	0	0	0	0	0	0	0	0
chr1	92100333	92100807	CGI562	+	12	0.51961	0.583942	274	4.37956	0	1	1	1	1	1	1	1	1	1	1	0	0	0	0
chr1	92118714	92119066	CGI563	+	10	0.978303	0.526316	152	6.57895	0	0	0	0	0	0	0	0	0	0	0	-1	-1	-1	-1
chr1	92499592	92500529	CGI564	+	67	1.03189	0.598372	737	9.09091	1	1	1	1	1	1	1	1	1	1	1	0	0	0	0
chr1	92811338	92811830	CGI565	+	16	0.533522	0.643836	292	5.47945	0	1	1	1	1	1	1	0	0	1	0	0	0	0	0
chr1	92824685	92825056	CGI566	+	8	0.460216	0.649123	171	4.67836	0	1	0	1	0	1	0	1	0	0	0	0	0	0	0
chr1	92894745	92896168	CGI567	+	96	0.767399	0.6435	1223	7.84955	1	1	1	1	1	1	1	1	1	1	1	0	0	0	0
chr1	92948987	92950405	CGI568	+	80	0.658697	0.639573	1218	6.56814	1	1	1	1	1	1	1	1	1	1	1	0	0	0	0
chr1	93041323	93041847	CGI569	+	16	0.582639	0.58642	324	4.93827	0	1	1	1	1	1	1	0	0	0	0	1	1	1	1
chr1	93076098	93077111	CGI570	+	48	0.550466	0.655597	813	5.90406	1	1	1	1	1	1	1	1	1	0	1	0	0	0	0
chr1	93146373	93147768	CGI571	+	105	0.837061	0.651046	1195	8.78661	1	1	1	1	1	0	0	1	1	1	1	0	0	0	0
chr1	93194366	93195433	CGI572	+	64	0.752861	0.627451	867	7.38178	1	1	1	1	1	1	1	1	1	1	1	0	0	0	0
chr1	93240926	93242574	CGI573	+	113	0.677804	0.678867	1448	7.80387	1	1	0	1	0	1	0	1	0	0	0	1	1	0	0
chr1	93262427	93263764	CGI574	+	73	0.649427	0.633245	1137	6.4204	1	1	1	1	1	1	1	1	0	1	0	0	0	0	0
chr1	93294440	93295831	CGI575	+	104	0.853363	0.640638	1191	8.73216	1	1	1	1	1	1	1	1	1	1	1	0	0	0	0
chr1	93302332	93302868	CGI576	+	18	0.545018	0.627976	336	5.35714	0	1	1	1	1	0	0	0	1	0	1	1	1	0	0
chr1	93308459	93311238	CGI577	+	159	0.640169	0.625048	2579	6.16518	1	1	1	1	1	1	1	1	1	1	1	0	0	0	0
chr1	93355054	93356598	CGI578	+	108	0.812108	0.631696	1344	8.03571	1	1	1	1	1	1	1	1	1	1	1	0	0	0	0
chr1	93390678	93392076	CGI579	+	90	0.891716	0.613523	1198	7.51252	1	1	1	1	1	1	1	1	1	1	1	0	0	0	0
chr1	93436242	93438091	CGI580	+	103	0.668766	0.612492	1649	6.24621	1	1	1	1	1	1	1	1	1	1	1	0	0	0	0
chr1	93696980	93699442	CGI581	+	161	0.718796	0.629531	2262	7.1176	1	1	1	1	1	1	1	1	1	1	0	0	0	0	0
chr1	94075805	94077929	CGI582	+	190	0.933388	0.651247	1924	9.87526	1	0	0	1	1	0	0	1	1	1	1	0	0	0	0
chr1	94369556	94370897	CGI583	+	76	0.800879	0.57844	1141	6.66082	1	1	1	1	1	1	1	1	1	1	1	0	0	0	0
chr1	94537744	94539037	CGI584	+	63	0.690588	0.5828	1093	5.76395	1	1	1	1	1	1	1	1	1	1	1	0	0	0	0
chr1	94727238	94729600	CGI585	+	173	0.721839	0.666975	2162	8.00185	1	1	1	1	1	1	1	1	1	1	1	0	0	0	0
chr1	94744942	94745528	CGI586	+	25	0.619244	0.676166	386	6.47668	1	1	0	1	0	1	0	0	1	0	1	0	0	0	0
chr1	94775739	94776096	CGI587	+	9	0.594009	0.630573	157	5.73248	0	1	0	1	0	1	0	0	0	0	0	0	0	0	0
chr1	94799380	94799991	CGI588	+	14	0.428468	0.56691	411	3.40633	1	1	1	1	1	1	1	1	0	1	0	0	0	0	0
chr1	94803237	94804423	CGI589	+	87	0.830777	0.653144	986	8.82353	1	1	1	1	1	1	1	1	1	1	1	0	0	0	0
chr1	94806885	94808637	CGI590	+	151	0.835464	0.684923	1552	9.72938	1	1	1	1	1	1	1	1	1	1	1	0	0	0	0
chr1	94830508	94831812	CGI591	+	80	0.826292	0.593297	1104	7.24638	1	1	1	1	1	1	1	1	1	1	1	0	0	0	0
chr1	94968114	94968540	CGI592	+	10	0.881228	0.530973	226	4.42478	0	1	0	1	0	1	0	0	0	0	0	0	0	0	0
chr1	94996646	94998910	CGI593	+	117	0.56206	0.637112	2064	5.6686	1	1	1	1	1	1	1	1	1	1	1	0	0	0	0
chr1	95072887	95073741	CGI594	+	41	0.583831	0.655963	654	6.26911	1	0	0	0	0	0	0	0	1	1	0	0	0	0	0
chr1	95120411	95121000	CGI595	+	18	0.529415	0.596401	389	4.62725	1	0	0	1	0	0	0	0	0	0	0	-1	-1	-1	-1
chr1	95131893	95133472	CGI596	+	103	0.711141	0.649021	1379	7.46918	1	1	1	1	1	1	1	1	1	1	1	0	0	0	0
chr1	95202018	95202810	CGI597	+	33	0.643719	0.594595	592	5.57432	1	1	1	1	1	1	1	1	1	1	1	0	0	0	0
chr1	95238966	95240877	CGI598	+	121	0.78578	0.600234	1711	7.07189	1	1	1	1	1	1	1	1	1	1	1	0	0	0	0
chr1	95290826	95291352	CGI599	+	18	0.639789	0.588957	326	5.52147	0	1	0	1	0	1	0	0	0	0	0	0	1	0	0
chr1	95297721	95298651	CGI600	+	37	0.557809	0.60411	730	5.06849	1	1	0	1	0	1	0	1	1	1	0	0	0	0	0
chr1	95341323	95342697	CGI601	+	100	0.780462	0.66184	1174	8.51789	1	1	0	1	1	1	1	1	1	1	1	0	0	0	0
chr1	95374575	95376372	CGI602	+	115	0.742193	0.623669	1597	7.201	1	1	1	1	1	1	1	1	1	1	1	0	0	0	0
chr1	95408003	95409372	CGI603	+	87	0.694604	0.658683	1169	7.44226	1	1	1	1	1	1	1	1	1	1	1	0	0	0	0
chr1	95531382	95532881	CGI604	+	111	0.810502	0.65358	1299	8.54503	1	1	1	1	1	1	1	1	1	1	1	0	0	0	0
chr1	95565360	95565789	CGI605	+	12	0.657155	0.567686	229	5.24017	0	0	0	0	0	0	0	1	1	1	0	0	0	0	0
chr1	95581886	95583611	CGI606	+	129	0.802913	0.650492	1525	8.45902	1	1	1	1	1	1	1	1	1	1	1	0	0	0	0
chr1	95650270	95652170	CGI607	+	199	0.942254	0.705294	1700	11.7059	1	1	1	1	1	1	1	1	1	1	1	0	0	0	0
chr1	95698082	95698969	CGI608	+	52	0.988836	0.554585	687	7.56914	1	1	1	1	1	1	1	1	1	1	1	0	0	0	0
chr1	95699912	95701395	CGI609	+	109	0.821469	0.643804	1283	8.49571	1	1	1	1	1	1	1	1	1	1	1	0	0	0	0
chr1	95721353	95722360	CGI610	+	39	0.60752	0.578686	807	4.83271	1	1	1	1	1	1	1	1	1	1	1	0	0	0	0
chr1	95722847	95723336	CGI611	+	15	0.588481	0.598616	289	5.19031	0	1	0	1	0	1	0	1	1	0	1	1	0	0	0
chr1	95918913	95919637	CGI612	+	19	0.407277	0.597328	524	3.62595	0	1	0	1	0	1	0	0	0	0	0	0	0	0	0
chr1	95931752	95932165	CGI613	+	9	0.528407	0.591549	213	4.22535	0	0	0	0	0	0	0	1	1	1	1	0	0	0	0
chr1	97209905	97211053	CGI614	+	85	0.785444	0.67616	948	8.96624	1	1	1	1	1	1	1	1	1	1	1	0	0	0	0
chr1	97563793	97564917	CGI615	+	59	0.830645	0.555195	924	6.38528	1	1	1	1	1	1	1	1	1	1	1	0	0	0	0
chr1	98160734	98161213	CGI616	+	15	0.954558	0.494624	279	5.37634	0	0	0	0	0	0	0	0	0	0	0	1	1	1	0
chr1	98768341	98769182	CGI617	+	37	0.624959	0.608424	641	5.77223	0	1	1	1	1	1	1	1	1	1	1	0	0	0	0
chr1	99556970	99559217	CGI618	+	207	0.903813	0.671226	2047	10.1124	1	1	1	1	1	1	1	1	1	1	1	0	0	0	0
chr1	99665706	99667379	CGI619	+	106	0.881535	0.571623	1473	7.1962	1	1	1	1	1	1	1	1	1	1	1	0	0	0	0
chr1	99873245	99874112	CGI620	+	49	0.757687	0.623688	667	7.34633	1	1	0	1	1	1	0	1	1	1	1	0	0	0	0
chr1	99991290	99992996	CGI621	+	109	0.70442	0.641434	1506	7.23772	1	1	1	1	1	1	1	1	1	1	1	0	0	0	0
chr1	106664907	106666129	CGI622	+	52	0.56688	0.60274	1022	5.08806	0	1	1	1	1	1	1	1	1	0	1	0	0	0	0
chr1	106881160	106881523	CGI623	+	11	0.728034	0.619632	163	6.74847	0	1	0	1	0	1	0	0	0	0	0	1	1	1	1
chr1	106890310	106891154	CGI625	+	53	0.853688	0.622671	644	8.22981	1	1	0	1	0	1	0	1	0	0	0	0	1	1	1
chr1	107252263	107253698	CGI626	+	86	0.647724	0.65749	1235	6.96356	1	1	1	1	1	1	1	1	1	1	1	0	0	0	0
chr1	107559733	107561507	CGI627	+	108	0.710633	0.625794	1574	6.8615	1	1	1	1	1	1	1	1	1	1	1	0	0	0	0
chr1	107660671	107661127	CGI628	+	18	0.679905	0.644531	256	7.03125	0	0	0	0	0	1	1	0	0	0	0	1	1	1	1
chr1	107676622	107677965	CGI629	+	85	0.740369	0.63692	1143	7.43657	1	1	1	1	1	1	1	1	1	1	1	0	0	0	0
chr1	107710067	107710557	CGI630	+	15	0.597134	0.589655	290	5.17241	0	1	0	1	0	1	0	0	0	0	0	1	1	0	0
chr1	107740982	107741663	CGI631	+	27	0.549325	0.640333	481	5.61331	1	1	0	1	0	1	0	1	0	0	0	1	0	0	0
chr1	107777546	107777957	CGI632	+	12	0.532341	0.663507	211	5.6872	0	0	0	0	0	0	0	0	0	0	0	0	0	0	0
chr1	107886193	107888728	CGI633	+	241	0.897974	0.678373	2335	10.3212	1	1	1	1	1	1	1	1	1	1	1	0	0	0	0
chr1	107889967	107890797	CGI634	+	42	0.733418	0.609524	630	6.66667	1	1	0	1	0	1	0	1	1	1	1	0	0	0	0
chr1	108067834	108070207	CGI635	+	253	0.950123	0.700414	2173	11.6429	1	1	1	1	1	1	1	1	1	1	1	0	0	0	0
chr1	108608819	108609617	CGI636	+	33	0.588305	0.615385	598	5.51839	1	1	0	1	0	1	0	1	1	0	0	0	0	0	0
chr1	108610074	108611591	CGI637	+	118	0.849914	0.649962	1317	8.95976	1	1	1	1	1	1	1	1	1	1	1	0	0	0	0
chr1	108655684	108656801	CGI638	+	65	0.768499	0.608506	917	7.08833	1	1	1	1	1	1	1	1	1	1	1	0	0	0	0
chr1	108692607	108693571	CGI639	+	59	0.783595	0.629581	764	7.72251	1	1	1	1	1	1	1	1	1	1	1	0	0	0	0
chr1	111878758	111880118	CGI640	+	70	0.678313	0.600862	1160	6.03448	1	0	0	1	1	1	1	1	1	0	1	0	0	0	0
chr1	113651053	113651423	CGI641	+	8	0.498378	0.623529	170	4.70588	0	0	0	0	0	0	0	0	0	0	0	0	0	0	0
chr1	113760789	113761816	CGI642	+	66	0.707052	0.673519	827	7.98065	1	1	1	1	1	1	1	1	1	1	1	0	0	0	0
chr1	114312900	114313782	CGI643	+	36	0.612741	0.587977	682	5.27859	1	0	0	0	0	0	0	1	1	1	1	0	0	0	0
chr1	117581179	117581545	CGI644	+	10	0.826354	0.542169	166	6.0241	0	0	0	1	1	1	1	0	1	0	0	0	0	0	0
chr1	120207248	120208253	CGI645	+	67	0.855248	0.624845	805	8.32298	1	1	1	1	1	1	1	1	1	1	1	0	0	0	0
chr1	120218163	120218983	CGI646	+	44	0.867927	0.575806	620	7.09677	1	1	1	1	1	1	1	1	1	1	1	0	0	0	0
chr1	120285144	120286456	CGI647	+	67	0.809438	0.546763	1112	6.02518	1	1	1	1	1	1	1	1	1	1	1	0	0	0	0
chr1	120286435	120286932	CGI648	+	16	0.613649	0.609428	297	5.38721	0	1	0	1	0	1	0	1	1	1	1	0	0	0	0
chr1	120355654	120356675	CGI649	+	50	0.745863	0.572473	821	6.09013	1	1	1	1	1	1	1	1	1	1	1	0	0	0	0
chr1	120524195	120525131	CGI650	+	50	0.64934	0.648098	736	6.79348	1	1	1	1	1	1	1	1	1	1	1	0	0	0	0
chr1	120733759	120734749	CGI651	+	51	0.633815	0.644304	790	6.4557	1	1	0	1	0	1	0	0	0	0	0	1	1	1	1
chr1	120944081	120944955	CGI652	+	55	0.800696	0.642433	674	8.16024	1	1	0	1	0	1	0	1	1	1	0	0	0	0	0
chr1	120948442	120951119	CGI653	+	140	0.634434	0.597093	2477	5.652	1	1	1	1	1	1	1	1	1	1	0	0	0	0	0
chr1	121085896	121086583	CGI654	+	25	0.582036	0.595483	487	5.13347	0	0	0	0	0	0	0	1	0	0	0	0	0	0	0
chr1	121316324	121319788	CGI655	+	294	0.777053	0.681066	3264	9.00735	1	1	1	1	1	1	1	1	1	0	1	0	0	0	0
chr1	121400796	121401800	CGI656	+	57	0.691457	0.643035	804	7.08955	1	1	1	1	1	1	1	1	1	1	1	0	0	0	0
chr1	121422093	121423695	CGI657	+	104	0.706545	0.653352	1402	7.41797	1	1	1	1	1	1	1	1	1	1	1	1	0	0	0
chr1	121538973	121539359	CGI658	+	10	0.641528	0.580645	186	5.37634	0	1	0	1	0	1	0	0	0	0	0	-1	-1	-1	-1
chr1	121544715	121545906	CGI659	+	87	0.852934	0.643794	991	8.77901	1	1	1	1	1	1	1	1	1	1	1	0	0	0	0
chr1	121733246	121734574	CGI660	+	109	0.884314	0.662234	1128	9.66312	1	1	1	1	1	1	1	1	1	1	1	0	0	0	0
chr1	121809547	121810113	CGI661	+	27	0.843325	0.598361	366	7.37705	0	1	1	1	1	1	1	1	1	1	1	0	0	0	0
chr1	121893553	121894003	CGI662	+	18	0.825671	0.592	250	7.2	0	0	0	0	0	0	0	1	1	0	0	0	0	0	0
chr1	121903633	121904344	CGI663	+	27	0.626316	0.590998	511	5.28376	1	1	0	1	0	1	1	0	0	0	0	0	0	0	0
chr1	121918596	121918951	CGI664	+	10	0.752927	0.6	155	6.45161	0	1	0	1	0	1	0	0	0	0	0	0	0	-1	-1
chr1	121969556	121970932	CGI665	+	63	0.647381	0.57568	1176	5.35714	1	1	1	1	1	1	1	1	0	1	1	0	0	0	0
chr1	122017214	122018286	CGI666	+	56	0.791005	0.571101	872	6.42202	1	1	1	1	1	1	1	1	1	1	1	0	0	0	0
chr1	122161405	122162255	CGI667	+	36	0.551618	0.635385	650	5.53846	1	1	1	1	1	1	1	1	1	1	1	0	0	0	0
chr1	122236636	122239467	CGI668	+	183	0.697486	0.631699	2631	6.95553	1	1	1	1	1	1	1	1	1	0	0	0	0	0	0
chr1	122365573	122365934	CGI669	+	8	0.65656	0.552795	161	4.96894	0	0	0	0	0	0	0	0	0	0	0	0	0	0	0
chr1	122492410	122493678	CGI670	+	51	0.65884	0.544007	1068	4.77528	1	0	0	0	0	0	0	1	0	0	0	0	0	1	1
chr1	122496279	122496902	CGI671	+	27	0.835625	0.560284	423	6.38298	0	0	0	0	0	0	0	0	1	0	0	0	0	0	0
chr1	122498584	122500767	CGI672	+	159	0.833803	0.620777	1983	8.01815	1	1	1	1	1	1	1	1	1	1	1	0	0	0	0
chr1	122501217	122501929	CGI673	+	26	0.562621	0.601562	512	5.07812	1	1	0	1	0	1	0	0	0	0	0	0	0	1	1
chr1	122503126	122504096	CGI674	+	47	0.687937	0.597403	770	6.1039	1	1	0	1	0	1	0	0	1	0	0	0	0	0	0
chr1	122510083	122510525	CGI675	+	12	0.552282	0.603306	242	4.95868	0	0	0	0	0	0	0	0	0	0	0	0	0	0	0
chr1	122510781	122511306	CGI676	+	16	0.569935	0.590769	325	4.92308	0	0	0	0	0	0	0	0	0	0	0	0	0	0	0
chr1	123074357	123074965	CGI677	+	31	0.770483	0.629902	408	7.59804	0	0	0	0	0	0	0	0	0	0	0	0	0	0	0
chr1	123223860	123224920	CGI678	+	56	0.652883	0.637209	860	6.51163	1	1	1	1	1	1	1	1	1	1	1	0	0	0	0
chr1	123327406	123328513	CGI679	+	44	0.487517	0.631753	907	4.85116	1	1	1	1	1	1	1	1	1	1	1	0	0	0	0
chr1	123423727	123425333	CGI680	+	85	0.709805	0.583926	1406	6.04552	1	1	1	1	1	1	1	1	0	0	0	1	1	0	0
chr1	123464019	123464957	CGI681	+	50	0.799422	0.582656	738	6.77507	1	1	1	1	1	1	1	1	1	1	1	0	0	0	0
chr1	124253604	124254012	CGI682	+	14	0.777796	0.591346	208	6.73077	1	0	0	0	0	0	0	0	0	0	0	0	0	0	0
chr1	125941477	125942995	CGI683	+	83	0.602085	0.647193	1318	6.29742	1	1	1	1	1	1	1	1	1	0	1	0	0	0	0
chr1	127331133	127332829	CGI684	+	102	0.68544	0.632353	1496	6.81818	1	1	1	1	1	1	1	1	1	1	1	0	0	0	0
chr1	127456646	127458244	CGI685	+	95	0.654934	0.65093	1398	6.79542	1	1	1	1	1	1	1	1	1	1	1	0	0	0	0
chr1	127807646	127809523	CGI686	+	103	0.648251	0.617174	1677	6.14192	1	1	1	1	1	1	1	1	1	0	1	0	0	0	0
chr1	128389005	128389508	CGI687	+	21	0.615095	0.673267	303	6.93069	1	1	1	1	1	1	1	1	1	0	0	0	0	0	0
chr1	129101304	129103326	CGI688	+	115	0.65895	0.622942	1822	6.31175	1	1	1	1	1	1	1	1	1	1	1	0	0	0	0
chr1	129573147	129575098	CGI689	+	124	0.704052	0.634495	1751	7.08167	1	1	1	1	1	1	1	1	1	0	1	0	0	0	0
chr1	129670306	129671614	CGI690	+	96	0.910447	0.620036	1108	8.66426	1	1	1	1	1	1	1	1	1	1	1	0	0	0	0
chr1	129765096	129765928	CGI691	+	39	0.715443	0.593354	632	6.17089	1	1	1	1	1	1	1	1	1	1	1	0	0	0	0
chr1	129999349	130000741	CGI692	+	89	0.830768	0.599832	1192	7.46644	1	1	1	1	1	1	1	1	1	1	1	0	0	0	0
chr1	130140414	130141626	CGI693	+	87	0.88117	0.625494	1012	8.59684	1	1	1	1	1	1	1	1	1	1	1	0	0	0	0
chr1	130255702	130256607	CGI694	+	63	0.942532	0.619858	705	8.93617	1	1	1	1	1	1	1	1	1	1	1	0	0	0	0
chr1	130313167	130314235	CGI695	+	67	0.792151	0.626728	868	7.71889	1	1	1	1	1	1	1	1	1	1	1	0	0	0	0
chr1	130368969	130369345	CGI696	+	9	0.648373	0.579545	176	5.11364	0	0	0	0	0	0	0	1	0	0	0	0	0	0	0
chr1	130487261	130489197	CGI697	+	106	0.772486	0.56394	1736	6.10599	1	1	1	1	1	1	1	1	1	1	1	0	0	0	0
chr1	130489601	130490015	CGI698	+	14	0.73758	0.607477	214	6.54206	0	0	0	0	0	0	0	1	1	0	0	0	0	0	0
chr1	131169594	131170497	CGI699	+	41	0.548986	0.657183	703	5.83215	1	1	1	1	1	1	1	1	1	1	1	0	0	0	0
chr1	131491956	131492340	CGI700	+	8	0.474373	0.608696	184	4.34783	0	1	0	1	0	1	0	0	0	0	0	0	0	0	0
chr1	132358692	132359487	CGI701	+	41	0.6772	0.638655	595	6.89076	1	1	1	1	1	1	1	1	1	1	1	0	0	0	0
chr1	132611990	132612686	CGI702	+	33	0.617743	0.659274	496	6.65323	1	1	1	1	1	1	1	1	1	1	1	0	0	0	0
chr1	132613049	132614657	CGI703	+	100	0.754485	0.614347	1408	7.10227	1	1	1	1	1	1	1	1	1	1	1	0	0	0	0
chr1	132774467	132775242	CGI704	+	40	0.683438	0.64	575	6.95652	1	1	0	1	0	1	0	1	1	0	0	0	0	0	0
chr1	132993175	132994748	CGI705	+	132	0.832529	0.682447	1373	9.61398	1	1	1	1	1	1	1	1	1	1	1	0	0	0	0
chr1	133034173	133035367	CGI706	+	88	0.855915	0.643863	994	8.85312	1	1	1	1	1	1	1	1	1	1	1	0	0	0	0
chr1	133049451	133050016	CGI707	+	24	0.76013	0.589041	365	6.57534	0	1	1	1	1	1	1	1	1	1	1	0	0	0	0
chr1	133096280	133096691	CGI708	+	10	0.609735	0.559242	211	4.73934	0	1	0	1	1	1	0	0	0	0	0	0	0	0	0
chr1	133140574	133142520	CGI709	+	127	0.725518	0.633448	1746	7.27377	1	1	1	1	1	1	1	1	1	1	1	0	0	0	0
chr1	133172199	133172553	CGI710	+	7	0.604819	0.551948	154	4.54545	0	1	0	1	0	1	0	0	0	0	0	0	0	0	0
chr1	133421658	133425318	CGI711	+	225	0.711579	0.60896	3460	6.50289	1	1	1	1	1	1	1	1	1	1	1	0	0	0	0
chr1	133451791	133452215	CGI712	+	11	0.818198	0.491071	224	4.91071	0	0	0	0	0	0	0	0	0	0	0	0	0	0	0
chr1	133496403	133496814	CGI713	+	10	0.550662	0.592417	211	4.73934	0	1	0	1	0	1	0	0	0	0	0	0	0	0	0
chr1	133693916	133694436	CGI714	+	19	0.630589	0.615625	320	5.9375	0	1	1	1	1	1	1	1	0	1	0	0	0	0	0
chr1	133723747	133725216	CGI715	+	76	0.636449	0.613869	1269	5.98897	1	1	1	1	1	1	1	1	1	1	1	0	0	0	0
chr1	133763611	133764619	CGI716	+	46	0.68686	0.579208	808	5.69307	0	1	1	1	1	1	1	1	1	1	0	0	0	0	0
chr1	133806705	133808324	CGI717	+	125	0.859923	0.640592	1419	8.80902	1	1	1	1	1	1	1	1	1	1	1	0	0	0	0
chr1	133858974	133860724	CGI718	+	116	0.724519	0.643871	1550	7.48387	1	0	0	1	1	1	1	1	1	1	1	0	0	0	0
chr1	133903707	133905251	CGI719	+	129	0.903898	0.656994	1344	9.59821	1	1	1	1	1	1	1	1	1	1	1	0	0	0	0
chr1	133963803	133965019	CGI720	+	81	0.760427	0.648622	1016	7.97244	1	1	1	1	1	1	1	1	1	1	1	0	0	0	0
chr1	134013130	134013548	CGI721	+	11	0.643443	0.568807	218	5.04587	0	1	0	1	0	1	0	0	0	0	0	0	0	0	0
chr1	134035228	134036507	CGI722	+	62	0.624528	0.609824	1079	5.74606	1	1	1	1	1	1	1	1	1	1	1	0	0	0	0
chr1	134086387	134088480	CGI723	+	164	0.82409	0.653988	1893	8.6635	1	1	1	1	1	1	1	1	1	1	1	0	0	0	0
chr1	134108887	134109259	CGI724	+	12	1.05064	0.523256	172	6.97674	0	1	0	1	0	1	0	1	0	1	0	0	0	0	0
chr1	134194819	134196376	CGI725	+	111	0.748451	0.662491	1357	8.17981	1	1	1	1	1	1	1	1	1	0	1	0	0	0	0
chr1	134212337	134213340	CGI726	+	68	0.881808	0.620174	803	8.46824	1	1	1	1	1	1	1	1	1	1	1	0	0	0	0
chr1	134256973	134257722	CGI727	+	35	0.693821	0.608379	549	6.37523	1	1	0	1	0	1	0	0	0	0	0	1	1	0	0
chr1	134277136	134277715	CGI728	+	24	0.590525	0.662269	379	6.33245	0	1	0	1	0	1	0	1	0	1	0	1	1	0	0
chr1	134287279	134288781	CGI729	+	104	0.761154	0.648233	1302	7.98771	1	1	1	1	1	1	1	1	1	1	1	0	0	0	0
chr1	134313698	134314895	CGI730	+	88	0.834322	0.660983	997	8.82648	1	1	1	1	1	1	1	1	1	1	1	0	0	0	0
chr1	134373443	134374379	CGI731	+	44	0.825751	0.543478	736	5.97826	1	1	1	1	1	1	1	1	1	1	1	0	0	0	0
chr1	134415196	134415579	CGI732	+	11	0.709699	0.590164	183	6.01093	0	1	0	1	0	1	0	0	0	0	0	0	0	-1	-1
chr1	134439173	134439789	CGI733	+	26	0.577504	0.661058	416	6.25	1	1	1	1	1	1	1	1	1	1	1	0	0	0	0
chr1	134637656	134638742	CGI734	+	54	0.645179	0.623025	886	6.09481	1	1	1	1	1	1	1	1	1	1	1	0	0	0	0
chr1	134655197	134655613	CGI735	+	12	0.606723	0.611111	216	5.55556	0	0	0	0	0	0	0	0	1	0	0	0	0	0	0
chr1	134776356	134778378	CGI736	+	115	0.616279	0.64764	1822	6.31175	1	1	1	1	1	1	1	1	1	1	1	0	0	0	0
chr1	134834687	134835428	CGI737	+	23	0.466421	0.606285	541	4.25139	0	1	0	1	0	1	0	0	0	0	0	1	1	0	0
chr1	134921433	134922186	CGI738	+	36	0.697467	0.629295	553	6.50995	1	1	1	1	1	1	1	1	1	1	1	0	0	0	0
chr1	134942103	134943598	CGI739	+	120	0.838193	0.666409	1295	9.26641	1	1	1	1	1	1	1	1	1	1	1	0	0	0	0
chr1	135027463	135028809	CGI740	+	104	0.868485	0.647469	1146	9.07504	1	1	1	1	1	1	1	1	1	1	1	0	0	0	0
chr1	135028856	135029284	CGI741	+	9	0.488861	0.570175	228	3.94737	0	1	0	1	0	1	0	1	1	0	0	0	0	0	0
chr1	135060131	135061502	CGI742	+	94	0.757419	0.65158	1171	8.02733	1	0	0	0	0	0	0	1	1	1	0	0	0	0	0
chr1	135077899	135078376	CGI743	+	15	0.551594	0.642599	277	5.41516	0	0	0	0	0	0	0	1	1	0	1	0	0	0	0
chr1	135078810	135079576	CGI744	+	29	0.499804	0.64311	566	5.12367	0	0	0	0	0	0	0	1	1	0	1	0	0	0	0
chr1	135225522	135226440	CGI745	+	36	0.582974	0.587744	718	5.01393	1	1	0	1	0	1	0	1	0	0	0	0	0	0	0
chr1	135259863	135261174	CGI746	+	76	0.641365	0.653465	1111	6.84068	1	1	1	1	1	1	1	1	1	1	1	0	0	0	0
chr1	135284536	135284979	CGI747	+	10	0.589097	0.604938	243	4.11523	0	1	0	1	0	1	0	0	0	0	0	0	0	-1	-1
chr1	135319209	135321382	CGI748	+	188	0.813468	0.684744	1973	9.52864	1	1	1	1	1	1	1	1	1	1	1	0	0	0	0
chr1	135389491	135389915	CGI749	+	15	0.860987	0.5625	224	6.69643	0	0	0	0	0	0	0	1	0	1	1	0	0	0	0
chr1	135506172	135507190	CGI750	+	77	0.942929	0.640587	818	9.4132	1	1	1	1	1	0	0	1	1	1	1	0	0	0	0
chr1	135556954	135557403	CGI751	+	11	0.653372	0.522088	249	4.41767	0	1	0	1	0	1	0	1	1	1	0	0	0	0	0
chr1	135557350	135558239	CGI752	+	49	0.734682	0.625544	689	7.11176	1	1	1	1	1	1	1	1	1	1	1	0	0	0	0
chr1	135632708	135633082	CGI753	+	9	0.643404	0.568966	174	5.17241	0	1	0	1	0	1	0	0	0	0	0	0	0	0	0
chr1	135697151	135697574	CGI754	+	11	0.498795	0.632287	223	4.93274	0	0	0	1	1	0	0	1	1	0	1	0	0	0	0
chr1	135697527	135697905	CGI755	+	11	0.742482	0.601124	178	6.17978	0	0	0	0	0	0	0	1	1	0	1	0	0	0	0
chr1	135804893	135805777	CGI756	+	39	0.606747	0.627193	684	5.70175	1	0	0	0	0	0	0	1	1	0	1	0	0	0	0
chr1	135942949	135943435	CGI757	+	20	0.709001	0.629371	286	6.99301	0	1	0	1	0	1	0	0	0	0	0	1	1	0	0
chr1	135957395	135958116	CGI758	+	25	0.505757	0.621881	521	4.79846	0	0	0	0	0	0	0	1	0	1	1	0	0	0	0
chr1	135959604	135960073	CGI759	+	15	0.613645	0.605948	269	5.57621	1	0	0	0	0	0	0	0	0	1	0	0	0	0	0
chr1	135975190	135976275	CGI760	+	70	0.782104	0.637288	885	7.9096	1	1	1	1	1	1	1	1	1	1	1	0	0	0	0
chr1	135989292	135990238	CGI761	+	42	0.598559	0.613941	746	5.63003	1	0	0	0	0	0	0	1	1	1	1	0	0	0	0
chr1	136130650	136132609	CGI762	+	92	0.555377	0.616828	1759	5.23024	1	1	1	1	1	1	1	1	1	0	1	0	0	0	0
chr1	136140654	136141109	CGI763	+	15	0.647128	0.607843	255	5.88235	0	0	0	0	0	0	0	0	0	1	1	0	0	0	0
chr1	136194886	136196346	CGI764	+	71	0.580387	0.626984	1260	5.63492	1	1	0	1	0	1	0	1	0	1	0	0	0	0	0
chr1	136240613	136241621	CGI765	+	49	0.596429	0.638614	808	6.06436	1	0	0	0	0	0	0	1	1	1	1	0	0	0	0
chr1	136257815	136258979	CGI766	+	85	0.957342	0.614108	964	8.81743	1	1	1	1	1	1	1	1	1	1	1	0	0	0	0
chr1	136302323	136303082	CGI767	+	38	0.643914	0.654741	559	6.79785	1	1	1	1	1	1	1	1	1	1	1	0	0	0	0
chr1	136311517	136312755	CGI768	+	95	0.855923	0.657033	1038	9.15222	1	1	1	1	1	1	1	1	1	1	1	0	0	0	0
chr1	136351628	136352552	CGI769	+	57	0.735008	0.656077	724	7.87293	1	1	1	1	1	1	1	1	1	1	1	0	0	0	0
chr1	136390973	136391791	CGI770	+	54	0.819689	0.653722	618	8.73786	1	1	1	1	1	1	1	1	1	1	1	0	0	0	0
chr1	136409697	136410574	CGI771	+	43	0.707537	0.599705	677	6.35155	1	0	0	0	0	0	0	1	0	1	0	0	0	0	0
chr1	136452650	136453737	CGI772	+	59	0.626759	0.656144	887	6.65163	1	0	0	0	0	0	0	1	1	1	1	0	0	0	0
chr1	136456363	136458276	CGI773	+	153	0.766689	0.692353	1713	8.9317	1	1	1	1	1	1	1	1	1	1	1	0	0	0	0
chr1	136542703	136544127	CGI774	+	97	0.710846	0.668301	1224	7.92484	1	1	1	1	1	1	1	1	1	0	1	0	0	0	0
chr1	136605269	136606360	CGI775	+	57	0.602889	0.652076	891	6.39731	1	1	0	1	1	1	1	1	1	1	1	0	0	0	0
chr1	136606440	136607022	CGI776	+	17	0.522262	0.596859	382	4.45026	0	1	0	1	0	1	0	0	1	0	0	0	0	0	0
chr1	136643916	136644534	CGI777	+	20	0.637557	0.550239	418	4.78469	0	1	0	1	0	1	0	0	0	0	0	-1	-1	-1	-1
chr1	136851719	136852827	CGI778	+	53	0.640006	0.60793	908	5.837	1	1	1	1	1	1	1	1	1	1	1	0	0	0	0
chr1	136858592	136859528	CGI779	+	47	0.774715	0.574728	736	6.38587	1	1	1	1	1	1	1	1	1	1	1	0	0	0	0
chr1	136883731	136884957	CGI780	+	60	0.553639	0.651072	1026	5.84795	1	1	0	1	0	1	0	1	1	1	1	0	0	0	0
chr1	136981815	136982322	CGI781	+	21	0.641292	0.667752	307	6.84039	0	1	0	1	0	1	0	0	0	0	0	0	0	0	0
chr1	137001198	137002266	CGI782	+	64	0.711631	0.652074	868	7.37327	1	1	1	1	1	1	1	1	0	0	0	0	0	0	0
chr1	137042873	137044594	CGI783	+	145	0.855083	0.672584	1521	9.5332	1	1	1	1	1	1	1	1	1	1	1	0	0	0	0
chr1	137057484	137058020	CGI784	+	14	0.43625	0.619048	336	4.16667	0	1	0	1	0	1	0	0	0	0	0	0	0	0	0
chr1	137154829	137155223	CGI785	+	11	0.604071	0.618557	194	5.6701	0	1	1	1	1	1	1	1	0	1	0	0	0	0	0
chr1	137155581	137155954	CGI786	+	10	0.732348	0.566474	173	5.78035	0	0	0	0	0	0	0	0	0	1	0	0	0	0	0
chr1	137179684	137181064	CGI787	+	90	0.711961	0.655085	1180	7.62712	1	1	1	1	1	1	1	1	1	1	1	0	0	0	0
chr1	137209776	137210732	CGI788	+	51	0.749594	0.600529	756	6.74603	1	1	1	1	1	1	1	1	1	1	1	0	0	0	0
chr1	137264821	137265496	CGI789	+	26	0.73931	0.545263	475	5.47368	0	0	0	0	0	0	0	1	1	1	1	0	0	0	0
chr1	137270913	137272153	CGI790	+	52	0.495524	0.641346	1040	5	1	1	1	1	1	1	1	1	1	1	1	0	0	0	0
chr1	137326192	137327547	CGI791	+	84	0.840793	0.599134	1155	7.27273	1	1	1	1	1	1	1	1	1	1	1	0	0	0	0
chr1	137406628	137407708	CGI792	+	41	0.576148	0.569318	880	4.65909	1	1	0	1	1	1	0	1	1	1	1	0	0	0	0
chr1	137481054	137482623	CGI793	+	95	0.705853	0.634039	1369	6.93937	1	1	1	1	1	1	1	1	1	0	1	0	0	0	0
chr1	137583799	137585377	CGI794	+	95	0.713838	0.621916	1378	6.89405	1	0	0	1	1	1	1	1	1	1	1	0	0	0	0
chr1	137595465	137596269	CGI795	+	28	0.589752	0.561258	604	4.63576	0	0	0	0	0	0	0	0	0	0	0	1	1	0	0
chr1	137625494	137626191	CGI796	+	34	0.680467	0.635815	497	6.84105	1	1	1	1	1	1	1	1	1	1	1	0	0	0	0
chr1	137662016	137663655	CGI797	+	110	0.716905	0.653926	1439	7.6442	1	1	1	1	1	1	1	1	1	1	1	0	0	0	0
chr1	137690206	137690692	CGI798	+	13	0.53255	0.611888	286	4.54545	0	0	0	0	0	0	0	0	0	0	0	0	0	0	0
chr1	137714625	137716060	CGI799	+	83	0.697593	0.621053	1235	6.72065	1	1	1	1	1	1	1	1	1	1	0	0	0	0	0
chr1	137814997	137816213	CGI800	+	74	0.666667	0.661417	1016	7.28346	1	1	1	1	1	1	1	1	0	0	0	0	0	0	0
chr1	137903905	137904573	CGI801	+	25	0.639665	0.57906	468	5.34188	0	0	0	0	0	0	0	1	0	0	0	0	0	0	0
chr1	137914446	137915002	CGI802	+	21	0.624339	0.648876	356	5.89888	0	1	1	1	1	1	1	1	1	1	1	0	0	0	0
chr1	137946975	137948440	CGI803	+	69	0.593277	0.607905	1265	5.45455	1	0	0	0	0	0	0	1	1	1	0	0	0	0	0
chr1	138001769	138002603	CGI804	+	33	0.521426	0.632492	634	5.20505	0	1	0	1	0	1	0	1	0	0	0	1	1	0	0
chr1	138027594	138028944	CGI805	+	85	0.68354	0.658261	1150	7.3913	1	1	1	1	1	1	1	1	1	1	1	0	0	0	0
chr1	138036624	138037319	CGI806	+	30	0.616816	0.628283	495	6.06061	1	1	0	1	0	1	0	1	1	1	1	0	0	0	0
chr1	138112243	138113087	CGI807	+	37	0.551283	0.650621	644	5.74534	1	1	0	1	0	1	0	1	0	0	0	1	1	1	1
chr1	138121736	138122199	CGI808	+	14	0.538469	0.631179	263	5.32319	0	1	0	1	0	1	0	0	0	0	0	0	0	-1	-1
chr1	138130380	138131388	CGI809	+	56	0.708341	0.62995	808	6.93069	1	1	1	1	1	1	1	1	1	1	0	0	0	0	0
chr1	138155921	138157768	CGI810	+	138	0.762894	0.663024	1647	8.37887	1	1	1	0	0	1	1	1	1	1	1	0	0	0	0
chr1	138241651	138243392	CGI811	+	139	0.93914	0.620376	1541	9.02012	1	1	1	1	1	1	1	1	1	1	1	0	0	0	0
chr1	138311419	138312443	CGI812	+	78	0.95577	0.629854	824	9.46602	1	1	1	1	1	1	1	1	1	1	1	0	0	0	0
chr1	138362519	138363461	CGI813	+	57	0.830039	0.614555	742	7.68194	1	0	0	0	0	1	1	1	1	1	0	0	0	0	0
chr1	138501936	138502320	CGI814	+	13	0.964343	0.548913	184	7.06522	0	0	0	0	0	0	0	0	0	0	0	0	0	0	0
chr1	138520934	138522789	CGI815	+	134	0.77921	0.646526	1655	8.09668	1	1	1	1	1	1	1	1	1	1	1	0	0	0	0
chr1	138566981	138567410	CGI816	+	12	0.587495	0.606987	229	5.24017	0	0	0	0	0	0	0	0	0	1	0	0	0	0	0
chr1	138678186	138678708	CGI817	+	14	0.577528	0.549689	322	4.34783	0	0	0	0	0	0	0	0	1	0	0	1	1	0	0
chr1	138685565	138686359	CGI818	+	36	0.776258	0.563973	594	6.06061	0	0	0	1	1	0	0	0	0	0	0	1	1	0	0
chr1	138843672	138844128	CGI819	+	12	0.605665	0.558594	256	4.6875	0	1	0	1	0	1	0	0	0	0	0	0	0	0	0
chr1	138845044	138846090	CGI820	+	60	0.703723	0.640662	846	7.0922	1	1	0	1	0	1	0	1	0	0	0	0	0	0	0
chr1	138848647	138849925	CGI821	+	53	0.608632	0.569573	1078	4.91651	1	1	0	1	0	1	0	1	0	1	0	0	0	0	0
chr1	139322315	139322704	CGI822	+	18	1.28963	0.544974	189	9.52381	1	0	0	0	0	0	0	0	0	0	0	1	1	1	1
chr1	140515505	140516638	CGI823	+	87	0.854135	0.66881	933	9.32476	1	1	1	1	1	1	1	1	1	1	1	0	0	0	0
chr1	140727916	140728335	CGI824	+	13	0.82375	0.538813	219	5.93607	0	1	0	1	0	1	0	0	0	0	0	0	0	0	0
chr1	140734808	140735348	CGI825	+	19	0.6357	0.594118	340	5.58824	0	1	0	1	0	1	0	0	0	0	0	0	0	0	0
chr1	140736376	140736927	CGI826	+	14	0.494386	0.57265	351	3.9886	0	1	0	1	0	1	0	0	0	0	0	0	0	0	0
chr1	140737959	140738728	CGI827	+	45	0.82809	0.618629	569	7.90861	1	1	0	1	0	1	0	1	1	0	0	0	0	0	0
chr1	140739969	140740623	CGI828	+	25	0.664741	0.577093	454	5.50661	0	1	0	1	0	1	0	0	1	0	0	0	0	0	0
chr1	140744536	140745787	CGI829	+	52	0.547967	0.601332	1051	4.94767	1	0	0	0	0	1	1	1	1	0	0	0	0	0	0
chr1	140752977	140753641	CGI830	+	55	0.912354	0.728448	464	11.8534	1	1	1	1	1	1	1	1	1	1	1	0	0	0	0
chr1	140859536	140860985	CGI831	+	115	0.866131	0.655725	1249	9.20737	1	1	1	1	1	1	1	1	1	1	1	0	0	0	0
chr1	141318163	141319533	CGI832	+	93	0.816487	0.625641	1170	7.94872	1	1	1	1	1	1	1	1	1	1	1	0	0	0	0
chr1	141351012	141352238	CGI833	+	69	0.748923	0.601365	1026	6.72515	1	1	1	1	1	1	1	1	1	1	0	0	0	0	0
chr1	142142068	142142778	CGI834	+	25	0.594078	0.580392	510	4.90196	0	0	0	0	0	0	0	1	1	1	1	0	0	0	0
chr1	145549086	145550718	CGI835	+	135	0.991137	0.624302	1432	9.42737	1	1	1	1	1	1	1	1	1	1	1	0	0	0	0
chr1	145586244	145587404	CGI836	+	72	0.841343	0.601042	960	7.5	1	1	1	1	1	1	1	1	1	1	1	0	0	0	0
chr1	145623427	145625290	CGI837	+	136	0.807542	0.636801	1663	8.17799	1	1	1	1	1	1	1	1	1	1	1	0	0	0	0
chr1	145850953	145851812	CGI838	+	54	0.835915	0.629742	659	8.19423	1	1	1	1	1	1	1	1	1	1	1	0	0	0	0
chr1	146800845	146801221	CGI839	+	8	0.631036	0.539773	176	4.54545	0	0	0	0	0	0	0	0	0	0	0	1	1	0	0
chr1	148344395	148344811	CGI840	+	9	0.53144	0.574074	216	4.16667	0	1	0	1	0	1	0	1	1	1	1	0	0	0	0
chr1	148344896	148345369	CGI841	+	15	0.564568	0.626374	273	5.49451	0	1	0	1	0	1	0	1	1	0	1	0	0	0	0
chr1	148571927	148572296	CGI842	+	28	1.0259	0.816568	169	16.568	1	1	0	1	0	1	0	0	1	0	0	0	0	0	0
chr1	151704414	151704792	CGI843	+	6	0.623713	0.466292	178	3.37079	0	1	0	1	0	1	0	0	0	0	0	1	0	0	0
chr1	151946666	151947551	CGI844	+	33	0.518555	0.610219	685	4.81752	1	1	1	1	1	1	1	1	1	1	1	0	0	0	0
chr1	152239709	152241099	CGI845	+	103	0.854746	0.636975	1190	8.65546	1	1	1	1	1	1	1	1	1	1	1	0	0	0	0
chr1	152840226	152841023	CGI846	+	36	0.630859	0.619765	597	6.03015	1	1	1	1	1	1	1	1	0	1	1	0	0	0	0
chr1	153191012	153192709	CGI847	+	161	0.945381	0.680027	1497	10.7548	1	1	1	1	1	1	1	1	1	1	1	0	0	0	0
chr1	153274979	153276394	CGI848	+	98	0.794883	0.638683	1215	8.06584	1	1	1	1	1	1	1	1	1	1	1	0	0	0	0
chr1	153347054	153348542	CGI849	+	145	0.880249	0.716615	1288	11.2578	1	1	1	1	1	1	1	1	1	1	1	0	0	0	0
chr1	153407657	153408026	CGI850	+	10	0.7989	0.556213	169	5.91716	0	0	0	0	0	0	0	0	0	0	0	0	0	0	0
chr1	153418183	153419081	CGI851	+	43	0.614287	0.63467	698	6.16046	1	1	1	1	1	1	1	1	0	1	0	0	0	0	0
chr1	153601968	153603308	CGI852	+	88	0.734106	0.653509	1140	7.7193	1	1	1	1	1	1	1	1	1	1	1	0	0	0	0
chr1	153936638	153938481	CGI853	+	129	0.675875	0.682288	1643	7.85149	1	1	1	1	1	1	1	1	1	1	1	0	0	0	0
chr1	154122048	154122474	CGI854	+	15	0.876239	0.553097	226	6.63717	0	0	0	0	0	0	0	0	0	0	0	0	0	0	0
chr1	154233221	154234101	CGI855	+	58	0.855659	0.632353	680	8.52941	1	1	1	1	1	1	1	1	1	1	1	0	0	0	0
chr1	154246832	154247927	CGI856	+	72	0.764633	0.649162	895	8.04469	1	1	1	1	1	1	1	1	1	0	1	0	0	0	0
chr1	154471596	154472870	CGI857	+	67	0.742373	0.580074	1074	6.23836	1	1	1	1	1	1	1	1	1	1	1	0	0	0	0
chr1	154577859	154578214	CGI858	+	4	0.385916	0.529032	155	2.58065	1	0	0	0	0	1	0	0	0	0	0	0	0	0	0
chr1	154612933	154614502	CGI859	+	151	0.942675	0.684441	1369	11.0299	1	1	1	1	1	1	1	1	1	1	1	0	0	0	0
chr1	154748763	154751334	CGI860	+	200	0.832515	0.640236	2371	8.43526	1	1	1	1	1	1	1	1	1	1	1	0	0	0	0
chr1	154751716	154752088	CGI861	+	7	0.63075	0.511628	172	4.06977	0	0	0	0	0	0	0	0	1	1	1	0	0	0	0
chr1	154801841	154803687	CGI862	+	94	0.681034	0.592953	1646	5.71081	1	1	1	1	1	1	1	1	1	1	1	0	0	0	0
chr1	154918733	154919106	CGI863	+	12	0.687317	0.641618	173	6.93642	0	1	0	1	0	1	0	0	0	0	0	0	0	0	0
chr1	155032800	155033697	CGI864	+	43	0.607154	0.638451	697	6.1693	1	1	1	1	1	1	1	1	1	1	0	0	0	0	0
chr1	155178924	155180874	CGI865	+	138	0.718464	0.670286	1750	7.88571	1	1	1	1	1	1	1	1	1	1	1	0	0	0	0
chr1	155271909	155272870	CGI866	+	59	0.713609	0.659658	761	7.75296	1	1	1	1	1	1	1	1	1	1	1	0	0	0	0
chr1	155333812	155335125	CGI867	+	100	0.903818	0.639712	1113	8.98473	1	1	1	1	1	1	1	1	1	1	1	0	0	0	0
chr1	155396515	155397091	CGI868	+	28	0.751857	0.630319	376	7.44681	1	1	1	1	1	1	1	1	1	1	1	0	0	0	0
chr1	155499887	155500483	CGI869	+	18	0.496253	0.616162	396	4.54545	0	1	1	1	1	1	1	1	1	0	1	0	0	0	0
chr1	155587193	155587834	CGI870	+	33	0.787968	0.634921	441	7.48299	1	1	1	1	1	1	1	1	1	1	1	0	0	0	0
chr1	155746693	155748237	CGI871	+	105	0.760841	0.641369	1344	7.8125	1	1	1	1	1	1	1	1	1	1	1	0	0	0	0
chr1	155881135	155881487	CGI872	+	4	0.533589	0.447368	152	2.63158	0	0	0	0	0	0	0	0	0	0	0	0	0	0	0
chr1	156051693	156052884	CGI873	+	68	0.6938	0.633703	991	6.86176	1	0	0	0	0	1	0	1	1	1	0	0	0	0	0
chr1	156245411	156246107	CGI874	+	20	0.431276	0.616935	496	4.03226	0	1	0	1	0	1	0	0	0	0	0	0	0	0	0
chr1	156572688	156573201	CGI875	+	23	0.873814	0.58147	313	7.34824	0	1	1	1	1	1	1	0	1	0	0	0	0	0	0
chr1	156573464	156574528	CGI876	+	45	0.61364	0.585648	864	5.20833	1	0	0	0	0	0	0	1	1	0	1	0	0	0	0
chr1	156646223	156646922	CGI877	+	34	0.577958	0.691383	499	6.81363	1	0	0	0	0	0	0	1	0	0	0	1	1	0	0
chr1	156731352	156731971	CGI878	+	21	0.608279	0.575179	419	5.01193	0	0	0	0	0	0	0	0	1	0	1	0	0	0	0
chr1	156876184	156876653	CGI879	+	14	0.625009	0.591078	269	5.20446	0	0	0	0	0	0	0	0	0	0	0	0	0	0	0
chr1	156906692	156907117	CGI880	+	12	0.699704	0.622222	225	5.33333	0	0	0	0	0	0	0	0	0	0	0	0	0	0	0
chr1	156929977	156931291	CGI881	+	90	0.700612	0.679533	1114	8.07899	1	0	0	1	1	0	0	1	1	1	1	0	0	0	0
chr1	156945014	156947086	CGI882	+	165	0.814627	0.658654	1872	8.8141	1	1	1	1	1	1	1	1	1	1	1	0	0	0	0
chr1	157005503	157006649	CGI883	+	89	0.842528	0.673362	946	9.40803	1	1	1	1	1	1	1	1	1	1	1	0	0	0	0
chr1	157091011	157092374	CGI884	+	110	0.779117	0.697334	1163	9.4583	1	0	0	0	0	0	0	1	0	1	1	0	0	0	0
chr1	157263719	157264899	CGI885	+	84	0.738984	0.682653	980	8.57143	1	1	1	1	1	1	1	1	1	1	1	0	0	0	0
chr1	157404824	157406062	CGI886	+	86	0.791816	0.647399	1038	8.28516	1	1	1	1	1	1	1	1	1	1	1	0	0	0	0
chr1	157583320	157585504	CGI887	+	114	0.734055	0.55998	1984	5.74597	1	1	0	1	0	1	0	0	0	0	0	0	0	0	0
chr1	157587548	157590613	CGI888	+	190	0.728057	0.606632	2865	6.63176	1	1	1	1	1	1	1	1	1	0	0	0	0	0	0
chr1	157659262	157660698	CGI889	+	85	0.706715	0.627832	1236	6.87702	1	1	1	1	1	1	1	1	1	1	1	0	0	0	0
chr1	157819574	157821034	CGI890	+	104	0.731831	0.673016	1260	8.25397	1	1	1	1	1	1	1	1	1	1	1	0	0	0	0
chr1	157882416	157883909	CGI891	+	115	0.820017	0.658933	1293	8.89404	1	1	1	1	1	1	1	1	1	1	1	0	0	0	0
chr1	157887813	157888271	CGI892	+	13	0.676115	0.554264	258	5.03876	1	1	1	1	1	1	1	1	1	1	1	0	0	0	0
chr1	158134348	158135517	CGI893	+	63	0.60968	0.654283	969	6.50155	1	1	1	1	1	1	1	1	1	0	1	0	0	0	0
chr1	158232818	158234062	CGI894	+	97	0.872318	0.654215	1044	9.29119	1	1	1	1	1	1	1	1	1	1	1	0	0	0	0
chr1	158240748	158241458	CGI895	+	34	0.705002	0.635294	510	6.66667	1	1	1	1	1	1	1	1	0	0	0	0	0	0	0
chr1	158350637	158351393	CGI896	+	41	0.823789	0.598921	556	7.3741	1	0	0	0	0	0	0	1	1	1	1	0	0	0	0
chr1	158403880	158404782	CGI897	+	52	0.713819	0.645299	702	7.40741	1	1	1	1	1	1	1	1	1	1	1	0	0	0	0
chr1	158488316	158489853	CGI898	+	118	0.807971	0.677636	1337	8.82573	1	1	1	1	1	1	1	1	1	1	1	0	0	0	0
chr1	158597270	158597732	CGI899	+	15	0.740161	0.561069	262	5.72519	0	1	0	1	0	1	0	0	0	0	0	0	0	1	0
chr1	158603531	158604963	CGI900	+	62	0.563047	0.598214	1232	5.03247	1	1	1	1	1	1	1	1	1	1	1	0	0	0	0
chr1	158648328	158649715	CGI901	+	115	0.889767	0.676495	1187	9.68829	1	1	1	1	1	1	1	1	1	1	1	0	0	0	0
chr1	158678523	158678913	CGI902	+	10	0.577753	0.605263	190	5.26316	0	0	0	0	0	0	0	0	0	0	0	0	0	0	0
chr1	158682365	158682803	CGI903	+	9	0.661858	0.483193	238	3.78151	0	0	0	0	0	0	0	0	0	0	0	0	0	0	0
chr1	158868741	158870460	CGI904	+	180	0.978492	0.697169	1519	11.8499	1	1	1	1	1	1	1	1	1	1	1	0	0	0	0
chr1	159006394	159006762	CGI905	+	6	0.530631	0.52381	168	3.57143	0	0	0	0	0	0	0	0	0	0	0	0	0	0	0
chr1	159007305	159007896	CGI906	+	29	0.831425	0.598465	391	7.41688	1	0	0	0	0	0	0	0	0	0	0	0	0	0	0
chr1	159341679	159343232	CGI907	+	147	0.918666	0.688101	1353	10.8647	1	1	1	1	1	1	1	1	1	1	1	0	0	0	0
chr1	159388470	159388859	CGI908	+	11	0.537566	0.666667	189	5.82011	0	1	1	1	1	1	1	0	0	1	0	0	0	0	0
chr1	160285737	160286805	CGI909	+	55	0.7102	0.597926	868	6.33641	1	1	1	1	1	1	1	1	1	1	1	0	0	0	0
chr1	160292549	160293251	CGI910	+	30	0.589525	0.641434	502	5.9761	0	1	0	1	0	1	0	1	1	0	1	0	0	0	0
chr1	160866002	160866510	CGI911	+	15	0.605889	0.568182	308	4.87013	0	1	0	1	0	1	0	0	0	0	0	1	1	0	1
chr1	161161773	161163281	CGI912	+	143	1.00093	0.661315	1308	10.9327	1	1	1	1	1	1	1	1	1	1	1	0	0	0	0
chr1	161600984	161601335	CGI913	+	9	0.666696	0.609272	151	5.96026	0	1	0	1	0	1	0	0	1	0	0	1	1	0	0
chr1	161974285	161974999	CGI914	+	29	0.573851	0.632296	514	5.64202	0	1	1	1	1	1	1	1	1	1	0	0	0	0	0
chr1	162076002	162076614	CGI915	+	22	0.53394	0.635922	412	5.33981	1	1	0	1	0	1	0	1	0	0	0	1	1	1	0
chr1	162124934	162125811	CGI916	+	38	0.651644	0.587888	677	5.613	0	1	1	1	1	1	1	1	1	1	1	0	0	0	0
chr1	162142313	162143749	CGI917	+	111	0.919611	0.625405	1236	8.98058	1	1	1	1	1	1	1	1	1	1	1	0	0	0	0
chr1	162281875	162282354	CGI918	+	12	0.531316	0.587814	279	4.30108	0	1	0	1	0	1	0	0	1	1	1	0	0	0	0
chr1	162721955	162723509	CGI919	+	127	0.82699	0.674298	1354	9.37962	1	1	1	1	1	1	1	1	1	1	1	0	0	0	0
chr1	162836015	162837457	CGI920	+	111	0.766751	0.690821	1242	8.9372	1	1	1	1	1	1	1	1	1	1	1	0	0	0	0
chr1	162964262	162965893	CGI921	+	100	0.758234	0.619846	1431	6.98812	1	1	1	1	1	1	1	1	1	1	1	0	0	0	0
chr1	163000172	163001395	CGI922	+	62	0.799165	0.55132	1023	6.06061	1	1	1	1	1	1	1	1	1	1	1	0	0	0	0
chr1	163061082	163061883	CGI923	+	31	0.615138	0.584027	601	5.15807	0	1	1	1	1	1	1	1	1	1	1	0	0	0	0
chr1	163072580	163073256	CGI924	+	29	0.709388	0.588235	476	6.09244	1	1	1	1	1	1	1	1	1	1	1	0	0	0	0
chr1	163100623	163101301	CGI925	+	42	0.824444	0.654812	478	8.78661	1	1	0	0	0	0	0	1	1	0	0	0	0	0	0
chr1	163180540	163181661	CGI926	+	69	0.765984	0.628664	921	7.49186	1	1	1	1	1	1	1	1	1	1	1	0	0	0	0
chr1	163643027	163643399	CGI927	+	7	0.757848	0.47093	172	4.06977	0	0	0	0	0	0	0	0	0	0	0	0	0	0	0
chr1	163806190	163807372	CGI928	+	87	0.838442	0.658859	982	8.85947	1	1	1	1	1	1	1	1	1	1	1	0	0	0	0
chr1	163899014	163899783	CGI929	+	40	0.750545	0.613357	569	7.02988	1	1	1	1	1	1	1	1	1	1	1	0	0	0	0
chr1	164407264	164408508	CGI930	+	58	0.575594	0.623563	1044	5.55556	1	1	1	1	1	1	1	1	1	0	1	0	0	0	0
chr1	164478229	164478986	CGI931	+	43	0.793455	0.624776	557	7.71993	1	1	1	1	1	1	1	1	1	1	1	0	0	0	0
chr1	164500293	164501844	CGI932	+	110	0.863547	0.6151	1351	8.14212	1	1	1	1	1	1	1	1	1	1	1	0	0	0	0
chr1	164578808	164579286	CGI933	+	13	0.646648	0.539568	278	4.67626	0	1	0	1	0	1	0	0	0	0	0	0	0	0	0
chr1	164669815	164671037	CGI934	+	94	0.893368	0.642857	1022	9.19765	1	1	1	1	1	1	1	1	1	1	1	0	0	0	0
chr1	165238777	165239157	CGI935	+	20	1.11974	0.633333	180	11.1111	1	1	0	1	0	1	0	0	0	0	0	0	0	0	0
chr1	165241805	165242944	CGI936	+	61	0.650571	0.640043	939	6.49627	1	1	0	1	0	1	0	1	1	0	0	0	0	0	0
chr1	165245030	165245497	CGI937	+	18	0.620379	0.662921	267	6.74157	1	0	0	0	0	0	0	0	0	0	0	0	0	0	0
chr1	165333493	165334239	CGI938	+	29	0.612828	0.589744	546	5.31136	1	1	1	1	1	1	1	1	1	1	1	0	0	0	0
chr1	165709406	165710285	CGI939	+	45	0.684167	0.622975	679	6.62739	1	1	1	1	1	1	1	1	1	1	1	0	0	0	0
chr1	165859709	165860993	CGI940	+	88	0.788883	0.642989	1084	8.11808	1	1	1	1	1	1	1	1	1	1	1	0	0	0	0
chr1	165924296	165925453	CGI941	+	69	0.894238	0.572623	957	7.21003	1	1	1	1	1	1	1	1	1	1	1	0	0	0	0
chr1	166178549	166179994	CGI942	+	116	0.884944	0.655422	1245	9.31727	1	1	1	1	1	1	1	1	1	1	1	0	0	0	0
chr1	166205481	166206197	CGI943	+	32	0.646328	0.624031	516	6.20155	1	1	1	1	1	1	1	1	1	1	1	0	0	0	0
chr1	166236949	166238121	CGI944	+	47	0.668759	0.538066	972	4.83539	0	1	1	1	1	1	1	1	1	1	1	0	0	0	0
chr1	166387509	166389307	CGI945	+	136	0.756323	0.67209	1598	8.51064	1	1	1	1	1	1	1	1	1	1	1	0	0	0	0
chr1	166829144	166829615	CGI946	+	12	0.468433	0.630996	271	4.42804	0	0	0	0	0	0	0	1	1	0	1	0	0	0	0
chr1	167050523	167051362	CGI947	+	33	0.698715	0.544601	639	5.16432	0	0	0	0	0	0	0	0	0	0	0	0	0	0	0
chr1	167123864	167124900	CGI948	+	72	0.794737	0.662679	836	8.61244	1	1	1	1	1	1	1	1	1	1	1	0	0	0	0
chr1	167166296	167167640	CGI949	+	84	0.830915	0.597028	1144	7.34266	1	1	1	1	1	1	1	1	1	1	1	0	0	0	0
chr1	167211439	167213005	CGI950	+	102	0.710688	0.661054	1366	7.46706	1	0	0	0	0	0	0	1	1	1	1	0	0	0	0
chr1	167389529	167391943	CGI951	+	174	0.759387	0.644083	2214	7.85908	1	1	1	1	1	1	1	1	1	1	1	0	0	0	0
chr1	167563960	167565082	CGI952	+	81	0.741183	0.701735	922	8.78525	1	1	1	1	1	1	1	1	1	1	1	0	0	0	0
chr1	167571853	167573221	CGI953	+	81	0.836062	0.577911	1168	6.93493	1	0	0	0	0	0	0	1	1	1	1	0	0	0	0
chr1	167637702	167638554	CGI954	+	46	0.659279	0.654908	652	7.05521	1	1	1	1	1	1	1	1	1	0	1	0	0	0	0
chr1	167693588	167694567	CGI955	+	58	0.785759	0.616175	779	7.44544	1	1	1	1	1	1	1	1	1	1	1	0	0	0	0
chr1	167770910	167771428	CGI956	+	22	0.682559	0.638365	318	6.91824	1	1	0	1	0	1	0	1	0	0	0	0	0	0	0
chr1	167774887	167775803	CGI957	+	38	0.557898	0.617318	716	5.30726	1	1	0	1	0	1	0	1	1	0	0	0	0	0	0
chr1	167931398	167933964	CGI958	+	237	0.906292	0.669484	2366	10.0169	1	1	1	1	1	1	1	1	1	1	1	0	0	0	0
chr1	167973452	167973962	CGI959	+	20	0.803315	0.567742	310	6.45161	0	0	0	0	0	0	0	0	0	0	0	0	1	0	0
chr1	167977894	167978526	CGI960	+	21	0.858402	0.476852	432	4.86111	0	0	0	0	0	0	0	0	1	0	0	0	0	0	0
chr1	168030504	168030993	CGI961	+	16	0.635363	0.608997	289	5.53633	0	1	0	1	0	1	0	0	0	0	0	1	1	0	0
chr1	168068411	168068827	CGI962	+	10	0.641836	0.546296	216	4.62963	0	1	0	1	0	1	0	0	0	0	0	0	0	0	0
chr1	168090707	168091066	CGI963	+	7	0.636389	0.528302	159	4.40252	0	1	0	1	0	1	0	0	0	0	0	0	0	0	0
chr1	168168400	168169206	CGI964	+	53	0.749909	0.684818	606	8.74587	1	1	1	1	1	1	1	1	0	1	0	1	1	1	1
chr1	168183829	168185213	CGI965	+	73	0.705133	0.594595	1184	6.16554	1	1	1	0	0	1	1	1	1	1	1	0	0	0	0
chr1	168212791	168213209	CGI966	+	14	0.674899	0.623853	218	6.42202	0	1	0	0	0	1	0	0	0	0	0	0	0	0	0
chr1	168238590	168239919	CGI967	+	99	0.851319	0.643047	1129	8.76882	1	1	0	0	0	1	0	1	1	1	0	0	0	0	0
chr1	168308680	168310408	CGI968	+	139	0.879554	0.646597	1528	9.09686	1	1	1	1	1	1	1	1	1	1	1	0	0	0	0
chr1	168339136	168340397	CGI969	+	95	0.793848	0.672008	1061	8.95382	1	1	1	1	1	1	1	1	1	1	1	0	0	0	0
chr1	168930536	168932978	CGI970	+	206	0.799187	0.679304	2242	9.18822	1	1	1	1	1	1	1	1	1	1	1	0	0	0	0
chr1	169213654	169215913	CGI971	+	172	0.80703	0.644488	2059	8.35357	1	1	1	1	1	1	1	1	1	1	1	0	0	0	0
chr1	169238235	169239353	CGI972	+	87	0.946056	0.633987	918	9.47712	1	1	1	1	1	1	1	1	1	1	1	0	0	0	0
chr1	169270053	169270991	CGI973	+	47	0.773427	0.574526	738	6.36856	1	0	0	0	0	1	1	0	1	1	0	0	0	0	0
chr1	169279900	169280886	CGI974	+	57	0.686212	0.652672	786	7.25191	1	1	1	1	1	1	1	1	1	1	1	0	0	0	0
chr1	169323612	169324114	CGI975	+	20	0.680142	0.625828	302	6.62252	1	1	1	1	1	1	1	1	1	1	1	0	0	0	0
chr1	169323981	169324535	CGI976	+	19	0.783125	0.525424	354	5.36723	1	0	0	0	0	0	0	1	1	1	1	0	0	0	0
chr1	169375873	169376337	CGI977	+	14	0.687047	0.556818	264	5.30303	0	1	0	1	0	1	0	0	0	0	0	1	1	0	0
chr1	169528311	169529204	CGI978	+	38	0.669732	0.580087	693	5.48341	1	1	1	1	1	1	1	1	1	1	0	0	0	0	0
chr1	169548196	169548793	CGI979	+	15	0.475511	0.574307	397	3.77834	0	1	1	1	1	1	1	0	0	0	0	0	0	0	0
chr1	169562239	169562949	CGI980	+	28	0.712446	0.556863	510	5.4902	0	1	0	1	0	1	0	0	0	0	0	1	1	0	0
chr1	169590581	169590973	CGI981	+	12	0.741377	0.598958	192	6.25	0	0	0	0	0	0	0	0	0	0	0	0	0	0	0
chr1	169591204	169591700	CGI982	+	17	0.564519	0.641892	296	5.74324	0	0	0	0	0	0	0	0	0	0	0	0	0	0	0
chr1	169602735	169603250	CGI983	+	9	0.329437	0.590476	315	2.85714	0	0	0	0	0	0	0	0	0	0	0	0	0	0	0
chr1	169618247	169620429	CGI984	+	146	0.741593	0.630676	1982	7.3663	1	1	1	1	1	1	1	1	1	0	0	0	0	0	0
chr1	169621931	169622714	CGI985	+	39	0.779575	0.586621	583	6.68954	1	1	0	1	0	1	0	1	0	0	0	0	0	0	0
chr1	169732734	169733867	CGI986	+	59	0.746948	0.59164	933	6.32369	1	1	0	1	0	1	0	1	1	0	0	0	0	0	0
chr1	169859812	169860326	CGI987	+	24	0.740313	0.646497	314	7.64331	1	0	0	0	0	0	0	0	0	0	0	0	0	0	0
chr1	170362597	170363014	CGI988	+	12	0.927679	0.493088	217	5.52995	0	0	0	0	0	0	0	1	1	1	1	0	0	0	0
chr1	171461230	171461938	CGI989	+	36	0.872575	0.570866	508	7.08661	1	1	1	1	1	1	1	1	1	1	1	0	0	0	0
chr1	171898857	171899693	CGI990	+	46	0.792376	0.608491	636	7.2327	1	1	1	1	1	1	1	1	1	1	1	0	0	0	0
chr1	172104308	172105817	CGI991	+	106	0.821079	0.629488	1309	8.09778	1	1	1	1	1	1	1	1	1	1	1	0	0	0	0
chr1	172144761	172145710	CGI992	+	71	0.835768	0.674232	749	9.47931	1	1	1	1	1	1	1	1	1	1	1	0	0	0	0
chr1	172185097	172186069	CGI993	+	59	0.71161	0.661917	772	7.64249	1	0	0	0	0	0	0	1	1	1	1	1	1	0	0
chr1	172519042	172520504	CGI994	+	120	0.857318	0.669572	1262	9.50872	1	1	1	1	1	1	1	1	1	1	1	0	0	0	0
chr1	172574201	172575116	CGI995	+	47	0.670627	0.633566	715	6.57343	1	1	1	1	1	1	1	1	1	1	1	0	0	0	0
chr1	172701658	172702016	CGI996	+	8	1.01927	0.449367	158	5.06329	0	1	0	1	0	1	0	0	0	0	0	1	1	0	0
chr1	172797241	172798189	CGI997	+	49	0.889744	0.553476	748	6.5508	1	1	1	1	1	1	1	1	1	1	1	0	0	0	0
chr1	172798692	172799222	CGI998	+	25	1.28775	0.5	330	7.57576	0	0	0	0	0	1	1	1	1	1	1	0	0	0	0
chr1	172814861	172815810	CGI999	+	52	0.691442	0.634179	749	6.94259	1	1	1	1	1	1	1	1	1	1	1	0	0	0	0
chr1	172837322	172839153	CGI1000	+	114	0.731942	0.619252	1631	6.98958	1	1	0	1	0	1	0	1	1	0	1	0	0	0	0
chr1	172963170	172963561	CGI1001	+	8	0.792591	0.465969	191	4.18848	0	0	0	0	0	0	0	1	1	1	0	0	0	0	0
chr1	172963553	172964305	CGI1002	+	27	0.797599	0.5	552	4.8913	0	0	0	0	0	0	0	1	1	1	0	0	0	0	0
chr1	172968091	172968791	CGI1003	+	35	1.14984	0.494	500	7	0	0	0	0	0	0	0	1	1	0	0	0	0	0	0
chr1	172974627	172975059	CGI1004	+	11	0.603354	0.564655	232	4.74138	0	0	0	0	0	0	0	0	1	0	1	0	0	0	0
chr1	172993784	172994284	CGI1005	+	22	0.999257	0.626667	300	7.33333	1	0	0	0	0	0	0	0	0	0	0	0	0	0	0
chr1	173008645	173009015	CGI1006	+	3	0.760026	0.352941	170	1.76471	0	0	0	0	0	0	0	0	1	0	0	0	0	0	0
chr1	173015772	173016346	CGI1007	+	24	0.705887	0.606952	374	6.41711	0	0	0	0	0	0	0	1	1	0	0	0	0	0	0
chr1	173031859	173033110	CGI1008	+	61	0.742973	0.559467	1051	5.804	1	0	0	0	0	0	0	1	1	1	0	0	0	0	0
chr1	173040962	173041417	CGI1009	+	13	0.900447	0.478431	255	5.09804	0	0	0	0	0	0	0	1	1	0	0	0	0	0	0
chr1	173043858	173044496	CGI1010	+	25	0.633518	0.60274	438	5.70776	0	0	0	0	0	0	0	1	1	1	1	0	0	0	0
chr1	173080358	173080991	CGI1011	+	27	0.669068	0.612009	433	6.23557	1	1	1	1	1	1	1	1	1	1	1	0	0	0	0
chr1	173089797	173090345	CGI1012	+	19	0.635889	0.606322	348	5.45977	0	1	0	1	0	1	0	1	0	1	0	0	0	0	0
chr1	173125874	173126483	CGI1013	+	32	0.664745	0.689487	409	7.82396	1	1	1	1	1	1	1	1	1	1	1	0	0	0	0
chr1	173151871	173152447	CGI1014	+	15	0.493201	0.571809	376	3.98936	0	1	0	1	1	1	1	1	1	1	1	0	0	0	0
chr1	173164244	173164626	CGI1015	+	11	0.616747	0.631868	182	6.04396	0	1	1	1	1	1	1	0	0	0	1	0	0	0	0
chr1	173176915	173177751	CGI1016	+	41	0.733296	0.597484	636	6.44654	1	1	1	1	1	1	1	1	1	1	1	0	0	0	0
chr1	173186620	173186997	CGI1017	+	11	0.61266	0.649718	177	6.21469	0	1	0	1	0	1	0	0	0	0	0	1	1	1	0
chr1	173188876	173189281	CGI1018	+	8	0.439243	0.6	205	3.90244	0	1	0	1	0	1	0	0	0	0	0	0	0	0	0
chr1	173200161	173201143	CGI1019	+	49	0.640722	0.626598	782	6.26598	1	1	1	1	1	1	1	1	1	1	1	0	0	0	0
chr1	173210815	173211933	CGI1020	+	39	0.549389	0.556645	918	4.24837	0	1	1	1	1	1	1	1	1	1	1	0	0	0	0
chr1	173217421	173218432	CGI1021	+	49	0.621455	0.633785	811	6.04192	1	1	1	1	1	1	1	1	1	1	1	0	0	0	0
chr1	173224516	173225113	CGI1022	+	27	0.895506	0.554156	397	6.80101	0	1	1	1	1	1	1	1	1	1	1	0	0	0	0
chr1	173258757	173260378	CGI1023	+	111	0.734142	0.663617	1421	7.8114	1	1	1	1	1	1	1	1	1	1	1	0	0	0	0
chr1	173275432	173276741	CGI1024	+	64	0.727273	0.571686	1109	5.77096	1	1	1	1	1	1	1	1	1	1	1	0	0	0	0
chr1	173290141	173291327	CGI1025	+	58	0.69411	0.583164	986	5.88235	1	1	1	1	1	1	1	1	1	1	1	1	1	0	0
chr1	173310054	173310786	CGI1026	+	28	0.586845	0.601504	532	5.26316	1	1	0	1	0	1	0	1	1	1	1	0	0	0	0
chr1	173341197	173342588	CGI1027	+	88	0.791788	0.612091	1191	7.38875	1	1	1	1	1	1	1	1	1	1	1	0	0	0	0
chr1	173367371	173368377	CGI1028	+	50	0.689179	0.600496	806	6.20347	1	1	1	1	1	1	1	1	1	1	1	0	0	0	0
chr1	173433354	173434586	CGI1029	+	75	0.867349	0.581395	1032	7.26744	1	1	1	1	1	1	1	1	1	1	1	0	0	0	0
chr1	173609740	173610257	CGI1030	+	23	0.703276	0.643533	317	7.25552	0	0	0	0	0	0	0	0	0	0	0	0	0	0	0
chr1	173939496	173940302	CGI1031	+	34	0.613936	0.605611	606	5.61056	1	1	0	1	0	1	0	0	0	0	0	1	1	0	1
chr1	173943030	173943400	CGI1032	+	12	0.740285	0.629412	170	7.05882	0	1	0	1	0	1	0	0	0	0	0	0	0	0	0
chr1	173956512	173957799	CGI1033	+	71	0.612501	0.662374	1087	6.53174	1	1	1	1	0	1	1	1	1	1	1	0	0	0	0
chr1	173983809	173984573	CGI1034	+	37	0.658386	0.634752	564	6.56028	1	1	0	1	0	1	0	1	1	1	0	0	0	0	0
chr1	174012542	174013458	CGI1035	+	48	0.720529	0.611732	716	6.70391	1	1	1	1	1	1	1	1	1	1	1	0	0	0	0
chr1	174056757	174057227	CGI1036	+	16	0.779306	0.588889	270	5.92593	0	1	1	1	1	1	1	1	1	1	1	0	0	0	0
chr1	174077868	174079136	CGI1037	+	79	0.803684	0.609551	1068	7.397	1	1	1	1	1	1	1	1	1	1	1	0	0	0	0
chr1	174136239	174137184	CGI1038	+	41	0.524542	0.648322	745	5.50336	1	1	1	1	1	1	1	1	1	1	1	0	0	0	0
chr1	174174707	174175332	CGI1039	+	24	0.706472	0.569412	425	5.64706	1	1	0	0	0	1	0	0	0	0	0	0	0	0	0
chr1	174240077	174240443	CGI1040	+	7	0.492021	0.590361	166	4.21687	0	0	0	1	0	0	0	0	1	1	1	0	0	0	0
chr1	174242003	174243226	CGI1041	+	63	0.569834	0.657869	1023	6.15836	1	1	1	1	1	1	1	1	1	1	1	0	0	0	0
chr1	174248163	174248838	CGI1042	+	22	0.483787	0.621053	475	4.63158	0	1	0	1	0	1	0	0	0	0	1	1	1	0	0
chr1	174255575	174257186	CGI1043	+	116	0.885918	0.609497	1411	8.22112	1	1	0	1	0	1	0	1	1	1	1	1	1	0	0
chr1	174270786	174271733	CGI1044	+	48	0.713444	0.629183	747	6.4257	1	1	1	1	1	1	1	1	1	1	1	0	0	0	0
chr1	174298960	174299687	CGI1045	+	22	0.539153	0.557875	527	4.17457	0	1	0	1	0	1	0	1	1	1	0	0	0	0	0
chr1	174299815	174300200	CGI1046	+	10	0.712665	0.556757	185	5.40541	0	1	0	1	0	1	0	0	0	1	0	0	0	0	0
chr1	174306244	174307840	CGI1047	+	115	0.883254	0.611032	1396	8.23782	1	1	1	1	1	1	1	1	1	1	1	0	0	0	0
chr1	174322191	174322641	CGI1048	+	10	0.600488	0.556	250	4	0	0	0	0	0	0	0	0	0	0	0	0	0	0	0
chr1	174381154	174381506	CGI1049	+	10	0.724463	0.605263	152	6.57895	0	0	0	0	0	0	0	0	0	0	0	0	0	0	0
chr1	174411791	174412573	CGI1050	+	39	0.689002	0.635739	582	6.70103	1	1	1	1	1	1	1	1	1	1	1	0	0	0	0
chr1	174420544	174420936	CGI1051	+	8	0.486466	0.598958	192	4.16667	0	1	0	1	0	1	0	0	0	1	0	0	0	0	0
chr1	174426023	174426595	CGI1052	+	20	0.574735	0.612903	372	5.37634	0	1	0	1	0	1	0	0	0	0	0	1	1	0	0
chr1	174430042	174431377	CGI1053	+	70	0.634683	0.623789	1135	6.1674	1	1	1	1	1	1	1	1	1	1	1	0	0	0	0
chr1	174450994	174451532	CGI1054	+	16	0.627348	0.58284	338	4.73373	0	1	1	1	1	1	1	1	1	1	0	0	0	0	0
chr1	174456777	174457247	CGI1055	+	12	0.610254	0.540741	270	4.44444	0	1	0	1	0	1	0	0	0	0	0	0	0	0	0
chr1	174462476	174463080	CGI1056	+	17	0.513196	0.576733	404	4.20792	0	1	0	1	0	1	0	0	1	0	0	0	0	0	0
chr1	174474992	174475649	CGI1057	+	24	0.629412	0.582057	457	5.25164	1	1	0	1	0	1	0	0	0	0	0	1	1	0	0
chr1	174491938	174493871	CGI1058	+	104	0.614559	0.625505	1733	6.00115	1	1	0	1	0	1	0	1	1	1	1	0	0	0	0
chr1	174518817	174519178	CGI1059	+	12	1.1768	0.540373	161	7.45342	0	1	0	1	0	1	0	0	0	0	0	0	1	0	1
chr1	174562557	174563425	CGI1060	+	48	0.682075	0.649701	668	7.18563	1	1	1	1	1	1	1	1	1	1	1	0	0	0	0
chr1	174564726	174565201	CGI1061	+	12	0.589227	0.545455	275	4.36364	0	0	0	0	0	0	0	0	0	0	0	1	1	0	0
chr1	175296903	175298232	CGI1062	+	69	0.584571	0.647476	1129	6.1116	1	1	1	1	1	1	1	1	1	0	1	0	0	0	0
chr1	175642098	175642512	CGI1063	+	18	1.13028	0.649533	214	8.41121	0	0	0	0	0	0	0	0	0	0	0	1	1	0	0
chr1	176431703	176433894	CGI1064	+	119	0.588254	0.63787	1991	5.9769	1	1	1	1	1	1	1	1	1	1	1	0	0	0	0
chr1	176766797	176767449	CGI1065	+	26	0.66769	0.588496	452	5.75221	0	1	0	1	0	1	0	0	0	0	0	1	1	1	1
chr1	176851464	176852144	CGI1066	+	26	0.611842	0.595833	480	5.41667	1	1	1	1	1	1	1	1	1	1	1	0	0	0	0
chr1	177421687	177423124	CGI1067	+	97	0.692183	0.674212	1237	7.84155	1	1	1	1	1	0	0	1	1	0	1	0	0	0	0
chr1	177555010	177556108	CGI1068	+	65	0.722223	0.63363	898	7.23831	1	1	1	1	1	1	1	1	1	1	1	0	0	0	0
chr1	177621945	177623353	CGI1069	+	103	0.7547	0.673013	1208	8.52649	1	1	1	1	1	1	1	1	1	1	1	0	0	0	0
chr1	177810471	177811537	CGI1070	+	67	0.846434	0.605081	866	7.73672	1	1	1	1	1	1	1	1	1	1	1	0	0	0	0
chr1	178153351	178153712	CGI1071	+	10	0.75142	0.57764	161	6.21118	0	1	0	1	0	1	0	0	0	0	0	0	0	0	0
chr1	178204614	178206028	CGI1072	+	98	0.753417	0.658155	1214	8.07249	1	1	1	1	1	1	1	1	1	0	1	0	0	0	0
chr1	178655035	178655520	CGI1073	+	25	1.12849	0.57193	285	8.77193	1	0	0	0	0	0	0	0	0	0	0	1	1	1	0
chr1	178743262	178745315	CGI1074	+	138	0.752157	0.630869	1853	7.44738	1	1	1	1	1	1	1	1	1	1	1	0	0	0	0
chr1	178765449	178766093	CGI1075	+	33	0.710385	0.648649	444	7.43243	1	1	0	1	0	1	0	1	1	0	0	1	0	0	0
chr1	178923783	178924191	CGI1076	+	9	0.5763	0.552885	208	4.32692	0	1	0	1	0	1	0	0	0	0	0	-1	-1	-1	-1
chr1	178927961	178928546	CGI1077	+	18	0.529093	0.602597	385	4.67532	0	1	0	1	0	1	0	0	0	0	0	0	0	0	0
chr1	179187180	179189448	CGI1078	+	214	0.795955	0.721954	2068	10.3482	1	0	0	0	0	1	1	1	1	1	1	0	0	0	0
chr1	179252759	179253477	CGI1079	+	40	0.899055	0.594595	518	7.72201	1	0	0	0	0	0	0	1	1	0	1	0	0	0	0
chr1	179268865	179269445	CGI1080	+	22	0.628434	0.607895	380	5.78947	0	0	0	0	0	0	0	1	1	1	1	0	0	0	0
chr1	179371451	179373776	CGI1081	+	253	0.941433	0.711529	2125	11.9059	1	0	0	1	1	0	0	1	1	1	1	0	0	0	0
chr1	179378101	179378781	CGI1082	+	26	0.601021	0.602083	480	5.41667	0	1	0	1	0	1	0	0	1	0	1	0	0	-1	-1
chr1	179429116	179429601	CGI1083	+	13	0.68624	0.522807	285	4.5614	0	0	0	0	0	0	0	0	0	0	0	1	1	0	0
chr1	179725809	179727152	CGI1084	+	97	0.747199	0.67629	1143	8.48644	1	1	1	1	1	1	1	1	1	1	1	0	0	0	0
chr1	179913119	179913981	CGI1085	+	55	0.733335	0.673716	662	8.30816	1	0	0	0	0	0	0	1	1	1	1	0	0	0	0
chr1	180073222	180073588	CGI1086	+	15	0.878979	0.644578	166	9.03614	0	0	0	1	0	1	0	0	0	0	0	1	1	1	1
chr1	180117339	180118241	CGI1087	+	59	0.748036	0.67094	702	8.40456	1	1	1	1	1	1	1	1	1	1	1	0	0	0	0
chr1	180205753	180207208	CGI1088	+	100	0.839348	0.620717	1255	7.96813	1	0	0	0	0	1	1	1	1	1	1	0	0	0	0
chr1	180248147	180249558	CGI1089	+	109	0.904311	0.634187	1211	9.00083	1	1	1	1	1	1	1	1	1	1	1	0	0	0	0
chr1	180266360	180268315	CGI1090	+	214	0.994985	0.712821	1755	12.1937	1	1	1	1	1	1	1	1	1	1	1	0	0	0	0
chr1	180298620	180299510	CGI1091	+	36	0.641698	0.572464	690	5.21739	1	0	0	0	0	0	0	1	1	1	1	0	0	0	0
chr1	180335658	180336901	CGI1092	+	87	0.767862	0.659636	1043	8.34132	1	1	1	1	1	1	1	1	1	1	1	0	0	0	0
chr1	180457314	180461259	CGI1093	+	280	0.742714	0.634713	3745	7.47664	1	1	1	1	1	1	1	1	1	0	1	0	0	0	0
chr1	180847329	180848332	CGI1094	+	39	0.4852	0.635118	803	4.85679	1	1	0	1	0	1	0	1	0	0	0	1	1	0	0
chr1	181447246	181448374	CGI1095	+	46	0.666002	0.55819	928	4.9569	1	1	1	1	1	1	1	1	1	1	1	0	0	0	0
chr1	181475711	181477238	CGI1096	+	121	0.956118	0.62095	1327	9.11831	1	1	1	1	1	1	1	1	1	1	1	0	0	0	0
chr1	181521780	181522155	CGI1097	+	8	0.686182	0.531429	175	4.57143	0	1	0	1	0	1	0	0	0	0	0	0	0	-1	-1
chr1	181597606	181598968	CGI1098	+	104	0.873275	0.641997	1162	8.95009	1	1	1	1	1	1	1	1	1	1	1	0	0	0	0
chr1	181732861	181734322	CGI1099	+	145	1.0251	0.674068	1261	11.4988	1	1	1	1	1	1	1	1	1	1	1	0	0	0	0
chr1	181889157	181890961	CGI1100	+	169	0.922329	0.678304	1604	10.5362	1	0	0	1	1	1	1	1	1	1	1	0	0	0	0
chr1	182125517	182126517	CGI1101	+	57	0.792657	0.6	800	7.125	1	1	1	1	1	1	1	1	1	1	1	0	0	0	0
chr1	182156026	182156500	CGI1102	+	15	0.824187	0.532847	274	5.47445	0	0	0	0	0	0	0	1	1	1	1	0	0	0	0
chr1	182180173	182180576	CGI1103	+	10	0.485726	0.64532	203	4.92611	0	1	0	1	0	1	0	0	0	0	1	0	0	0	0
chr1	182185832	182186830	CGI1104	+	63	0.695994	0.675439	798	7.89474	1	1	1	1	1	1	1	1	1	1	1	0	0	0	0
chr1	182219564	182219985	CGI1105	+	12	0.592012	0.61086	221	5.42986	0	0	0	0	0	0	0	0	0	0	0	0	0	0	0
chr1	182260533	182263158	CGI1106	+	164	0.667593	0.636701	2425	6.76289	1	1	1	1	1	1	1	1	1	1	1	0	0	0	0
chr1	182295206	182296040	CGI1107	+	29	0.626618	0.542587	634	4.57413	1	1	0	1	0	1	0	1	1	1	1	0	0	0	0
chr1	182317498	182318036	CGI1108	+	16	0.523153	0.618343	338	4.73373	0	1	0	1	0	1	0	1	1	1	1	0	0	0	0
chr1	182333691	182334249	CGI1109	+	17	0.570059	0.578212	358	4.7486	0	1	0	1	0	1	0	0	0	0	0	0	0	0	0
chr1	182351779	182352178	CGI1110	+	12	0.603333	0.648241	199	6.03015	0	1	0	1	0	1	0	0	0	0	0	0	0	0	0
chr1	182412712	182414004	CGI1111	+	66	0.581056	0.647436	1092	6.04396	1	1	1	1	1	1	1	1	1	0	1	0	0	0	0
chr1	182413923	182414590	CGI1112	+	18	0.612034	0.503212	467	3.85439	0	0	0	0	0	0	0	0	1	0	0	0	0	0	0
chr1	182498716	182499733	CGI1113	+	77	0.881023	0.657283	817	9.42472	1	1	1	1	1	1	1	1	1	1	1	0	0	0	0
chr1	182570577	182572331	CGI1114	+	160	0.85911	0.69305	1554	10.296	1	1	1	1	1	1	1	1	1	1	1	0	0	0	0
chr1	182626494	182627829	CGI1115	+	94	0.784254	0.65022	1135	8.28194	1	1	1	1	1	1	1	1	0	1	0	0	0	0	0
chr1	182655530	182656892	CGI1116	+	107	0.845388	0.660929	1162	9.20826	1	1	1	1	1	1	1	1	1	1	1	0	0	0	0
chr1	182693694	182694107	CGI1117	+	11	0.63623	0.58216	213	5.16432	0	0	0	0	0	0	0	0	1	0	0	0	0	0	0
chr1	182698258	182699007	CGI1118	+	30	0.567988	0.621129	549	5.46448	1	0	0	0	0	0	0	1	1	1	1	0	0	0	0
chr1	182707534	182708887	CGI1119	+	73	0.652887	0.623591	1153	6.33131	1	0	0	0	0	0	0	1	1	1	1	0	0	0	0
chr1	182724080	182724844	CGI1120	+	28	0.521804	0.618794	564	4.96454	1	0	0	0	0	0	0	1	0	1	0	0	0	0	0
chr1	182742528	182744883	CGI1121	+	202	0.908263	0.642691	2155	9.37355	1	1	1	1	1	1	1	1	1	1	1	0	0	0	0
chr1	182760360	182760721	CGI1122	+	7	0.515474	0.583851	161	4.34783	0	0	0	0	0	0	0	0	0	1	0	0	0	0	0
chr1	182780456	182781698	CGI1123	+	82	0.834092	0.615163	1042	7.86948	1	1	1	1	1	1	1	1	1	1	1	0	0	0	0
chr1	182824345	182825199	CGI1124	+	42	0.636807	0.642202	654	6.42202	1	1	0	1	0	1	0	1	0	1	0	0	0	0	0
chr1	182833884	182835111	CGI1125	+	60	0.71475	0.574489	1027	5.84226	1	1	1	1	1	1	1	1	1	1	1	0	0	0	0
chr1	182866753	182867595	CGI1126	+	35	0.647814	0.580997	642	5.45171	0	1	0	1	0	1	0	1	0	1	0	0	0	0	0
chr1	182871842	182873443	CGI1127	+	92	0.701885	0.613133	1401	6.56674	1	1	1	1	1	1	1	1	1	1	1	0	0	0	0
chr1	182873412	182873854	CGI1128	+	3	0.170171	0.541322	242	1.23967	1	1	0	1	0	1	0	1	1	0	0	0	0	0	0
chr1	182947227	182947777	CGI1129	+	20	0.624838	0.605714	350	5.71429	1	1	1	1	1	1	1	1	1	1	1	0	0	0	0
chr1	183073817	183074928	CGI1130	+	58	0.836301	0.554336	911	6.36663	1	1	1	1	1	1	1	1	1	1	1	0	0	0	0
chr1	183080808	183081704	CGI1131	+	58	0.799551	0.646552	696	8.33333	1	1	1	1	1	1	1	1	1	1	1	0	0	0	0
chr1	183140772	183142866	CGI1132	+	180	0.743299	0.715945	1894	9.5037	1	1	1	1	1	1	1	1	1	1	1	0	0	0	0
chr1	183186552	183187194	CGI1133	+	21	0.512565	0.622172	442	4.75113	0	0	0	0	0	0	0	1	0	1	0	0	0	0	0
chr1	183202894	183203415	CGI1134	+	15	0.571265	0.573209	321	4.6729	1	0	0	0	0	0	0	0	0	0	0	0	0	0	0
chr1	183282108	183284020	CGI1135	+	109	0.633721	0.63493	1712	6.36682	1	1	1	1	1	1	1	1	1	1	1	0	0	0	0
chr1	183440411	183441095	CGI1136	+	19	0.496393	0.568182	484	3.92562	0	1	0	0	0	1	1	0	0	0	0	0	0	0	0
chr1	183475418	183475841	CGI1137	+	14	0.975144	0.515695	223	6.27803	0	0	0	0	0	0	0	0	0	1	0	0	0	0	0
chr1	183771523	183773445	CGI1138	+	155	0.895374	0.639954	1722	9.00116	1	1	1	1	1	1	1	1	1	1	1	0	0	0	0
chr1	183811564	183811970	CGI1139	+	4	0.235903	0.57767	206	1.94175	0	0	0	0	0	0	0	1	0	1	0	0	0	0	0
chr1	183853443	183854003	CGI1140	+	24	0.791673	0.611111	360	6.66667	0	1	0	1	0	1	0	0	0	0	0	1	1	0	0
chr1	183949041	183951088	CGI1141	+	228	1.00345	0.701678	1847	12.3443	1	1	1	1	1	1	1	1	1	1	1	0	0	0	0
chr1	184043214	184043614	CGI1142	+	9	0.553902	0.585	200	4.5	0	0	0	0	0	0	0	0	0	0	0	0	0	0	0
chr1	184054522	184055586	CGI1143	+	72	0.784938	0.653935	864	8.33333	1	1	1	1	1	1	1	1	1	1	1	0	0	0	0
chr1	184212120	184213315	CGI1144	+	95	0.869071	0.663317	995	9.54774	1	1	1	1	1	1	1	1	1	1	1	0	0	0	0
chr1	184270892	184272100	CGI1145	+	97	0.863505	0.668651	1008	9.62302	1	1	1	1	1	1	1	1	1	1	1	0	0	0	0
chr1	184338516	184339909	CGI1146	+	115	0.854344	0.672255	1193	9.63956	1	1	1	1	1	1	1	1	1	1	1	0	0	0	0
chr1	184419849	184420303	CGI1147	+	15	0.671299	0.594488	254	5.90551	0	1	0	1	0	1	0	0	0	0	1	0	0	0	0
chr1	184446855	184448097	CGI1148	+	93	0.793773	0.672745	1042	8.92514	1	1	1	1	1	1	1	1	1	1	1	0	0	0	0
chr1	184677978	184678512	CGI1149	+	16	0.529911	0.610778	334	4.79042	0	1	0	1	0	1	0	1	0	0	0	1	1	0	0
chr1	184678694	184679255	CGI1150	+	24	0.631217	0.65097	361	6.6482	0	1	0	1	0	1	1	0	0	0	0	1	1	0	0
chr1	184693272	184695390	CGI1151	+	132	0.681808	0.636079	1918	6.88217	1	1	1	1	1	1	1	1	1	1	1	0	0	0	0
chr1	184884766	184885472	CGI1152	+	23	0.495035	0.606719	506	4.54545	0	1	1	1	1	1	1	0	0	0	0	0	0	0	0
chr1	184890184	184890584	CGI1153	+	9	0.548196	0.575	200	4.5	0	1	0	1	0	1	0	1	1	1	1	0	0	0	0
chr1	184913120	184913660	CGI1154	+	14	0.492372	0.579412	340	4.11765	0	0	0	0	0	0	0	0	1	0	1	0	0	0	0
chr1	185857055	185858595	CGI1155	+	110	0.77686	0.652239	1340	8.20896	1	1	1	1	1	1	1	1	1	1	1	0	0	0	0
chr1	186542117	186542806	CGI1156	+	33	0.747507	0.607362	489	6.74847	1	0	0	0	0	0	0	0	0	0	0	0	0	0	0
chr1	186551177	186552128	CGI1157	+	47	0.65452	0.620506	751	6.25832	1	1	0	1	0	1	0	1	0	0	0	1	1	0	0
chr1	186555297	186557218	CGI1158	+	126	0.760345	0.622894	1721	7.32132	1	1	1	1	1	1	1	1	1	1	1	0	0	0	0
chr1	186558354	186558725	CGI1159	+	9	0.639956	0.584795	171	5.26316	0	0	0	0	0	0	0	0	0	0	0	0	0	0	0
chr1	186616918	186617627	CGI1160	+	23	0.567903	0.565815	509	4.51866	0	1	0	1	0	1	0	0	0	0	0	0	0	0	0
chr1	186634440	186635316	CGI1161	+	52	0.719038	0.656805	676	7.69231	1	1	1	1	1	1	1	1	0	0	0	0	0	0	0
chr1	186650960	186651691	CGI1162	+	23	0.625917	0.538606	531	4.33145	0	1	0	1	0	1	0	0	0	1	0	0	0	0	0
chr1	186669044	186670212	CGI1163	+	67	0.75336	0.608471	968	6.92149	1	1	1	1	1	1	1	1	1	1	1	0	0	0	0
chr1	186675723	186676103	CGI1164	+	9	0.705217	0.538889	180	5	0	0	0	0	0	0	0	0	0	0	0	0	0	0	0
chr1	186697912	186698585	CGI1165	+	22	0.628498	0.545455	473	4.65116	0	1	0	1	0	1	0	0	0	0	0	1	1	0	0
chr1	186706079	186707420	CGI1166	+	77	0.709976	0.617003	1141	6.74847	1	1	1	1	1	1	1	1	1	1	1	0	0	0	0
chr1	186822837	186824508	CGI1167	+	161	0.94359	0.681849	1471	10.9449	1	1	1	1	1	1	1	1	1	1	1	0	0	0	0
chr1	187016893	187017275	CGI1168	+	9	0.659084	0.549451	182	4.94505	0	0	0	0	0	1	0	0	0	0	0	0	0	0	0
chr1	187027327	187028557	CGI1169	+	68	0.751652	0.6	1030	6.60194	1	1	1	0	0	1	1	1	1	1	1	0	0	0	0
chr1	187152377	187153596	CGI1170	+	82	0.817948	0.628067	1019	8.04711	1	1	1	1	1	1	1	1	1	1	1	0	0	0	0
chr1	187155678	187156383	CGI1171	+	33	0.727585	0.6	505	6.53465	1	1	1	1	1	1	1	1	1	1	1	0	0	0	0
chr1	187186421	187187818	CGI1172	+	112	0.96524	0.623225	1197	9.35673	1	1	1	1	1	1	1	1	1	1	1	0	0	0	0
chr1	187278492	187279733	CGI1173	+	83	0.724533	0.663785	1041	7.9731	1	1	1	1	1	1	1	1	1	1	1	0	0	0	0
chr1	187940668	187941426	CGI1174	+	39	0.766052	0.609319	558	6.98925	1	1	1	1	1	1	1	1	1	1	1	0	0	0	0
chr1	188528008	188528726	CGI1175	+	35	0.776086	0.592664	518	6.75676	1	1	0	1	0	1	0	1	1	1	0	0	0	0	0
chr1	188528851	188530137	CGI1176	+	82	0.784852	0.620626	1086	7.55064	1	1	1	1	1	1	1	1	1	1	1	0	0	0	0
chr1	188572777	188573588	CGI1177	+	38	0.774067	0.574468	611	6.21931	1	1	1	1	1	1	1	1	1	1	1	0	0	0	0
chr1	188657138	188657604	CGI1178	+	14	0.57026	0.646617	266	5.26316	0	0	0	0	0	0	0	1	0	0	0	0	0	0	0
chr1	188657697	188658791	CGI1179	+	43	0.569516	0.581655	894	4.80984	0	0	0	0	0	0	0	1	0	1	0	0	0	0	0
chr1	188682258	188682716	CGI1180	+	19	1.10835	0.51938	258	7.36434	0	0	0	0	0	0	0	0	0	0	0	1	1	0	1
chr1	188791069	188792414	CGI1181	+	89	0.889535	0.59738	1145	7.77293	1	1	1	1	1	1	1	1	0	1	0	1	1	1	1
chr1	189039149	189039925	CGI1182	+	51	0.940283	0.616319	576	8.85417	1	1	1	1	1	1	1	1	1	1	1	0	0	0	0
chr1	189172192	189172639	CGI1183	+	10	0.513679	0.562753	247	4.04858	0	1	0	1	0	1	0	0	0	0	0	0	0	0	0
chr1	189428521	189428933	CGI1184	+	13	0.868044	0.533019	212	6.13208	0	0	0	0	0	0	0	0	0	0	0	0	0	0	0
chr1	189429176	189429591	CGI1185	+	19	0.906781	0.627907	215	8.83721	0	0	0	0	0	0	0	0	0	0	0	0	0	0	0
chr1	189431005	189432219	CGI1186	+	49	0.573844	0.58284	1014	4.83235	0	0	0	0	0	0	0	0	1	0	0	0	0	0	0
chr1	189432447	189434172	CGI1187	+	102	0.754896	0.596066	1525	6.68852	1	0	0	1	1	1	1	1	1	0	1	0	0	0	0
chr1	189475375	189476159	CGI1188	+	49	0.914999	0.606164	584	8.39041	1	0	0	1	0	1	0	1	1	0	1	0	0	0	0
chr1	189821390	189822242	CGI1189	+	39	0.763905	0.565951	652	5.9816	0	1	1	1	1	1	1	1	1	0	1	0	0	0	0
chr1	189901563	189901974	CGI1190	+	5	0.278368	0.587678	211	2.36967	0	1	0	1	0	1	0	0	0	0	0	0	0	0	0
chr1	190086996	190087445	CGI1191	+	14	0.646721	0.594378	249	5.62249	0	1	0	1	0	1	0	0	0	0	0	1	1	0	0
chr1	190537963	190538329	CGI1192	+	8	0.689396	0.548193	166	4.81928	0	1	0	1	0	1	0	0	0	0	0	0	0	-1	-1
chr1	190830744	190831994	CGI1193	+	81	0.706453	0.664762	1050	7.71429	1	1	1	1	1	1	1	1	1	1	1	0	0	0	0
chr1	191073698	191074335	CGI1194	+	25	0.737378	0.569794	437	5.72082	1	1	0	1	0	1	0	0	0	0	0	1	1	1	1
chr1	191166513	191168404	CGI1195	+	103	0.667402	0.604967	1691	6.09107	1	1	1	1	1	1	1	1	1	0	1	0	0	0	0
chr1	191383590	191384234	CGI1196	+	24	0.840618	0.545045	444	5.40541	0	0	0	0	0	0	0	0	0	0	0	1	1	1	1
chr1	191405680	191406432	CGI1197	+	30	0.598487	0.619565	552	5.43478	0	0	0	0	0	0	0	1	0	0	0	1	1	0	0
chr1	191511454	191512481	CGI1198	+	61	0.767833	0.620314	827	7.37606	1	1	1	1	1	1	1	1	1	1	1	0	0	0	0
chr1	191551169	191553024	CGI1199	+	128	0.72487	0.656798	1655	7.73414	1	1	1	1	1	1	1	1	1	1	1	0	0	0	0
chr1	191610449	191611007	CGI1200	+	20	0.616843	0.606145	358	5.58659	0	1	0	1	0	1	1	0	0	0	0	0	0	-1	-1
chr1	191622836	191623219	CGI1201	+	11	0.969378	0.513661	183	6.01093	0	1	0	1	0	1	0	0	0	0	0	-1	-1	0	0
chr1	191745373	191746859	CGI1202	+	99	0.793332	0.623639	1286	7.69829	1	1	1	1	1	1	1	1	1	1	1	0	0	0	0
chr1	191984942	191985417	CGI1203	+	12	0.531628	0.578182	275	4.36364	0	1	0	1	0	1	0	0	0	0	0	1	1	0	0
chr1	191992585	191993548	CGI1204	+	44	0.590429	0.639581	763	5.76671	1	1	0	1	1	1	0	1	1	0	0	0	0	0	0
chr1	191993800	191995035	CGI1205	+	77	0.798711	0.613527	1035	7.43961	1	1	1	1	1	1	1	1	1	1	1	0	0	0	0
chr1	191996243	191997171	CGI1206	+	40	0.727637	0.554945	728	5.49451	0	0	0	1	0	0	0	0	1	0	0	0	0	0	0
chr1	191998259	191999703	CGI1207	+	71	0.601401	0.616559	1244	5.7074	1	0	0	1	0	0	0	1	1	0	1	0	0	0	0
chr1	192306925	192307363	CGI1208	+	10	0.520933	0.571429	238	4.20168	0	0	0	0	0	1	1	0	0	0	0	0	0	0	0
chr1	192505884	192506405	CGI1209	+	17	0.591406	0.601246	321	5.29595	1	0	0	0	0	0	0	0	0	0	0	0	0	-1	-1
chr1	192514320	192514904	CGI1210	+	22	0.615378	0.611979	384	5.72917	0	0	0	0	0	0	0	0	0	0	0	1	1	0	0
chr1	192735222	192736195	CGI1211	+	51	0.705966	0.615783	773	6.59767	1	1	1	1	1	1	1	1	1	1	1	0	0	0	0
chr1	192751955	192753212	CGI1212	+	103	0.943989	0.645222	1057	9.74456	1	1	1	1	1	1	1	1	1	1	1	0	0	0	0
chr1	192772842	192773315	CGI1213	+	15	0.65239	0.582418	273	5.49451	0	1	0	1	0	1	0	0	0	0	1	0	0	-1	-1
chr1	192801806	192803587	CGI1214	+	121	0.709191	0.657812	1581	7.65338	1	1	1	1	1	1	1	1	1	1	1	0	0	0	0
chr1	192848903	192850661	CGI1215	+	115	0.720605	0.641207	1558	7.38126	1	1	1	1	1	1	1	1	1	1	1	0	0	0	0
chr1	192886378	192887492	CGI1216	+	68	0.837045	0.597374	914	7.43982	1	1	1	1	1	1	1	1	1	1	1	0	0	0	0
chr1	192921478	192922879	CGI1217	+	107	0.751207	0.690258	1201	8.90924	1	1	1	1	1	1	1	1	1	0	0	0	0	0	0
chr1	192949611	192950239	CGI1218	+	30	0.652045	0.656542	428	7.00935	1	0	0	0	0	0	0	1	0	1	0	0	0	0	0
chr1	193006138	193009733	CGI1219	+	219	0.739293	0.590869	3395	6.45066	1	1	1	1	1	1	1	1	1	1	1	0	0	0	0
chr1	193047622	193049000	CGI1220	+	69	0.652604	0.602716	1178	5.85739	1	0	0	1	1	1	1	1	1	1	1	0	0	0	0
chr1	193141128	193142232	CGI1221	+	61	0.672052	0.634956	904	6.74779	1	1	1	1	1	1	1	1	1	1	1	0	0	0	0
chr1	193149464	193150657	CGI1222	+	73	0.708517	0.645519	993	7.35146	1	1	1	1	1	1	1	1	1	1	1	0	0	0	0
chr1	193219693	193221895	CGI1223	+	208	0.921931	0.674326	2002	10.3896	1	1	1	1	1	1	1	1	1	1	1	0	0	0	0
chr1	193398617	193400284	CGI1224	+	126	0.934395	0.608044	1467	8.58896	1	1	1	1	1	1	1	1	1	1	1	0	0	0	0
chr1	193541483	193543513	CGI1225	+	211	0.912471	0.711475	1830	11.5301	1	1	1	1	1	1	1	1	1	1	1	0	0	0	0
chr1	193644767	193646204	CGI1226	+	92	0.822949	0.603072	1237	7.43735	1	1	1	1	1	1	1	1	1	1	1	0	0	0	0
chr1	193658631	193659103	CGI1227	+	13	0.575957	0.577206	272	4.77941	0	0	0	0	0	0	0	0	0	0	0	0	0	0	0
chr1	193729737	193731900	CGI1228	+	209	0.885592	0.693836	1963	10.647	1	1	1	1	1	1	1	1	1	1	1	0	0	0	0
chr1	193808958	193809567	CGI1229	+	29	0.673124	0.650367	409	7.09046	1	1	0	1	0	1	0	1	0	0	0	1	1	0	0
chr1	193813639	193814276	CGI1230	+	22	0.650953	0.558352	437	5.03432	0	0	0	0	0	0	0	1	1	1	1	0	0	0	0
chr1	193915665	193916773	CGI1231	+	62	0.72814	0.614537	908	6.82819	1	1	1	1	1	1	1	1	1	1	1	0	0	0	0
chr1	193960246	193962894	CGI1232	+	208	0.746087	0.677288	2448	8.49673	1	1	1	1	1	1	1	1	1	1	1	0	0	0	0
chr1	194014146	194015593	CGI1233	+	86	0.698405	0.629511	1247	6.89655	1	1	1	1	1	1	1	1	1	0	1	0	0	0	0
chr1	194596572	194597660	CGI1234	+	72	0.783433	0.64527	888	8.10811	1	1	1	1	1	1	1	1	1	1	1	0	0	0	0
chr1	194659576	194660510	CGI1235	+	35	0.556711	0.585831	734	4.76839	1	0	0	0	0	1	1	0	0	0	0	0	0	0	0
chr1	194660467	194661459	CGI1236	+	59	0.700175	0.652778	792	7.44949	1	0	0	0	0	0	0	1	1	1	1	0	0	0	0
chr1	194661550	194661987	CGI1237	+	12	0.589484	0.599156	237	5.06329	0	0	0	0	0	0	0	1	1	0	1	0	0	0	0
chr1	194680639	194682466	CGI1238	+	166	0.887602	0.680393	1627	10.2028	1	1	1	1	1	1	1	1	1	1	1	0	0	0	0
chr1	194861002	194862622	CGI1239	+	89	0.677018	0.616901	1420	6.26761	1	1	1	1	1	0	0	1	1	1	1	0	0	0	0
chr1	194955827	194956747	CGI1240	+	62	0.917531	0.613889	720	8.61111	1	1	1	1	1	1	1	1	1	1	1	0	0	0	0
chr1	194978907	194979813	CGI1241	+	47	0.604869	0.665722	706	6.65722	1	1	1	1	1	1	1	1	0	1	0	0	0	0	0
chr1	194999307	195000287	CGI1242	+	45	0.74304	0.558974	780	5.76923	1	1	1	1	1	1	1	1	1	1	1	0	0	0	0
chr1	195098561	195099045	CGI1243	+	17	0.557801	0.658451	284	5.98592	0	1	0	1	0	1	0	0	1	0	1	1	0	0	0
chr1	195156149	195156564	CGI1244	+	10	0.494516	0.623256	215	4.65116	0	1	0	1	0	1	0	0	0	0	1	0	0	0	0
chr1	195458810	195459190	CGI1245	+	17	1.00166	0.622222	180	9.44444	1	0	0	0	0	0	0	0	0	0	0	1	1	0	0
chr1	196445559	196447274	CGI1246	+	116	0.734693	0.649505	1515	7.65677	1	1	1	1	1	1	1	1	1	1	1	0	0	0	0
chr1	196705608	196705966	CGI1247	+	8	0.644403	0.563291	158	5.06329	0	0	0	0	0	0	0	0	0	1	0	0	0	0	0
chr1	196764873	196765501	CGI1248	+	28	0.598121	0.663551	428	6.54206	1	1	1	1	1	1	1	1	1	1	1	0	0	0	0
chr1	196802145	196803369	CGI1249	+	85	0.816994	0.642578	1024	8.30078	1	0	0	0	0	0	0	1	1	1	1	0	0	0	0
chr1	196918188	196918766	CGI1250	+	16	0.547791	0.563492	378	4.2328	0	1	1	1	1	1	1	1	0	1	0	0	0	0	0
chr1	196956988	196957664	CGI1251	+	25	0.663166	0.573529	476	5.2521	0	1	0	1	1	1	1	1	1	1	1	0	0	0	0
chr1	197067541	197068254	CGI1252	+	33	0.813997	0.563353	513	6.43275	1	0	0	0	0	0	0	1	1	1	1	0	0	0	0
chr10	3133884	3135737	CGI1253	+	121	0.743678	0.629764	1653	7.32002	1	1	1	1	1	1	1	1	1	1	1	0	0	0	0
chr10	3139009	3139373	CGI1254	+	10	0.638322	0.621951	164	6.09756	0	1	0	1	0	1	0	0	1	0	0	0	0	-1	-1
chr10	3557330	3558069	CGI1255	+	23	0.486107	0.595547	539	4.26716	0	1	1	1	1	1	1	1	1	0	0	0	0	0	0
chr10	4310307	4310807	CGI1256	+	13	0.673501	0.51	300	4.33333	0	0	0	0	0	0	0	0	0	0	0	0	0	0	0
chr10	4423635	4425266	CGI1257	+	91	0.684988	0.610762	1431	6.35919	1	1	1	1	1	1	1	1	1	1	1	0	0	0	0
chr10	4521948	4523297	CGI1258	+	81	0.694486	0.640557	1149	7.04961	1	1	1	1	1	1	1	1	1	1	1	0	0	0	0
chr10	4540211	4541968	CGI1259	+	112	0.704011	0.639692	1557	7.19332	1	1	1	1	1	1	1	1	1	1	1	0	0	0	0
chr10	4795477	4796529	CGI1260	+	46	0.573656	0.619718	852	5.39906	1	1	1	1	1	1	1	1	1	1	1	0	0	0	0
chr10	5151591	5152195	CGI1261	+	21	0.585747	0.596535	404	5.19802	0	1	1	1	1	1	0	1	1	1	1	0	0	0	0
chr10	5633357	5634611	CGI1262	+	73	0.692856	0.633776	1054	6.926	1	1	0	1	0	1	0	1	0	0	0	1	0	0	0
chr10	5636135	5636642	CGI1263	+	13	0.536879	0.583062	307	4.23453	0	1	0	1	1	1	1	0	1	0	0	0	0	0	0
chr10	5913194	5914701	CGI1264	+	95	0.895568	0.570008	1307	7.26855	1	1	1	1	1	1	1	1	1	1	1	0	0	0	0
chr10	5957620	5960103	CGI1265	+	261	0.903698	0.711783	2283	11.4323	1	1	1	1	1	1	1	1	1	1	1	0	0	0	0
chr10	5999393	5999860	CGI1266	+	22	0.716239	0.681648	267	8.2397	0	1	0	1	0	1	0	0	0	0	0	0	0	0	0
chr10	6079299	6080339	CGI1267	+	54	0.65164	0.628571	840	6.42857	1	1	1	1	1	1	1	1	1	1	1	0	0	0	0
chr10	6080612	6081064	CGI1268	+	14	0.707703	0.563492	252	5.55556	0	0	0	0	0	0	0	1	1	1	1	0	0	0	0
chr10	6372364	6373724	CGI1269	+	79	0.662906	0.641379	1160	6.81034	1	1	1	1	1	1	1	1	1	1	1	0	0	0	0
chr10	6605375	6606425	CGI1270	+	70	0.716589	0.683529	850	8.23529	1	1	1	1	1	1	1	1	1	1	1	0	0	0	0
chr10	6979025	6980553	CGI1271	+	99	0.734214	0.638554	1328	7.45482	1	1	1	1	1	1	1	1	1	1	1	0	0	0	0
chr10	7309096	7310774	CGI1272	+	142	0.906477	0.651556	1478	9.60758	1	1	1	1	1	1	1	1	1	1	1	0	0	0	0
chr10	7382330	7383698	CGI1273	+	103	0.814365	0.660103	1168	8.81849	1	1	1	1	1	1	1	1	1	1	1	0	0	0	0
chr10	7387092	7387756	CGI1274	+	24	0.603899	0.586207	464	5.17241	1	1	1	1	1	1	1	1	1	1	1	0	0	0	0
chr10	7400229	7401837	CGI1275	+	136	0.856639	0.671875	1408	9.65909	1	1	1	1	1	0	0	1	1	1	1	0	0	0	0
chr10	7445508	7446312	CGI1276	+	44	0.86485	0.581126	604	7.28477	1	1	1	1	1	1	1	1	1	1	1	0	0	0	0
chr10	7499936	7500967	CGI1277	+	74	0.80242	0.666667	831	8.90493	1	1	1	1	1	1	1	1	1	1	1	0	0	0	0
chr10	7512217	7513347	CGI1278	+	61	0.833936	0.566667	930	6.55914	1	1	1	1	1	1	1	1	1	1	1	0	0	0	0
chr10	7581985	7582550	CGI1279	+	19	0.660592	0.569863	365	5.20548	0	1	0	1	0	1	0	0	0	0	0	1	1	0	0
chr10	7586817	7588066	CGI1280	+	68	0.647232	0.633937	1049	6.48236	1	1	0	1	0	1	0	1	0	0	0	1	1	0	0
chr10	7674885	7676899	CGI1281	+	215	0.867635	0.739802	1814	11.8523	1	1	1	1	1	0	0	1	1	1	1	0	0	0	0
chr10	7855371	7855812	CGI1282	+	13	0.780271	0.53112	241	5.39419	0	0	0	0	0	0	0	0	0	0	0	1	1	1	0
chr10	7927095	7927480	CGI1283	+	14	1.08639	0.52973	185	7.56757	0	1	0	1	0	1	0	0	0	0	0	1	1	0	0
chr10	7933726	7934176	CGI1284	+	12	0.664032	0.54	250	4.8	0	1	0	1	0	1	0	0	0	0	0	0	0	0	0
chr10	8237239	8239099	CGI1285	+	117	0.677199	0.645783	1660	7.04819	1	1	1	1	1	1	1	1	1	1	1	0	0	0	0
chr10	8605327	8606664	CGI1286	+	93	0.826441	0.630607	1137	8.17942	1	1	1	1	1	1	1	1	1	1	1	0	0	0	0
chr10	9394065	9396046	CGI1287	+	132	0.740835	0.632791	1781	7.41157	1	1	1	1	1	1	1	1	1	1	1	0	0	0	0
chr10	9403484	9403899	CGI1288	+	11	0.698839	0.548837	215	5.11628	0	0	0	0	0	0	0	0	0	0	0	1	1	1	1
chr10	9517662	9518092	CGI1289	+	13	0.871715	0.513043	230	5.65217	0	1	0	1	0	1	0	0	0	0	0	1	1	0	0
chr10	9619992	9621581	CGI1290	+	133	0.848444	0.672426	1389	9.57523	1	1	1	1	1	1	1	1	1	1	1	0	0	0	0
chr10	10277369	10278243	CGI1291	+	49	0.747966	0.624629	674	7.27003	1	1	1	1	1	1	1	1	1	1	1	0	0	0	0
chr10	10408716	10409580	CGI1292	+	34	0.517168	0.638554	664	5.12048	1	1	0	1	0	1	0	1	1	0	0	0	0	0	0
chr10	10656032	10656472	CGI1293	+	15	0.775598	0.575	240	6.25	0	1	0	1	0	1	0	0	0	0	0	1	1	0	0
chr10	10799926	10800752	CGI1294	+	37	0.726924	0.573482	626	5.91054	1	1	0	1	0	1	0	0	1	0	1	0	0	0	0
chr10	10801275	10801852	CGI1295	+	17	0.644215	0.551724	377	4.50928	1	1	0	1	0	1	0	1	1	0	1	0	0	0	0
chr10	10868862	10869982	CGI1296	+	75	0.765358	0.655435	920	8.15217	1	1	1	1	1	1	1	1	1	1	1	0	0	0	0
chr10	11000231	11002021	CGI1297	+	165	0.870114	0.693711	1590	10.3774	1	1	1	1	1	1	1	1	1	1	1	0	0	0	0
chr10	11062803	11063944	CGI1298	+	103	0.917123	0.691817	941	10.9458	1	1	1	1	1	1	1	1	1	1	1	0	0	0	0
chr10	11211672	11212087	CGI1299	+	22	0.742516	0.744186	215	10.2326	1	0	0	0	0	0	0	0	0	0	0	0	0	0	0
chr10	12587212	12587627	CGI1300	+	11	0.546847	0.623256	215	5.11628	0	0	0	1	0	0	0	1	1	0	0	0	0	0	0
chr10	12587796	12589641	CGI1301	+	124	0.733886	0.643769	1645	7.53799	1	0	0	1	1	0	0	1	1	1	1	0	0	0	0
chr10	12642111	12643183	CGI1302	+	61	0.808666	0.58945	872	6.99541	1	0	0	1	1	0	0	1	1	1	0	0	0	0	0
chr10	12660753	12661860	CGI1303	+	70	0.856443	0.600882	907	7.71775	1	1	0	1	0	1	0	1	1	1	0	1	1	0	0
chr10	12683642	12684756	CGI1304	+	70	0.722424	0.652079	914	7.65864	1	1	1	1	1	1	1	1	1	1	0	0	0	0	0
chr10	12715305	12715769	CGI1305	+	12	0.656356	0.55303	264	4.54545	0	0	0	0	0	0	0	0	0	0	0	0	0	0	0
chr10	12727973	12729043	CGI1306	+	73	0.938801	0.598851	870	8.3908	1	1	1	1	1	1	1	1	1	1	1	0	0	0	0
chr10	12780439	12781247	CGI1307	+	43	0.712302	0.631579	608	7.07237	1	0	0	0	0	0	0	1	0	1	0	1	1	0	0
chr10	12810051	12811257	CGI1308	+	78	0.784347	0.629225	1006	7.75348	1	1	1	1	1	1	1	1	1	1	1	1	1	1	1
chr10	12846908	12847428	CGI1309	+	16	0.577084	0.590625	320	5	0	1	0	1	0	1	0	0	0	0	0	0	0	0	0
chr10	12912426	12913238	CGI1310	+	44	0.710165	0.638889	612	7.18954	1	1	1	1	1	1	1	1	1	1	1	0	0	0	0
chr10	13043533	13044405	CGI1311	+	65	0.810334	0.691964	672	9.67262	1	1	1	1	1	1	1	1	1	1	0	0	0	0	0
chr10	13139964	13140437	CGI1312	+	14	0.80185	0.527473	273	5.12821	0	0	0	1	0	1	0	0	0	0	0	1	1	1	1
chr10	13193178	13194679	CGI1313	+	92	0.681273	0.645657	1301	7.07148	1	0	0	1	1	1	1	1	1	1	0	0	0	0	0
chr10	13220728	13221425	CGI1314	+	30	0.626208	0.62173	497	6.03622	1	1	1	1	1	1	1	1	1	1	1	0	0	0	0
chr10	13272557	13273391	CGI1315	+	48	0.842456	0.600946	634	7.57098	1	1	1	1	1	1	1	1	1	1	1	0	0	0	0
chr10	13459704	13460079	CGI1316	+	8	0.483035	0.617143	175	4.57143	0	1	0	1	0	1	0	0	0	0	0	0	0	0	0
chr10	13587942	13589131	CGI1317	+	79	0.76389	0.647118	989	7.98787	1	1	1	1	1	1	1	1	1	1	1	0	0	0	0
chr10	13684249	13688112	CGI1318	+	286	0.75034	0.645919	3663	7.80781	1	1	1	1	1	1	1	1	1	1	1	0	0	0	0
chr10	13702461	13703079	CGI1319	+	27	0.600672	0.657895	418	6.45933	1	1	0	1	0	1	0	1	1	1	1	0	0	0	0
chr10	14264441	14265610	CGI1320	+	89	0.831969	0.665635	969	9.18473	1	1	1	1	1	1	1	1	1	0	0	0	0	0	0
chr10	14424844	14425598	CGI1321	+	45	0.830565	0.629964	554	8.12274	1	1	1	1	1	1	1	1	1	1	1	0	0	0	0
chr10	14479796	14480502	CGI1322	+	27	0.659078	0.571146	506	5.33597	0	1	1	1	1	1	1	1	0	0	0	0	0	0	0
chr10	17353751	17354182	CGI1323	+	10	0.633892	0.52381	231	4.329	0	0	0	0	0	0	0	0	0	0	0	0	0	0	0
chr10	17441729	17444699	CGI1324	+	192	0.725013	0.618773	2770	6.93141	1	1	1	1	1	1	1	1	1	1	1	0	0	0	0
chr10	17666796	17668495	CGI1325	+	173	0.968826	0.691795	1499	11.541	1	1	1	1	1	1	1	1	1	1	1	0	0	0	0
chr10	17742014	17743317	CGI1326	+	61	0.614509	0.608341	1103	5.53037	1	1	1	1	1	1	1	1	1	1	1	0	0	0	0
chr10	17774704	17776380	CGI1327	+	156	0.939062	0.671409	1476	10.5691	1	1	1	1	1	1	1	1	1	1	1	0	0	0	0
chr10	17933440	17934128	CGI1328	+	26	0.722061	0.545082	488	5.32787	1	1	0	1	0	1	0	0	0	0	0	1	1	0	0
chr10	17954481	17955463	CGI1329	+	39	0.631048	0.56266	782	4.98721	1	1	1	1	1	1	1	1	1	1	1	0	0	0	0
chr10	18037874	18039638	CGI1330	+	158	0.823937	0.700767	1564	10.1023	1	0	0	0	0	0	0	1	1	1	1	0	0	0	0
chr10	18150630	18151139	CGI1331	+	16	0.582576	0.598706	309	5.17799	0	1	0	1	0	1	0	0	1	1	0	-1	-1	-1	-1
chr10	18182808	18183206	CGI1332	+	10	0.717912	0.545455	198	5.05051	0	1	0	1	0	1	0	0	0	1	0	0	0	0	0
chr10	18246083	18246798	CGI1333	+	22	0.487421	0.596117	515	4.27184	0	1	0	1	0	1	0	0	1	0	0	1	1	0	0
chr10	18251016	18251864	CGI1334	+	31	0.518626	0.608025	648	4.78395	0	1	0	1	0	1	0	0	0	0	0	1	1	0	0
chr10	18265438	18266039	CGI1335	+	21	0.508803	0.643392	401	5.23691	1	1	1	1	1	1	1	1	1	1	1	0	0	0	0
chr10	18463165	18463924	CGI1336	+	42	0.674237	0.670841	559	7.51342	1	1	1	1	1	1	1	1	1	1	1	0	0	0	0
chr10	18564219	18565453	CGI1337	+	70	0.686854	0.628627	1034	6.76983	1	1	1	1	1	1	1	1	1	1	1	0	0	0	0
chr10	18734478	18735590	CGI1338	+	68	0.790397	0.615132	912	7.45614	1	1	1	1	1	1	1	1	1	1	1	0	0	0	0
chr10	18981645	18982049	CGI1339	+	12	0.750934	0.563725	204	5.88235	0	0	0	0	0	0	0	0	0	0	0	0	0	0	0
chr10	19072658	19073236	CGI1340	+	15	0.516634	0.568783	378	3.96825	0	0	0	0	0	0	0	0	0	0	0	0	0	0	0
chr10	19076385	19077616	CGI1341	+	66	0.641985	0.633366	1031	6.40155	1	1	0	1	0	1	0	1	0	0	0	0	0	0	0
chr10	19311363	19312316	CGI1342	+	52	0.684977	0.640106	753	6.90571	1	1	1	1	1	1	1	1	1	1	1	0	0	0	0
chr10	19432211	19432708	CGI1343	+	25	0.69627	0.69697	297	8.41751	1	1	1	1	1	1	1	1	1	0	0	0	0	0	0
chr10	19568661	19571882	CGI1344	+	200	0.651473	0.638861	3021	6.62032	1	1	1	1	1	1	1	1	1	0	0	1	1	0	0
chr10	19626734	19627677	CGI1345	+	62	0.957809	0.590848	743	8.34455	1	1	1	1	1	1	1	1	1	1	1	0	0	0	0
chr10	19653209	19655233	CGI1346	+	194	0.907756	0.688596	1824	10.636	1	1	1	1	1	1	1	1	1	1	1	0	0	0	0
chr10	19868002	19869738	CGI1347	+	181	0.999792	0.6875	1536	11.7839	1	1	1	1	1	1	1	1	1	1	1	0	0	0	0
chr10	19890581	19890950	CGI1348	+	7	0.563467	0.573964	169	4.14201	0	1	0	1	1	1	0	0	1	1	1	0	0	0	0
chr10	20031534	20033233	CGI1349	+	144	0.962001	0.632422	1499	9.6064	1	1	1	1	1	1	1	1	1	1	1	0	0	0	0
chr10	20067076	20068095	CGI1350	+	57	0.914822	0.553114	819	6.95971	1	1	1	1	1	1	1	1	1	1	0	0	0	0	0
chr10	20119711	20120527	CGI1351	+	36	0.670573	0.592532	616	5.84416	0	1	0	1	0	1	0	1	0	0	0	1	1	0	0
chr10	20150962	20151330	CGI1352	+	10	0.777754	0.559524	168	5.95238	0	1	0	1	0	1	0	0	0	0	0	1	1	0	0
chr10	20671751	20672982	CGI1353	+	93	0.903219	0.633366	1031	9.02037	1	1	1	1	1	1	1	1	1	1	1	0	0	0	0
chr10	20673967	20674488	CGI1354	+	26	1.07197	0.563863	321	8.09969	1	1	0	1	0	1	0	1	1	1	1	0	0	0	0
chr10	20713803	20714159	CGI1355	+	9	0.532225	0.666667	156	5.76923	0	1	0	1	0	1	0	0	0	0	0	1	1	0	0
chr10	20864670	20865112	CGI1356	+	12	0.521655	0.623967	242	4.95868	0	1	0	1	0	1	0	1	1	1	1	0	0	0	0
chr10	20878526	20881737	CGI1357	+	203	0.742387	0.604782	3011	6.74195	1	1	1	1	1	1	1	1	1	1	0	0	0	0	0
chr10	21015515	21016583	CGI1358	+	84	0.993956	0.624424	868	9.67742	1	1	1	1	1	1	1	1	1	1	1	0	0	0	0
chr10	21101905	21102260	CGI1359	+	8	0.742888	0.529032	155	5.16129	0	1	0	1	0	1	0	0	0	0	0	0	0	0	0
chr10	21138974	21139448	CGI1360	+	13	0.657178	0.543796	274	4.74453	0	0	0	1	1	0	0	0	0	0	0	0	0	0	0
chr10	21190546	21190966	CGI1361	+	12	0.69172	0.568182	220	5.45455	0	0	0	0	0	0	0	0	0	0	0	0	0	-1	-1
chr10	21312755	21313393	CGI1362	+	25	0.646238	0.60274	438	5.70776	0	1	1	1	1	1	1	0	0	1	0	1	1	1	1
chr10	21601911	21602499	CGI1363	+	26	0.732691	0.60567	388	6.70103	0	1	1	1	1	1	1	1	1	0	1	0	0	0	0
chr10	21712566	21713232	CGI1364	+	26	0.624142	0.598712	466	5.5794	1	1	0	1	0	1	0	1	1	1	1	0	0	0	0
chr10	21713330	21714837	CGI1365	+	100	0.826619	0.609028	1307	7.65111	1	1	1	1	1	1	1	1	1	1	1	0	0	0	0
chr10	21778044	21778857	CGI1366	+	37	0.620034	0.634584	613	6.03589	0	0	0	0	0	0	0	1	1	1	1	0	0	0	0
chr10	21860493	21860961	CGI1367	+	13	0.487801	0.649254	268	4.85075	0	0	0	0	0	1	0	0	0	0	0	0	0	0	0
chr10	21862037	21862889	CGI1368	+	7	0.207811	0.455521	652	1.07362	1	0	0	0	0	1	0	1	1	1	1	0	0	0	0
chr10	21868000	21870283	CGI1369	+	137	0.703733	0.611618	2083	6.57705	1	0	0	1	1	1	1	1	1	1	0	0	0	0	0
chr10	21870405	21870855	CGI1370	+	22	0.944593	0.612	250	8.8	1	0	0	0	0	0	0	1	0	0	0	0	0	0	0
chr10	21870903	21871782	CGI1371	+	48	0.65796	0.656848	679	7.06922	1	0	0	0	0	0	0	0	0	0	0	0	0	0	0
chr10	21873899	21874493	CGI1372	+	47	1.03254	0.682741	394	11.9289	1	0	0	0	0	1	1	0	0	0	0	0	0	0	0
chr10	21878105	21878557	CGI1373	+	21	0.713549	0.694444	252	8.33333	1	1	1	1	1	1	1	1	0	0	0	0	0	0	0
chr10	21878893	21879355	CGI1374	+	18	0.749299	0.60687	262	6.87023	0	1	0	1	0	1	0	1	0	1	0	0	0	0	0
chr10	21993015	21993378	CGI1375	+	17	0.818106	0.730061	163	10.4294	1	1	0	1	1	1	1	0	0	0	0	0	0	0	0
chr10	21993703	21994557	CGI1376	+	39	0.669595	0.600917	654	5.9633	1	1	0	1	0	1	0	1	0	0	0	0	0	0	0
chr10	22364607	22365545	CGI1377	+	44	0.720274	0.577236	738	5.96206	1	1	1	1	1	1	1	1	1	1	1	0	0	0	0
chr10	22399130	22399585	CGI1378	+	13	0.669628	0.552941	255	5.09804	0	1	0	1	0	1	0	0	0	0	0	1	1	0	1
chr10	22450080	22452155	CGI1379	+	155	0.841626	0.629867	1875	8.26667	1	1	1	1	1	1	1	1	1	1	1	0	0	0	0
chr10	22535859	22536482	CGI1380	+	25	0.779416	0.55792	423	5.91017	0	0	0	1	0	1	0	0	0	0	0	0	0	0	0
chr10	22538882	22539857	CGI1381	+	49	0.670311	0.615484	775	6.32258	1	1	0	1	0	1	0	1	0	0	0	0	0	0	0
chr10	22673951	22674319	CGI1382	+	11	0.951903	0.559524	168	6.54762	0	0	0	0	0	0	0	0	0	0	0	1	1	1	1
chr10	23068090	23068687	CGI1383	+	25	0.756199	0.581864	397	6.29723	0	1	0	1	0	1	0	0	1	0	0	0	0	0	0
chr10	23068871	23070761	CGI1384	+	121	0.724359	0.628994	1690	7.15976	1	1	1	1	1	1	1	1	1	1	0	0	0	0	0
chr10	23506321	23507776	CGI1385	+	78	0.836447	0.545817	1255	6.21514	1	1	1	1	1	1	1	1	1	1	1	0	0	0	0
chr10	23516493	23517367	CGI1386	+	36	0.715044	0.547478	674	5.34125	1	1	1	1	1	1	1	1	1	1	1	0	0	0	0
chr10	23614657	23615137	CGI1387	+	13	0.591395	0.564286	280	4.64286	0	1	0	1	1	1	0	0	0	0	0	0	0	0	0
chr10	23660478	23660925	CGI1388	+	13	0.943533	0.477733	247	5.26316	0	1	0	1	0	1	0	0	0	0	0	1	1	0	0
chr10	23868881	23869686	CGI1389	+	45	0.662329	0.671074	605	7.43802	1	1	1	1	1	1	1	1	1	1	1	0	0	0	0
chr10	23943111	23944004	CGI1390	+	56	0.69784	0.68254	693	8.08081	1	1	1	1	1	1	1	1	0	1	0	0	0	0	0
chr10	24315068	24316446	CGI1391	+	73	0.641856	0.628183	1178	6.19694	1	1	1	1	1	1	1	1	1	1	1	1	0	0	0
chr10	24345028	24345393	CGI1392	+	8	0.902207	0.472727	165	4.84848	0	0	0	0	0	0	0	0	0	0	0	0	0	0	0
chr10	24431211	24432418	CGI1393	+	88	0.858238	0.640516	1007	8.73883	1	1	1	1	1	1	1	1	1	1	1	0	0	0	0
chr10	24589411	24590261	CGI1394	+	43	0.703379	0.613846	650	6.61538	1	1	1	1	1	1	1	1	1	1	1	0	0	0	0
chr10	24806328	24806867	CGI1395	+	15	0.467894	0.616519	339	4.42478	0	0	0	0	0	0	0	0	0	0	0	1	1	1	1
chr10	24919668	24920200	CGI1396	+	21	0.620503	0.641566	332	6.3253	0	1	0	1	1	1	1	0	1	0	1	0	0	0	0
chr10	24994695	24995089	CGI1397	+	5	0.367657	0.530928	194	2.57732	1	1	0	1	0	1	0	0	0	0	0	0	0	0	0
chr10	25016349	25017276	CGI1398	+	81	0.948101	0.691884	727	11.1417	1	1	0	1	0	1	0	1	1	1	1	0	0	0	0
chr10	25034095	25034471	CGI1399	+	10	0.796247	0.545455	176	5.68182	0	0	0	0	0	0	0	0	0	1	0	0	0	0	0
chr10	25079127	25080538	CGI1400	+	133	0.899251	0.701899	1211	10.9827	1	0	0	1	1	1	1	1	1	1	1	0	0	0	0
chr10	25713641	25714266	CGI1401	+	19	0.581678	0.555294	425	4.47059	0	1	0	1	0	1	0	0	0	0	0	0	0	0	0
chr10	25797570	25799044	CGI1402	+	99	0.745562	0.645997	1274	7.7708	1	1	1	1	1	1	1	1	1	1	0	0	0	0	0
chr10	26093189	26096247	CGI1403	+	281	0.990374	0.636459	2858	9.83205	1	1	1	1	1	1	1	1	1	1	1	0	0	0	0
chr10	26415070	26415718	CGI1404	+	21	0.545662	0.587054	448	4.6875	0	0	0	0	0	0	0	1	1	0	1	0	0	0	0
chr10	27336363	27336750	CGI1405	+	13	0.626685	0.668449	187	6.95187	0	1	1	1	1	1	1	0	0	0	1	0	0	0	0
chr10	27793918	27795482	CGI1406	+	107	0.809851	0.6239	1364	7.84457	1	1	1	1	1	1	1	1	1	1	1	0	0	0	0
chr10	27795537	27796445	CGI1407	+	28	0.55874	0.532486	708	3.9548	0	1	0	1	0	1	0	1	1	1	0	0	0	0	0
chr10	28863246	28863656	CGI1408	+	15	0.800878	0.609524	210	7.14286	0	0	0	0	0	1	1	1	1	1	1	0	0	0	0
chr10	28863796	28864182	CGI1409	+	8	0.503718	0.586022	186	4.30108	0	1	1	1	1	1	1	1	1	1	1	0	0	0	0
chr10	28866266	28867618	CGI1410	+	88	0.690363	0.666667	1152	7.63889	1	1	0	1	0	1	0	1	1	1	1	0	0	0	0
chr10	28867809	28868391	CGI1411	+	21	0.704234	0.581152	382	5.49738	0	1	0	1	0	1	0	1	1	0	1	0	0	0	0
chr10	28916202	28917438	CGI1412	+	76	0.789384	0.610039	1036	7.33591	1	1	0	1	0	1	0	1	0	0	0	1	1	1	1
chr10	29032828	29033600	CGI1413	+	49	0.806118	0.659091	572	8.56643	1	1	1	1	1	1	1	1	1	1	1	0	0	0	0
chr10	29081097	29082381	CGI1414	+	112	0.872363	0.690037	1084	10.3321	1	1	1	1	1	0	0	1	1	1	1	0	0	0	0
chr10	29253235	29253639	CGI1415	+	8	0.480105	0.573529	204	3.92157	0	1	0	1	0	1	0	0	1	0	0	0	0	0	0
chr10	29254182	29254679	CGI1416	+	14	0.522813	0.602694	297	4.7138	0	1	0	1	0	1	0	0	1	0	0	0	0	0	0
chr10	29255128	29256045	CGI1417	+	51	0.747918	0.638773	717	7.11297	1	1	1	1	1	1	1	1	1	0	1	0	0	0	0
chr10	29919866	29920657	CGI1418	+	48	0.821464	0.629442	591	8.12183	1	1	1	1	1	1	1	1	1	1	1	0	0	0	0
chr10	30319853	30320865	CGI1419	+	53	0.710994	0.610837	812	6.52709	1	1	1	1	1	1	1	1	1	1	1	0	0	0	0
chr10	30337773	30338600	CGI1420	+	44	0.773899	0.602871	627	7.01754	1	1	1	1	1	1	1	1	1	1	1	0	0	0	0
chr10	30522251	30523645	CGI1421	+	101	0.761949	0.666667	1194	8.45896	1	1	1	1	1	1	1	1	1	1	1	0	0	0	0
chr10	30561885	30563381	CGI1422	+	103	0.818031	0.625772	1296	7.94753	1	1	1	1	1	1	1	1	1	1	1	0	0	0	0
chr10	30563652	30564435	CGI1423	+	22	0.513265	0.543739	583	3.77358	0	0	0	0	0	0	0	1	1	1	0	0	0	0	0
chr10	31032907	31033926	CGI1424	+	42	0.616542	0.590965	819	5.12821	1	1	1	1	1	1	1	1	1	1	1	0	0	0	0
chr10	31164901	31166084	CGI1425	+	65	0.688839	0.622584	983	6.61241	1	1	1	1	1	1	1	1	1	1	1	0	0	0	0
chr10	31328006	31329943	CGI1426	+	175	0.796396	0.711572	1737	10.0748	1	1	1	0	0	1	1	1	1	1	1	0	0	0	0
chr10	32609396	32610645	CGI1427	+	86	0.766509	0.655863	1049	8.19828	1	1	1	1	1	1	1	1	1	1	1	0	0	0	0
chr10	33344056	33344589	CGI1428	+	24	0.709387	0.63964	333	7.20721	0	1	1	1	1	1	1	1	1	1	1	0	0	0	0
chr10	33670541	33671239	CGI1429	+	35	0.716957	0.628514	498	7.02811	1	1	1	1	1	1	1	1	1	1	1	0	0	0	0
chr10	33738713	33740011	CGI1430	+	96	0.86175	0.638434	1098	8.74317	1	1	1	1	1	1	1	1	1	1	1	0	0	0	0
chr10	33753628	33754165	CGI1431	+	15	0.595495	0.548961	337	4.45104	0	0	0	0	0	0	0	0	0	0	0	0	0	0	0
chr10	33847030	33847900	CGI1432	+	43	0.673429	0.61791	670	6.41791	1	1	1	1	1	1	1	1	1	1	1	0	0	0	0
chr10	33926262	33927453	CGI1433	+	81	0.687193	0.690212	991	8.17356	1	1	1	1	1	1	0	1	1	1	1	0	0	0	0
chr10	34001600	34002833	CGI1434	+	81	0.823913	0.624395	1033	7.84124	1	1	1	1	1	1	1	1	1	1	1	0	0	0	0
chr10	34017033	34018056	CGI1435	+	45	0.652267	0.584447	823	5.4678	1	1	1	1	1	1	1	1	1	1	1	0	0	0	0
chr10	34137898	34138677	CGI1436	+	50	0.830567	0.647668	579	8.63558	1	1	1	1	1	1	1	1	1	1	1	0	0	0	0
chr10	36226241	36227668	CGI1437	+	88	0.691177	0.644662	1227	7.17196	1	1	1	1	1	1	1	1	1	1	1	0	0	0	0
chr10	36693672	36695314	CGI1438	+	130	0.806721	0.669209	1442	9.01526	1	1	1	1	1	1	1	1	1	1	1	0	0	0	0
chr10	36855573	36857748	CGI1439	+	193	0.910456	0.655696	1975	9.77215	1	1	0	1	0	1	0	1	1	1	1	0	0	0	0
chr10	36858069	36858953	CGI1440	+	46	0.890014	0.554094	684	6.72515	1	1	1	1	1	1	1	1	1	1	1	0	0	0	0
chr10	36859978	36860458	CGI1441	+	9	0.707422	0.428571	280	3.21429	1	0	0	1	0	1	0	1	1	1	1	0	0	0	0
chr10	36860328	36861097	CGI1442	+	37	0.676831	0.622144	569	6.50264	1	0	0	1	0	1	0	1	1	1	1	0	0	0	0
chr10	38685145	38686171	CGI1443	+	31	0.447511	0.579903	826	3.75303	1	1	1	1	1	1	1	1	1	1	1	0	0	0	0
chr10	38750148	38750506	CGI1444	+	12	0.942726	0.56962	158	7.59494	0	1	0	1	0	1	0	0	0	0	0	1	1	0	0
chr10	38853477	38854263	CGI1445	+	38	0.704818	0.607509	586	6.48464	1	1	1	1	1	1	1	1	1	1	1	0	0	0	0
chr10	38890903	38891419	CGI1446	+	17	0.658004	0.572785	316	5.37975	0	0	0	0	0	0	0	1	1	0	1	0	0	0	0
chr10	39089039	39090566	CGI1447	+	120	0.786598	0.681989	1327	9.04295	1	1	1	1	1	1	1	1	1	1	1	0	0	0	0
chr10	39450761	39453218	CGI1448	+	242	0.924045	0.681436	2257	10.7222	1	1	1	1	1	1	1	1	1	1	1	0	0	0	0
chr10	39618425	39619337	CGI1449	+	51	0.709579	0.636236	712	7.16292	1	0	0	1	1	1	1	1	1	1	1	0	0	0	0
chr10	39646144	39647152	CGI1450	+	49	0.632032	0.623762	808	6.06436	1	1	1	1	1	1	1	1	0	0	0	0	0	0	0
chr10	39679393	39680309	CGI1451	+	40	0.641182	0.590782	716	5.58659	1	1	0	1	1	1	1	1	1	1	1	0	0	0	0
chr10	39744441	39745383	CGI1452	+	46	0.616143	0.636119	742	6.19946	1	1	1	1	1	1	1	1	1	1	1	0	0	0	0
chr10	39861192	39862460	CGI1453	+	94	0.80015	0.664794	1068	8.8015	1	1	1	1	1	1	1	1	1	1	1	0	0	0	0
chr10	39966331	39967179	CGI1454	+	55	1.03861	0.572531	648	8.48765	1	1	1	1	1	1	1	1	1	1	1	0	0	0	0
chr10	39977094	39977856	CGI1455	+	36	0.794359	0.576512	562	6.40569	1	1	1	1	1	1	1	1	1	1	1	0	0	0	0
chr10	40020377	40021683	CGI1456	+	111	0.873849	0.685353	1106	10.0362	1	1	0	1	0	1	0	1	1	1	1	0	0	0	0
chr10	40021866	40022788	CGI1457	+	48	0.847764	0.567867	722	6.6482	1	1	1	1	1	1	1	1	1	1	1	0	0	0	0
chr10	40068464	40070151	CGI1458	+	139	0.901937	0.64963	1487	9.34768	1	1	1	1	1	1	1	1	1	1	1	0	0	0	0
chr10	40145171	40145526	CGI1459	+	8	0.550287	0.63871	155	5.16129	0	1	0	1	0	1	0	0	0	0	0	0	0	0	0
chr10	40256643	40257295	CGI1460	+	17	0.474845	0.573009	452	3.76106	0	0	0	0	0	0	0	0	0	0	0	0	0	0	0
chr10	40289981	40290495	CGI1461	+	17	0.565058	0.630573	314	5.41401	0	1	1	1	1	1	1	0	0	0	0	0	0	0	0
chr10	40402678	40403667	CGI1462	+	54	0.624032	0.662864	789	6.84411	1	1	1	1	1	1	1	1	1	1	0	0	0	0	0
chr10	40530175	40530568	CGI1463	+	12	0.937223	0.518135	193	6.21762	0	1	0	1	0	1	0	0	0	0	0	0	0	0	0
chr10	40602445	40604636	CGI1464	+	174	0.904623	0.621798	1991	8.73933	1	1	1	1	1	1	1	1	1	1	1	0	0	0	0
chr10	40790278	40791836	CGI1465	+	80	0.674735	0.591311	1358	5.89102	1	1	1	1	0	1	0	1	1	0	0	0	0	0	0
chr10	40791755	40792335	CGI1466	+	24	0.624936	0.636842	380	6.31579	1	0	0	1	1	1	1	0	1	0	1	0	0	0	0
chr10	40871272	40871664	CGI1467	+	10	0.674843	0.557292	192	5.20833	0	0	0	0	0	0	0	0	0	0	0	0	0	0	0
chr10	41022448	41023239	CGI1468	+	38	0.59141	0.661591	591	6.42978	1	1	1	1	1	1	1	1	1	1	1	0	0	0	0
chr10	41169974	41170800	CGI1469	+	55	0.921765	0.618211	626	8.78594	1	1	1	1	1	1	1	1	1	1	1	0	0	0	0
chr10	41195631	41196598	CGI1470	+	39	0.513669	0.629726	767	5.08475	1	1	1	1	1	1	1	1	1	1	1	0	0	0	0
chr10	41197089	41197454	CGI1471	+	5	0.443867	0.539394	165	3.0303	0	1	0	1	0	1	0	1	1	1	1	0	0	0	0
chr10	41209318	41210757	CGI1472	+	78	0.719301	0.592413	1239	6.2954	1	1	1	1	1	1	1	1	1	1	1	0	0	0	0
chr10	41238266	41240107	CGI1473	+	151	0.925827	0.630713	1641	9.20171	1	1	1	1	1	1	1	1	1	1	1	0	0	0	0
chr10	41404262	41404687	CGI1474	+	14	0.766488	0.595556	225	6.22222	0	0	0	0	0	0	0	0	0	0	0	0	0	0	0
chr10	41529176	41530993	CGI1475	+	105	0.77947	0.578231	1617	6.49351	1	1	1	1	1	1	1	1	1	1	1	0	0	0	0
chr10	41606787	41607772	CGI1476	+	68	0.776681	0.66879	785	8.66242	1	1	1	1	1	1	1	1	1	1	1	0	0	0	0
chr10	41737586	41738533	CGI1477	+	51	0.688742	0.630522	747	6.82731	1	1	1	1	1	1	1	1	1	0	1	0	0	0	0
chr10	41750823	41751376	CGI1478	+	15	0.474959	0.611898	353	4.24929	0	0	0	0	0	0	0	0	0	1	0	-1	-1	-1	-1
chr10	41994106	41998649	CGI1479	+	374	0.811291	0.652084	4343	8.61156	1	1	1	1	1	1	1	1	1	1	1	0	0	0	0
chr10	42197776	42198638	CGI1480	+	46	0.722224	0.620846	662	6.94864	1	1	1	1	1	1	1	1	1	1	1	0	0	0	0
chr10	42221327	42223005	CGI1481	+	126	0.900366	0.615697	1478	8.52503	1	1	1	1	1	1	1	1	1	1	1	0	0	0	0
chr10	42292344	42293179	CGI1482	+	35	0.611003	0.60315	635	5.51181	1	1	0	1	0	1	0	0	0	0	0	0	0	0	0
chr10	42299145	42300481	CGI1483	+	65	0.585586	0.626761	1136	5.72183	1	1	0	1	0	1	0	0	1	0	0	0	0	0	0
chr10	42301673	42304857	CGI1484	+	192	0.721494	0.59752	2984	6.43432	1	1	1	1	1	1	1	0	1	0	0	0	0	0	0
chr10	42310960	42312436	CGI1485	+	87	0.734233	0.615987	1276	6.81818	1	0	0	0	0	1	0	0	0	0	0	0	0	0	0
chr10	42333795	42334357	CGI1486	+	29	0.71341	0.671271	362	8.01105	1	0	0	0	0	1	0	0	0	1	0	0	0	0	0
chr10	42351413	42352159	CGI1487	+	25	0.510739	0.600733	546	4.57875	1	0	0	0	0	1	0	0	0	0	0	0	0	0	0
chr10	42352008	42352359	CGI1488	+	12	0.888928	0.615894	151	7.94702	1	0	0	0	0	1	0	0	0	0	0	0	0	0	0
chr10	42352748	42353281	CGI1489	+	19	0.534315	0.654655	333	5.70571	0	0	0	0	0	1	0	0	1	0	0	0	0	0	0
chr10	42353507	42353986	CGI1490	+	11	0.705137	0.487455	279	3.94265	0	0	0	0	0	1	0	0	1	0	0	0	0	0	0
chr10	42355491	42356169	CGI1491	+	42	0.730743	0.694561	478	8.78661	1	0	0	0	0	1	0	0	0	0	0	0	0	0	0
chr10	42356441	42357154	CGI1492	+	21	0.619635	0.51462	513	4.09357	0	0	0	0	0	1	0	0	0	0	0	0	0	0	0
chr10	42398334	42399320	CGI1493	+	60	0.710932	0.656489	786	7.63359	1	1	1	1	1	1	1	1	1	1	1	0	0	0	0
chr10	42480882	42482393	CGI1494	+	138	0.920075	0.681922	1311	10.5263	1	1	1	1	1	1	1	1	1	1	1	0	0	0	0
chr10	42583807	42584363	CGI1495	+	16	0.594819	0.550562	356	4.49438	0	1	0	1	0	1	0	0	1	0	0	0	0	0	0
chr10	42650011	42650526	CGI1496	+	18	0.617194	0.609524	315	5.71429	0	1	0	1	0	1	0	0	0	0	0	1	1	1	1
chr10	42740548	42742576	CGI1497	+	159	0.787276	0.672867	1828	8.69803	1	1	0	1	0	1	0	1	1	1	1	0	0	0	0
chr10	42892778	42895570	CGI1498	+	206	0.746703	0.652778	2592	7.94753	1	1	1	1	1	1	1	1	1	0	1	0	0	0	0
chr10	42940717	42942018	CGI1499	+	74	0.704507	0.619437	1101	6.72116	1	1	1	1	1	1	1	1	1	1	1	0	0	0	0
chr10	43198061	43200048	CGI1500	+	236	0.968465	0.739228	1787	13.2065	1	1	1	1	1	1	1	1	1	1	1	0	0	0	0
chr10	43230936	43231705	CGI1501	+	36	0.673761	0.615114	569	6.32689	1	1	0	1	0	1	0	1	0	0	0	0	0	0	0
chr10	43260037	43261140	CGI1502	+	63	0.687163	0.637874	903	6.97674	1	1	1	1	1	1	1	1	1	1	1	0	0	0	0
chr10	43298019	43300045	CGI1503	+	144	0.759227	0.645126	1826	7.88609	1	1	1	1	1	1	1	1	1	1	0	0	0	0	0
chr10	43300504	43300936	CGI1504	+	10	0.596835	0.538793	232	4.31034	0	1	0	1	0	1	0	1	1	1	0	0	0	0	0
chr10	43443224	43443676	CGI1505	+	11	0.536853	0.575397	252	4.36508	0	0	0	0	0	0	0	0	0	1	0	0	0	0	0
chr10	43620998	43621838	CGI1506	+	53	0.879858	0.614062	640	8.28125	1	1	1	1	1	1	1	1	1	1	1	0	0	0	0
chr10	43723084	43724627	CGI1507	+	120	0.811627	0.664929	1343	8.93522	1	1	0	1	1	1	1	1	1	1	1	0	0	0	0
chr10	43725383	43726025	CGI1508	+	25	0.545731	0.644796	442	5.65611	1	0	0	0	0	0	0	1	0	1	0	0	0	0	0
chr10	43868163	43869152	CGI1509	+	49	0.584603	0.652725	789	6.21039	1	0	0	0	0	0	0	1	0	1	0	0	0	0	0
chr10	43987677	43988802	CGI1510	+	68	0.852025	0.59027	925	7.35135	1	1	1	1	1	1	1	1	1	1	1	0	0	0	0
chr10	44176882	44177406	CGI1511	+	18	0.655101	0.583333	324	5.55556	0	1	0	1	0	1	0	1	0	0	0	0	0	0	0
chr10	44178130	44179016	CGI1512	+	50	0.846394	0.591837	686	7.28863	1	1	1	1	1	1	1	1	1	1	1	0	0	0	0
chr10	44246718	44247342	CGI1513	+	22	0.633472	0.573113	424	5.18868	1	0	0	1	0	0	0	1	0	0	0	0	0	0	0
chr10	44248963	44249833	CGI1514	+	41	0.732222	0.579104	670	6.1194	1	0	0	0	0	0	0	1	1	1	1	0	0	0	0
chr10	44786291	44787892	CGI1515	+	115	0.825386	0.630978	1401	8.20842	1	1	1	1	1	1	1	1	1	1	1	0	0	0	0
chr10	45008876	45009887	CGI1516	+	71	0.795223	0.664612	811	8.75462	1	1	1	1	1	1	1	1	0	1	0	0	0	0	0
chr10	45054883	45056166	CGI1517	+	119	1.06275	0.643583	1083	10.988	1	1	1	1	1	1	1	1	1	1	0	0	0	0	0
chr10	45205249	45206963	CGI1518	+	206	1.08822	0.711361	1514	13.6063	1	0	0	1	1	1	1	1	1	1	1	0	0	0	0
chr10	45297349	45298766	CGI1519	+	107	0.925322	0.636812	1217	8.79211	1	1	1	1	1	1	1	1	1	1	1	0	0	0	0
chr10	45594978	45595358	CGI1520	+	12	0.79157	0.583333	180	6.66667	0	0	0	0	0	1	1	0	0	0	0	0	0	0	0
chr10	49502717	49503372	CGI1521	+	28	0.831254	0.545055	455	6.15385	0	1	0	1	1	1	1	1	1	1	1	0	0	0	0
chr10	49507942	49509135	CGI1522	+	54	0.623763	0.591138	993	5.43807	1	1	1	1	1	1	1	1	1	1	1	0	0	0	0
chr10	50312046	50313161	CGI1523	+	78	0.915391	0.615301	915	8.52459	1	1	1	1	1	1	1	1	1	1	1	0	0	0	0
chr10	50613888	50615345	CGI1524	+	98	0.789493	0.630867	1257	7.79634	1	0	0	0	0	0	0	1	1	1	0	0	0	0	0
chr10	50620377	50621315	CGI1525	+	40	0.645472	0.579946	738	5.42005	0	1	0	1	0	1	0	1	0	0	0	0	0	0	0
chr10	50622628	50623572	CGI1526	+	35	0.624762	0.551075	744	4.7043	0	1	0	1	0	1	0	0	0	0	0	0	0	0	0
chr10	50624109	50624806	CGI1527	+	28	0.721705	0.559356	497	5.6338	0	1	0	1	0	1	0	0	0	0	0	0	0	0	0
chr10	50630149	50630694	CGI1528	+	16	0.582496	0.565217	345	4.63768	0	1	0	1	0	1	0	0	0	0	0	0	0	0	0
chr10	51309988	51310411	CGI1529	+	16	0.712256	0.636771	223	7.17489	0	1	1	1	1	1	1	1	0	0	0	0	0	0	0
chr10	51397288	51397984	CGI1530	+	33	0.609886	0.66129	496	6.65323	1	1	1	1	1	1	1	1	0	1	0	0	0	0	0
chr10	51741833	51742998	CGI1531	+	67	0.763088	0.611399	965	6.94301	1	1	1	1	1	1	1	1	0	0	0	0	0	0	0
chr10	51747017	51748035	CGI1532	+	68	0.698815	0.704156	818	8.31296	1	1	0	1	0	1	0	1	0	1	0	0	0	0	0
chr10	51953050	51954264	CGI1533	+	93	0.773382	0.69428	1014	9.1716	1	1	1	1	1	1	1	1	1	1	1	0	0	0	0
chr10	52039110	52039953	CGI1534	+	26	0.48618	0.580093	643	4.04355	0	1	0	1	0	1	0	0	0	1	0	1	1	1	0
chr10	52101044	52102437	CGI1535	+	90	0.763211	0.630344	1193	7.54401	1	1	1	1	1	1	1	1	1	1	1	0	0	0	0
chr10	52136836	52138304	CGI1536	+	112	0.869615	0.63959	1268	8.83281	1	1	1	1	1	1	1	1	1	1	1	0	0	0	0
chr10	52265352	52265864	CGI1537	+	24	0.782508	0.628205	312	7.69231	0	1	1	1	1	0	0	1	0	1	0	1	1	1	1
chr10	52313678	52314135	CGI1538	+	11	0.575668	0.55642	257	4.28016	0	0	0	0	0	0	0	0	0	0	0	0	0	0	0
chr10	52409951	52411565	CGI1539	+	99	0.63981	0.664074	1414	7.00141	1	1	1	1	1	1	1	1	1	1	1	0	0	0	0
chr10	52424320	52424893	CGI1540	+	19	0.570218	0.608579	373	5.09383	0	1	0	1	0	1	0	1	1	0	0	0	0	0	0
chr10	53018837	53019243	CGI1541	+	12	0.86252	0.529126	206	5.82524	0	0	0	1	0	1	0	0	0	0	0	1	1	0	0
chr10	53098818	53100050	CGI1542	+	90	0.75266	0.681202	1032	8.72093	1	0	0	1	1	0	0	1	1	1	1	0	0	0	0
chr10	53316099	53317904	CGI1543	+	170	0.950323	0.667913	1605	10.5919	1	1	1	1	1	1	1	1	1	1	1	0	0	0	0
chr10	53348981	53350227	CGI1544	+	105	0.988047	0.644359	1046	10.0382	1	1	0	1	1	1	0	1	1	1	1	0	0	0	0
chr10	53470118	53471568	CGI1545	+	106	0.771612	0.668	1250	8.48	1	1	1	1	1	1	1	1	1	1	1	0	0	0	0
chr10	53793843	53796258	CGI1546	+	168	0.741882	0.639729	2215	7.58465	1	1	1	1	1	1	1	1	1	1	1	0	0	0	0
chr10	55834627	55835868	CGI1547	+	76	0.687324	0.652257	1041	7.30067	1	1	0	1	0	1	0	1	1	1	1	1	0	0	0
chr10	55948215	55948982	CGI1548	+	43	0.830581	0.604938	567	7.58377	1	1	1	1	1	1	1	1	1	1	1	0	0	0	0
chr10	56098316	56099126	CGI1549	+	36	0.678975	0.590164	610	5.90164	0	1	0	1	1	1	0	1	1	1	1	0	0	0	0
chr10	56107963	56108575	CGI1550	+	21	0.683133	0.558252	412	5.09709	0	1	0	1	0	1	0	0	0	0	0	0	0	0	0
chr10	56224256	56224779	CGI1551	+	17	0.728001	0.541796	323	5.26316	0	0	0	0	0	0	0	0	0	0	0	1	1	0	0
chr10	57205676	57206996	CGI1552	+	118	0.961379	0.6625	1120	10.5357	1	1	1	1	1	1	1	1	1	1	1	0	0	0	0
chr10	57251730	57252617	CGI1553	+	62	0.935851	0.621543	687	9.02475	1	1	1	1	1	1	1	1	1	1	1	0	0	0	0
chr10	57351641	57352385	CGI1554	+	30	0.561086	0.630515	544	5.51471	1	1	1	1	1	1	1	1	1	1	1	0	0	0	0
chr10	57514222	57514946	CGI1555	+	33	0.617055	0.645038	524	6.29771	1	1	1	1	1	1	1	1	1	1	1	0	0	0	0
chr10	57687046	57687544	CGI1556	+	17	0.597023	0.620805	298	5.7047	1	0	0	0	0	0	0	0	0	0	0	0	0	0	0
chr10	57687643	57688279	CGI1557	+	12	0.338324	0.584862	436	2.75229	1	0	0	0	0	0	0	0	1	0	0	0	0	0	0
chr10	57694540	57695051	CGI1558	+	13	0.444839	0.614148	311	4.18006	1	1	0	1	0	0	0	0	1	0	0	0	1	0	0
chr10	57699390	57699768	CGI1559	+	4	0.326058	0.544944	178	2.24719	0	1	1	1	1	0	0	0	0	0	0	0	0	0	0
chr10	57717896	57718754	CGI1560	+	58	0.884463	0.632219	658	8.81459	1	1	1	1	1	1	1	1	1	1	1	0	0	0	0
chr10	57785747	57786921	CGI1561	+	87	0.889525	0.634497	974	8.93224	1	1	1	1	1	1	1	1	1	1	1	0	0	0	0
chr10	57834264	57834634	CGI1562	+	8	0.651451	0.558824	170	4.70588	0	1	0	1	0	1	0	0	0	0	0	0	0	0	0
chr10	57909102	57910395	CGI1563	+	116	1.0467	0.637694	1093	10.613	1	1	1	1	1	1	1	1	1	1	1	0	0	0	0
chr10	57960459	57961171	CGI1564	+	40	0.829362	0.619141	512	7.8125	1	1	1	1	1	1	1	1	1	1	1	0	0	0	0
chr10	58138155	58138734	CGI1565	+	20	0.55998	0.614776	379	5.27704	0	1	1	1	1	1	1	0	0	0	0	0	0	0	0
chr10	58274809	58277290	CGI1566	+	182	0.763604	0.646646	2281	7.97896	1	1	1	1	1	1	1	1	1	1	1	0	0	0	0
chr10	58683825	58686248	CGI1567	+	173	0.739538	0.650922	2223	7.78228	1	1	1	1	1	1	1	1	1	1	1	0	0	0	0
chr10	58742915	58743589	CGI1568	+	16	0.431624	0.561181	474	3.37553	0	0	0	0	0	0	0	0	0	0	0	0	0	0	0
chr10	58785562	58786939	CGI1569	+	95	0.761293	0.651657	1177	8.07137	1	1	1	1	1	1	1	1	1	1	1	0	0	0	0
chr10	58898501	58898968	CGI1570	+	16	0.845271	0.546816	267	5.99251	0	1	0	1	0	1	0	0	0	0	0	0	0	0	0
chr10	58966426	58966863	CGI1571	+	10	0.641175	0.514768	237	4.21941	0	1	0	1	0	1	0	0	0	0	0	0	0	0	0
chr10	59002155	59002561	CGI1572	+	13	0.575014	0.669903	206	6.31068	1	1	0	1	0	1	0	0	1	1	0	-1	-1	-1	-1
chr10	59052627	59053040	CGI1573	+	11	0.656823	0.56338	213	5.16432	0	1	0	1	0	1	0	0	0	0	0	0	0	0	0
chr10	59078427	59079788	CGI1574	+	97	0.75236	0.667528	1161	8.35487	1	1	1	1	1	1	1	1	1	1	1	0	0	0	0
chr10	59164912	59165789	CGI1575	+	43	0.683405	0.615953	677	6.35155	1	1	1	1	1	1	1	1	1	1	1	0	0	0	0
chr10	59341844	59343248	CGI1576	+	94	0.871617	0.598837	1204	7.80731	1	1	1	1	1	1	1	1	1	1	1	0	0	0	0
chr10	59362267	59362690	CGI1577	+	11	0.394816	0.70852	223	4.93274	0	0	0	0	0	0	0	0	0	1	1	-1	-1	-1	-1
chr10	59374191	59374685	CGI1578	+	15	0.518095	0.646259	294	5.10204	0	0	0	0	0	0	0	0	0	1	0	0	0	0	0
chr10	59383576	59384216	CGI1579	+	20	0.567461	0.581818	440	4.54545	0	0	0	0	0	0	0	0	1	0	1	0	0	0	0
chr10	59405017	59405533	CGI1580	+	17	0.84415	0.53481	316	5.37975	0	0	0	0	0	0	0	0	1	0	1	0	0	0	0
chr10	59413340	59415627	CGI1581	+	132	0.639804	0.629133	2087	6.32487	1	1	1	1	1	1	1	1	1	1	1	0	0	0	0
chr10	59432718	59433195	CGI1582	+	18	0.781641	0.588448	277	6.49819	1	0	0	0	0	0	0	1	1	0	1	0	0	0	0
chr10	59465266	59466405	CGI1583	+	68	0.760085	0.617678	939	7.24175	1	1	1	1	1	1	1	1	1	1	1	0	0	0	0
chr10	59568456	59570726	CGI1584	+	128	0.617565	0.633816	2070	6.18357	1	1	1	1	1	1	1	1	1	1	1	0	0	0	0
chr10	59648401	59649721	CGI1585	+	71	0.68062	0.610714	1120	6.33929	1	1	0	1	0	1	0	1	0	1	0	1	1	1	1
chr10	59654368	59654960	CGI1586	+	19	0.600631	0.591837	392	4.84694	0	1	0	0	0	0	0	0	0	0	0	0	0	0	0
chr10	59680896	59682555	CGI1587	+	98	0.651667	0.643592	1459	6.71693	1	1	1	0	0	0	0	1	1	0	1	0	0	0	0
chr10	59720031	59720534	CGI1588	+	13	0.545712	0.570957	303	4.29043	0	0	0	0	0	0	0	0	0	0	0	0	0	0	0
chr10	59740048	59741090	CGI1589	+	60	0.731772	0.624703	842	7.12589	1	1	1	1	1	1	1	1	1	1	1	0	0	0	0
chr10	59773561	59773961	CGI1590	+	13	0.707764	0.615	200	6.5	0	1	0	1	0	1	0	0	0	0	0	0	0	-1	-1
chr10	59809166	59810131	CGI1591	+	39	0.532372	0.622222	765	5.09804	1	1	1	1	1	1	1	1	0	1	1	0	0	0	0
chr10	60029089	60029704	CGI1592	+	16	0.479334	0.571084	415	3.85542	0	1	0	1	0	1	0	0	0	0	0	0	0	0	0
chr10	60148368	60150774	CGI1593	+	174	0.750865	0.648685	2206	7.88758	1	1	0	1	0	1	0	1	1	0	1	0	0	0	0
chr10	60154165	60154646	CGI1594	+	13	0.622842	0.580071	281	4.62633	0	1	0	1	0	1	0	0	0	0	0	0	0	0	0
chr10	60215132	60215796	CGI1595	+	31	0.605675	0.670259	464	6.68103	1	1	1	1	1	1	1	1	1	1	1	0	0	0	0
chr10	60242698	60243226	CGI1596	+	20	0.680321	0.60061	328	6.09756	0	1	0	1	0	1	0	0	0	0	0	1	1	0	0
chr10	60270547	60271082	CGI1597	+	17	0.539687	0.614925	335	5.07463	0	1	0	1	0	1	0	0	0	0	0	-1	-1	-1	-1
chr10	60289038	60290087	CGI1598	+	37	0.487983	0.605418	849	4.35807	0	1	0	1	0	1	0	1	1	1	0	0	0	0	0
chr10	60293050	60294734	CGI1599	+	147	0.937207	0.653639	1484	9.90566	1	1	1	1	1	1	1	1	1	1	1	0	0	0	0
chr10	60551885	60552531	CGI1600	+	27	0.534171	0.674888	446	6.05381	1	1	1	1	1	1	1	1	1	1	0	0	0	0	0
chr10	60608792	60610908	CGI1601	+	149	0.660081	0.7119	1916	7.77662	1	1	1	1	1	1	1	1	1	1	1	0	0	0	0
chr10	60638520	60638980	CGI1602	+	16	0.662026	0.611538	260	6.15385	0	1	0	1	0	1	0	0	1	0	1	0	0	0	0
chr10	60708420	60709013	CGI1603	+	24	0.672503	0.605598	393	6.10687	1	1	0	1	0	1	0	0	0	0	0	1	1	0	0
chr10	60735536	60736898	CGI1604	+	84	0.674772	0.654905	1162	7.22892	1	1	1	1	1	1	1	1	0	1	0	0	0	0	0
chr10	60845490	60846671	CGI1605	+	72	0.678177	0.662589	981	7.33945	1	1	1	1	1	1	1	1	1	1	1	0	0	0	0
chr10	60880856	60882256	CGI1606	+	78	0.714195	0.604167	1200	6.5	1	1	0	1	1	1	1	1	1	1	0	0	0	0	0
chr10	60914607	60915941	CGI1607	+	103	0.85788	0.654321	1134	9.08289	1	1	1	1	1	1	1	1	1	1	1	0	0	0	0
chr10	60937975	60939604	CGI1608	+	96	0.704304	0.617915	1429	6.71798	1	1	1	1	1	1	1	1	1	1	1	0	0	0	0
chr10	61057571	61058391	CGI1609	+	42	0.633306	0.66129	620	6.77419	1	0	0	0	0	0	0	1	1	0	0	0	0	0	0
chr10	61076568	61077177	CGI1610	+	21	0.617208	0.599022	409	5.13447	0	0	0	1	1	1	1	0	0	0	0	0	0	0	0
chr10	61087871	61089209	CGI1611	+	84	0.7544	0.627417	1138	7.38137	1	0	0	0	0	0	0	1	0	1	0	0	0	0	0
chr10	61110985	61112191	CGI1612	+	88	0.83026	0.650099	1006	8.74751	1	1	1	1	1	1	1	1	1	1	1	0	0	0	0
chr10	61142637	61143736	CGI1613	+	83	0.84554	0.664071	899	9.23248	1	1	1	1	1	1	1	1	1	1	1	0	0	0	0
chr10	61157775	61159966	CGI1614	+	174	0.826399	0.650929	1991	8.73933	1	1	1	1	1	1	1	1	1	1	1	0	0	0	0
chr10	61177757	61178435	CGI1615	+	37	0.759864	0.658996	478	7.74059	1	1	1	1	1	1	1	1	1	1	0	0	0	0	0
chr10	61215756	61216377	CGI1616	+	27	0.738532	0.591449	421	6.4133	1	1	0	1	0	1	0	0	0	0	0	1	1	1	0
chr10	61245374	61247290	CGI1617	+	139	0.780524	0.644522	1716	8.10023	1	1	1	1	1	1	1	1	1	1	1	0	0	0	0
chr10	61440307	61442467	CGI1618	+	129	0.692349	0.616837	1960	6.58163	1	1	1	1	1	1	1	1	1	0	0	0	0	0	0
chr10	61573098	61574109	CGI1619	+	60	0.672771	0.668311	811	7.39827	1	1	1	1	1	0	0	1	1	0	1	0	0	0	0
chr10	61590534	61590885	CGI1620	+	13	1.00821	0.589404	151	8.60927	0	0	0	0	0	0	0	0	0	0	0	0	0	0	0
chr10	61591246	61591914	CGI1621	+	27	0.626388	0.608974	468	5.76923	0	0	0	0	0	0	0	0	0	0	0	0	0	0	0
chr10	61595412	61596969	CGI1622	+	76	0.586996	0.618276	1357	5.60059	1	1	1	1	1	1	1	0	0	0	0	0	0	0	0
chr10	61693282	61694503	CGI1623	+	76	0.759577	0.628795	1021	7.44368	1	1	1	1	1	1	1	1	1	1	1	0	0	0	0
chr10	61790329	61790800	CGI1624	+	12	0.605013	0.546125	271	4.42804	0	1	0	1	0	1	0	0	1	0	0	-1	-1	-1	-1
chr10	61802172	61803594	CGI1625	+	73	0.588373	0.638298	1222	5.97381	1	1	1	1	1	1	1	1	1	1	1	0	0	0	0
chr10	61864294	61864779	CGI1626	+	16	0.620735	0.607018	285	5.61404	0	1	0	1	0	1	0	0	0	0	0	0	0	-1	-1
chr10	61867800	61868457	CGI1627	+	22	0.572113	0.584245	457	4.814	0	1	0	1	0	1	0	0	0	0	0	0	0	0	0
chr10	61911861	61913234	CGI1628	+	82	0.866765	0.568627	1173	6.99062	1	1	1	1	1	1	1	1	1	1	1	0	0	0	0
chr10	61948793	61950145	CGI1629	+	97	0.804011	0.651042	1152	8.42014	1	1	1	1	1	1	1	1	1	1	1	0	0	0	0
chr10	62040453	62041484	CGI1630	+	78	0.890231	0.651023	831	9.38628	1	1	1	1	1	1	1	1	1	1	1	0	0	0	0
chr10	62064566	62065731	CGI1631	+	70	0.812722	0.597927	965	7.25389	1	1	1	1	1	1	1	1	1	1	1	0	0	0	0
chr10	62113219	62114761	CGI1632	+	119	0.854399	0.646051	1342	8.86736	1	1	1	1	1	1	1	1	1	1	1	0	0	0	0
chr10	62127726	62128156	CGI1633	+	14	0.789759	0.556522	230	6.08696	0	1	0	1	1	1	0	0	0	0	0	0	0	0	0
chr10	62188184	62189426	CGI1634	+	91	0.799874	0.661228	1042	8.73321	1	1	1	1	1	1	1	1	1	1	1	0	0	0	0
chr10	62254239	62255473	CGI1635	+	109	0.927085	0.676015	1034	10.5416	1	1	1	1	1	1	1	1	1	1	1	0	0	0	0
chr10	62275428	62275851	CGI1636	+	14	0.781671	0.569507	223	6.27803	0	1	0	1	0	1	0	0	0	0	0	1	1	0	0
chr10	62328164	62328746	CGI1637	+	18	0.575511	0.575916	382	4.71204	0	1	0	0	0	0	0	1	1	0	1	0	0	0	0
chr10	62348736	62350406	CGI1638	+	88	0.679646	0.598639	1470	5.98639	1	0	0	0	0	0	0	1	1	1	0	0	0	0	0
chr10	62382640	62384074	CGI1639	+	88	0.785919	0.602917	1234	7.13128	1	1	1	1	1	1	1	1	1	1	1	0	0	0	0
chr10	62409379	62410332	CGI1640	+	69	0.926391	0.634794	753	9.16335	1	1	1	1	1	1	1	1	1	1	1	0	0	0	0
chr10	62442623	62443762	CGI1641	+	80	0.764928	0.669862	939	8.5197	1	1	1	1	1	1	1	1	1	1	1	0	0	0	0
chr10	62453471	62453838	CGI1642	+	6	0.528321	0.532934	167	3.59281	0	1	0	1	0	1	0	0	0	0	0	0	0	0	0
chr10	62485406	62487292	CGI1643	+	146	0.84889	0.643535	1686	8.65955	1	1	1	1	1	1	1	1	1	1	1	0	0	0	0
chr10	62562346	62563741	CGI1644	+	82	0.761329	0.600837	1195	6.86192	1	1	1	1	1	1	1	1	1	1	1	0	0	0	0
chr10	62593544	62594014	CGI1645	+	15	0.829773	0.518519	270	5.55556	0	1	0	1	0	1	0	0	0	0	0	1	1	0	0
chr10	62655096	62656052	CGI1646	+	33	0.549928	0.564815	756	4.36508	0	1	0	1	0	1	0	0	0	0	0	1	1	0	0
chr10	62706285	62707426	CGI1647	+	78	0.740567	0.669501	941	8.28905	1	1	1	1	1	1	1	1	1	1	1	0	0	0	0
chr10	62800804	62802723	CGI1648	+	202	0.99748	0.691681	1719	11.751	1	1	1	1	1	1	1	1	1	1	1	0	0	0	0
chr10	62844139	62844703	CGI1649	+	17	0.633685	0.543956	364	4.67033	0	0	0	0	0	1	1	0	1	1	1	0	0	0	0
chr10	62844980	62845717	CGI1650	+	26	0.734744	0.523277	537	4.84171	0	0	0	0	0	0	0	1	1	1	1	0	0	0	0
chr10	62849139	62849739	CGI1651	+	22	0.713759	0.5575	400	5.5	0	1	1	1	1	1	1	1	1	1	1	0	0	0	0
chr10	62875546	62875908	CGI1652	+	7	0.545954	0.574074	162	4.32099	0	0	0	0	0	0	0	0	0	0	0	1	1	0	0
chr10	62884306	62884659	CGI1653	+	16	1.08647	0.627451	153	10.4575	0	0	0	0	0	1	1	0	0	0	0	1	1	1	1
chr10	62892107	62893147	CGI1654	+	87	1.042	0.632143	840	10.3571	1	1	1	1	1	1	1	1	1	1	1	0	0	0	0
chr10	63046251	63046747	CGI1655	+	19	0.922069	0.533784	296	6.41892	0	1	0	1	0	1	0	0	0	0	0	0	1	1	1
chr10	63047728	63048240	CGI1656	+	14	0.736231	0.50641	312	4.48718	0	1	0	1	0	1	0	0	0	0	0	0	1	0	0
chr10	63349437	63349857	CGI1657	+	11	0.687126	0.540909	220	5	0	1	0	1	0	1	0	0	0	0	0	0	0	0	0
chr10	63550494	63551178	CGI1658	+	23	0.562477	0.582645	484	4.75207	0	1	0	1	0	1	0	0	1	0	1	0	0	0	0
chr10	66235523	66235940	CGI1659	+	11	0.822659	0.497696	217	5.06912	0	0	0	0	0	0	0	0	0	0	0	1	1	1	1
chr10	66376007	66376410	CGI1660	+	11	0.846813	0.507389	203	5.41872	0	0	0	0	0	0	0	1	0	1	0	1	1	0	0
chr10	66465411	66465804	CGI1661	+	14	0.618414	0.689119	193	7.25389	0	0	0	0	0	0	0	1	1	1	0	0	0	0	0
chr10	66558694	66560396	CGI1662	+	173	0.948508	0.697736	1502	11.518	1	1	1	1	1	1	1	1	1	1	1	0	0	0	0
chr10	66589102	66590533	CGI1663	+	156	1.09689	0.683997	1231	12.6726	1	1	1	1	0	0	0	1	1	1	1	0	0	0	0
chr10	66648360	66648761	CGI1664	+	8	0.662855	0.492537	201	3.9801	0	1	0	1	1	1	1	1	1	1	0	0	0	0	0
chr10	66667919	66668290	CGI1665	+	10	0.69638	0.602339	171	5.84795	0	1	0	1	0	1	0	0	0	0	0	-1	-1	-1	-1
chr10	66747249	66748651	CGI1666	+	97	0.793304	0.638935	1202	8.06988	1	1	1	1	1	1	1	1	1	1	1	0	0	0	0
chr10	66921377	66921856	CGI1667	+	14	0.687728	0.541219	279	5.01792	0	0	0	0	0	0	0	0	0	1	0	1	1	0	0
chr10	66997665	66999924	CGI1668	+	138	0.682103	0.629917	2059	6.70228	1	0	0	0	0	0	0	1	1	1	0	0	0	0	0
chr10	67000114	67000777	CGI1669	+	37	0.865676	0.609071	463	7.99136	1	1	1	1	1	1	1	1	1	1	0	0	0	0	0
chr10	67000818	67002067	CGI1670	+	67	0.665305	0.627264	1049	6.38704	1	1	0	1	0	1	0	1	1	1	1	0	0	0	0
chr10	67010436	67012552	CGI1671	+	181	0.876074	0.65762	1916	9.44676	1	1	1	1	1	1	1	1	1	1	1	0	0	0	0
chr10	67298994	67299371	CGI1672	+	14	1.36179	0.514124	177	7.9096	0	0	0	0	0	0	0	0	0	0	0	1	1	0	0
chr10	67371860	67372652	CGI1673	+	31	0.65135	0.567568	592	5.23649	0	1	0	1	0	1	0	0	0	0	0	1	1	1	1
chr10	67374541	67375689	CGI1674	+	66	0.652601	0.657173	948	6.96203	1	1	1	1	1	1	1	1	1	1	1	0	0	0	0
chr10	67383296	67384111	CGI1675	+	35	0.819369	0.530081	615	5.69106	1	0	0	0	0	0	0	0	0	0	0	1	0	0	0
chr10	67442138	67442991	CGI1676	+	52	0.746774	0.655436	653	7.96325	1	1	1	1	1	1	1	1	1	1	0	0	0	0	0
chr10	67478435	67478897	CGI1677	+	10	0.507436	0.549618	262	3.81679	0	1	0	1	0	1	0	0	0	0	0	0	1	0	0
chr10	67560095	67560703	CGI1678	+	23	0.817436	0.541667	408	5.63725	0	1	0	1	0	1	0	0	0	0	0	1	1	1	1
chr10	67599091	67599541	CGI1679	+	13	0.659202	0.564	250	5.2	0	1	0	1	1	1	0	1	1	1	1	0	0	0	0
chr10	67739134	67740248	CGI1680	+	55	0.680961	0.595186	914	6.01751	1	1	0	1	0	1	0	1	1	1	1	0	0	0	0
chr10	67745748	67746171	CGI1681	+	13	0.634712	0.609865	223	5.8296	0	0	0	0	0	0	0	1	1	1	1	0	0	0	0
chr10	67910761	67911228	CGI1682	+	15	0.960128	0.494382	267	5.61798	1	1	0	1	0	1	0	0	0	0	0	1	1	1	1
chr10	68004406	68004882	CGI1683	+	14	0.654192	0.557971	276	5.07246	0	1	1	1	1	1	1	0	0	0	0	0	0	0	0
chr10	68186349	68187361	CGI1684	+	35	0.501304	0.594828	812	4.31034	0	1	1	1	1	1	1	1	0	0	0	0	0	0	0
chr10	68540646	68541102	CGI1685	+	10	0.521306	0.558594	256	3.90625	0	0	0	0	0	0	0	0	0	0	0	0	0	0	0
chr10	68675190	68676727	CGI1686	+	107	0.699497	0.678384	1337	8.00299	1	1	1	1	1	1	1	1	1	1	1	0	0	0	0
chr10	68728759	68729169	CGI1687	+	11	0.753589	0.528571	210	5.2381	0	1	0	1	0	1	0	0	0	0	0	0	0	0	0
chr10	68732593	68733361	CGI1688	+	31	0.648113	0.580986	568	5.45775	0	1	0	1	0	1	0	0	0	0	0	1	1	1	1
chr10	68774647	68775163	CGI1689	+	17	0.762458	0.53481	316	5.37975	0	0	0	0	0	0	0	0	0	0	0	1	1	1	1
chr10	68814691	68815300	CGI1690	+	20	0.609035	0.572127	409	4.88998	0	1	0	1	0	1	0	1	1	1	0	0	0	0	0
chr10	68815288	68816079	CGI1691	+	36	0.714451	0.58714	591	6.09137	1	1	1	1	1	1	1	1	1	1	0	0	0	0	0
chr10	68861042	68862767	CGI1692	+	109	0.712996	0.633443	1525	7.14754	1	0	0	1	1	0	0	1	1	1	0	0	0	0	0
chr10	69284804	69285324	CGI1693	+	19	0.762382	0.5625	320	5.9375	0	1	0	1	0	1	0	0	0	0	0	1	1	0	0
chr10	69467512	69468012	CGI1694	+	15	0.69806	0.536667	300	5	1	1	0	1	0	1	0	0	0	0	0	1	1	0	0
chr10	69522628	69523048	CGI1695	+	11	0.885628	0.481818	220	5	0	0	0	0	0	0	0	0	0	0	0	1	1	0	0
chr10	69559127	69561124	CGI1696	+	174	0.794977	0.701169	1797	9.6828	1	1	1	0	0	1	1	1	1	1	1	0	0	0	0
chr10	69707233	69708776	CGI1697	+	80	0.599512	0.630678	1343	5.95681	1	1	1	1	1	1	1	1	1	1	1	0	0	0	0
chr10	69902881	69903920	CGI1698	+	47	0.62506	0.599523	839	5.60191	1	1	1	1	1	1	1	1	1	1	1	0	0	0	0
chr10	69983070	69983848	CGI1699	+	30	0.619121	0.579585	578	5.19031	0	1	0	1	0	1	0	1	1	0	1	0	0	0	0
chr10	70061119	70063232	CGI1700	+	202	0.905393	0.685311	1913	10.5593	1	1	1	1	1	1	1	1	1	1	1	0	0	0	0
chr10	70293401	70293880	CGI1701	+	15	0.691708	0.562724	279	5.37634	0	0	0	0	0	0	0	0	0	0	0	0	0	0	0
chr10	70621609	70623021	CGI1702	+	132	0.890603	0.70132	1212	10.8911	1	1	1	1	1	1	1	1	1	1	1	0	0	0	0
chr10	70680482	70680853	CGI1703	+	9	0.614307	0.590643	171	5.26316	0	0	0	0	0	0	0	1	0	0	0	0	0	0	0
chr10	70700136	70701334	CGI1704	+	75	0.721217	0.649299	998	7.51503	1	1	1	1	1	1	1	1	1	1	1	0	0	0	0
chr10	70713285	70713708	CGI1705	+	13	0.770386	0.578475	223	5.8296	0	0	0	0	0	0	0	0	1	0	0	1	1	0	0
chr10	70747238	70748695	CGI1706	+	93	0.806011	0.614161	1257	7.39857	1	1	1	1	1	1	1	1	1	1	1	0	0	0	0
chr10	70762885	70763254	CGI1707	+	10	0.85216	0.544379	169	5.91716	0	0	0	0	0	0	0	0	0	0	0	0	0	0	0
chr10	70807039	70808271	CGI1708	+	77	0.785963	0.617248	1032	7.46124	1	1	1	1	1	1	1	1	1	1	1	0	0	0	0
chr10	70810022	70811557	CGI1709	+	106	0.731522	0.659176	1335	7.94007	1	1	1	1	1	1	1	1	1	1	1	0	0	0	0
chr10	70844068	70844679	CGI1710	+	28	0.949158	0.537713	411	6.81265	1	1	0	1	1	1	0	0	0	0	0	1	1	0	0
chr10	72117297	72118044	CGI1711	+	37	0.837335	0.570384	547	6.76417	1	1	1	1	1	1	1	1	1	1	1	0	0	0	0
chr10	72561509	72563224	CGI1712	+	123	0.787184	0.642904	1515	8.11881	1	0	0	1	1	1	1	1	1	0	1	0	0	0	0
chr10	74108166	74108853	CGI1713	+	22	0.588276	0.556468	487	4.51745	0	1	0	1	0	1	0	0	0	0	0	0	1	1	0
chr10	74388027	74388702	CGI1714	+	24	0.642523	0.562105	475	5.05263	0	0	0	0	0	0	0	1	0	1	0	0	0	-1	-1
chr10	74429217	74431031	CGI1715	+	124	0.759969	0.644362	1614	7.68278	1	1	1	1	1	1	1	1	1	1	1	0	0	0	0
chr10	74499522	74500291	CGI1716	+	36	0.640451	0.629174	569	6.32689	1	1	1	1	1	1	1	1	1	1	1	0	0	0	0
chr10	74522667	74525225	CGI1717	+	225	0.859232	0.666667	2358	9.54198	1	1	1	1	1	1	1	1	1	1	1	0	0	0	0
chr10	74674387	74675549	CGI1718	+	81	0.749994	0.671518	962	8.41996	1	1	1	1	1	1	1	1	1	1	1	0	0	0	0
chr10	74779310	74780782	CGI1719	+	97	0.708977	0.665094	1272	7.62579	1	1	1	1	1	1	1	1	0	1	1	0	0	0	0
chr10	74788764	74789163	CGI1720	+	12	0.734862	0.58794	199	6.03015	0	1	0	1	0	1	0	0	0	0	0	0	0	0	0
chr10	74795957	74796530	CGI1721	+	17	0.497344	0.616622	373	4.55764	0	1	0	1	0	1	0	0	0	0	0	1	1	0	0
chr10	74906892	74907305	CGI1722	+	14	0.861681	0.553991	213	6.57277	0	0	0	1	0	0	0	0	0	0	0	0	0	0	0
chr10	74979541	74981332	CGI1723	+	96	0.651836	0.612822	1591	6.03394	1	1	1	1	1	1	1	1	1	1	1	0	0	0	0
chr10	75021944	75023600	CGI1724	+	88	0.619479	0.625687	1456	6.04396	1	1	1	1	1	1	1	1	1	0	1	0	0	0	0
chr10	75052301	75052887	CGI1725	+	16	0.472855	0.601036	386	4.14508	0	1	0	1	0	1	1	0	0	0	0	-1	-1	-1	-1
chr10	75066460	75066842	CGI1726	+	9	0.693203	0.576923	182	4.94505	0	1	0	1	0	1	0	0	0	0	0	0	0	0	0
chr10	75129715	75131180	CGI1727	+	89	0.659252	0.654545	1265	7.03557	1	1	0	1	1	1	0	1	1	1	1	0	0	0	0
chr10	75226441	75227562	CGI1728	+	68	0.876549	0.58089	921	7.38328	1	1	1	1	1	1	1	1	1	1	1	0	0	0	0
chr10	75235351	75236224	CGI1729	+	38	0.655979	0.592868	673	5.64636	0	1	1	1	1	1	1	1	1	1	1	0	0	0	0
chr10	75243441	75244083	CGI1730	+	20	0.524294	0.588235	442	4.52489	0	1	0	1	0	1	1	1	1	1	0	0	0	0	0
chr10	75296778	75297528	CGI1731	+	28	0.656764	0.56	550	5.09091	0	1	0	1	1	1	1	1	1	1	1	0	0	0	0
chr10	75299775	75300496	CGI1732	+	27	0.634839	0.571977	521	5.18234	0	0	0	0	0	0	0	1	1	1	1	0	0	0	0
chr10	75322177	75323316	CGI1733	+	60	0.652627	0.626198	939	6.38978	1	1	1	1	1	1	1	1	1	1	1	0	0	0	0
chr10	75355712	75356922	CGI1734	+	67	0.676255	0.627723	1010	6.63366	1	1	1	1	1	1	1	1	1	1	1	0	0	0	0
chr10	75383519	75384968	CGI1735	+	99	0.833738	0.617294	1249	7.92634	1	1	1	1	1	1	1	1	1	1	1	0	0	0	0
chr10	75394738	75395722	CGI1736	+	47	0.585664	0.640306	784	5.9949	1	1	1	1	1	1	1	1	1	1	1	0	0	0	0
chr10	75398292	75399285	CGI1737	+	50	0.610686	0.643127	793	6.30517	1	1	1	1	0	1	1	1	1	1	1	0	0	0	0
chr10	75413226	75414174	CGI1738	+	35	0.504407	0.610963	748	4.67914	1	0	0	0	0	0	0	1	1	1	0	0	0	0	0
chr10	75417039	75417586	CGI1739	+	19	0.613363	0.599424	347	5.4755	0	1	1	1	1	1	1	0	0	1	0	0	0	0	0
chr10	75495028	75495903	CGI1740	+	57	0.720468	0.685926	675	8.44444	1	1	1	1	1	1	1	1	1	1	1	0	0	0	0
chr10	75666309	75666811	CGI1741	+	12	0.466338	0.602649	302	3.97351	0	0	0	0	0	0	0	1	0	1	0	0	0	0	0
chr10	75700090	75701100	CGI1742	+	47	0.682795	0.590123	810	5.80247	0	1	1	1	1	1	1	1	1	1	1	0	0	0	0
chr10	75807127	75808546	CGI1743	+	111	0.809929	0.671042	1219	9.10582	1	1	1	1	1	1	1	1	1	1	1	0	0	0	0
chr10	75817466	75817928	CGI1744	+	14	0.590357	0.603053	262	5.34351	0	1	0	1	0	1	0	0	0	0	0	0	0	0	0
chr10	75904870	75906209	CGI1745	+	85	0.837251	0.603161	1139	7.46269	1	1	1	1	1	1	1	1	1	1	1	0	0	0	0
chr10	75931208	75931994	CGI1746	+	48	0.869901	0.619454	586	8.19113	1	1	1	1	1	1	1	1	1	1	1	0	0	0	0
chr10	75993725	75994865	CGI1747	+	65	0.66346	0.646809	940	6.91489	1	1	1	1	1	1	1	1	1	1	1	0	0	0	0
chr10	76032245	76032999	CGI1748	+	27	0.577347	0.584838	554	4.87365	0	1	0	1	0	1	0	0	0	0	0	1	1	1	1
chr10	76058827	76059650	CGI1749	+	42	0.707294	0.617978	623	6.74157	1	1	0	1	0	1	0	0	0	0	0	1	1	1	1
chr10	76085911	76086435	CGI1750	+	25	0.68112	0.709877	324	7.71605	1	1	1	1	1	1	1	0	0	0	0	0	0	0	0
chr10	76185987	76186471	CGI1751	+	16	0.645169	0.59507	284	5.6338	0	1	0	1	0	1	0	0	0	0	0	1	1	1	1
chr10	76423905	76425379	CGI1752	+	90	0.649903	0.660911	1274	7.06436	1	1	1	1	1	1	1	1	1	1	1	0	0	0	0
chr10	76495111	76496671	CGI1753	+	81	0.675215	0.602206	1360	5.95588	1	1	1	1	1	1	1	1	1	1	1	0	0	0	0
chr10	76628083	76629553	CGI1754	+	78	0.624334	0.627559	1270	6.14173	1	1	1	1	1	1	1	1	0	1	1	0	0	0	0
chr10	76721369	76722794	CGI1755	+	103	0.826254	0.638367	1225	8.40816	1	1	1	1	1	1	1	1	1	1	1	0	0	0	0
chr10	76879424	76881634	CGI1756	+	166	0.759472	0.664179	2010	8.25871	1	1	1	1	1	1	1	1	1	1	1	0	0	0	0
chr10	76977815	76979094	CGI1757	+	80	0.810644	0.60519	1079	7.41427	1	1	1	1	1	1	1	1	1	1	1	0	0	0	0
chr10	76985051	76985521	CGI1758	+	11	0.451673	0.603704	270	4.07407	0	0	0	0	0	0	0	0	0	0	0	0	0	0	0
chr10	77043967	77045102	CGI1759	+	68	0.770558	0.614973	935	7.27273	1	1	1	1	1	1	1	1	1	1	1	0	0	0	0
chr10	77068175	77069917	CGI1760	+	125	0.805432	0.636187	1542	8.10636	1	1	1	1	1	1	1	1	1	1	1	0	0	0	0
chr10	77084540	77085757	CGI1761	+	101	0.975967	0.640118	1017	9.93117	1	1	1	1	1	1	1	1	1	1	1	0	0	0	0
chr10	77126509	77127540	CGI1762	+	48	0.650382	0.596871	831	5.77617	1	0	0	0	0	0	0	1	0	0	0	1	1	1	1
chr10	77140048	77140978	CGI1763	+	43	0.622671	0.616438	730	5.89041	1	0	0	0	0	0	0	1	0	0	0	0	0	0	0
chr10	77327314	77327760	CGI1764	+	13	0.54195	0.626016	246	5.28455	0	0	0	1	1	1	1	0	0	1	0	0	0	0	0
chr10	77364562	77366268	CGI1765	+	87	0.58988	0.636786	1506	5.77689	1	1	1	1	1	1	1	1	1	1	1	0	0	0	0
chr10	77432299	77432981	CGI1766	+	27	0.626221	0.609959	482	5.60166	1	1	1	1	1	1	1	1	1	0	1	0	0	0	0
chr10	77440678	77441809	CGI1767	+	66	0.714991	0.630505	931	7.08915	1	1	1	1	1	1	1	1	1	1	1	0	0	0	0
chr10	77471642	77472858	CGI1768	+	67	0.657738	0.636811	1016	6.59449	1	1	1	1	1	1	1	1	1	1	1	0	0	0	0
chr10	77481452	77481980	CGI1769	+	19	0.75314	0.557927	328	5.79268	0	0	0	0	0	0	0	0	0	0	0	0	0	0	0
chr10	77497023	77497654	CGI1770	+	30	0.649628	0.656613	431	6.96056	1	1	0	1	0	1	0	0	0	0	0	1	1	1	1
chr10	77505954	77506648	CGI1771	+	30	0.661443	0.607287	494	6.07287	1	1	1	1	1	1	1	0	0	0	0	0	0	0	0
chr10	77531740	77532972	CGI1772	+	70	0.670904	0.636628	1032	6.78295	1	1	1	1	1	1	1	1	1	1	1	0	0	0	0
chr10	77627468	77627880	CGI1773	+	10	0.498257	0.622642	212	4.71698	0	1	0	1	0	1	0	0	1	0	0	0	0	0	0
chr10	77631934	77633088	CGI1774	+	59	0.666167	0.610063	954	6.18449	1	1	1	1	1	1	1	1	1	1	1	0	0	0	0
chr10	77647508	77648285	CGI1775	+	43	0.874651	0.589255	577	7.45234	1	1	1	1	1	1	1	1	1	1	1	0	0	0	0
chr10	77706528	77708184	CGI1776	+	114	0.78559	0.631868	1456	7.82967	1	1	1	1	1	1	1	1	1	1	1	0	0	0	0
chr10	77814284	77815918	CGI1777	+	133	0.790536	0.690377	1434	9.27476	1	1	1	1	1	1	1	1	1	1	1	0	0	0	0
chr10	77835739	77836149	CGI1778	+	10	0.76451	0.504762	210	4.7619	0	0	0	0	0	0	0	0	0	0	0	0	0	0	0
chr10	77854680	77855163	CGI1779	+	15	0.700206	0.551237	283	5.30035	0	0	0	0	0	0	0	0	0	0	0	0	0	0	0
chr10	77874964	77876244	CGI1780	+	75	0.789513	0.593519	1080	6.94444	1	1	1	1	1	1	1	1	1	1	1	0	0	0	0
chr10	77888110	77888884	CGI1781	+	36	0.592565	0.651568	574	6.27178	1	1	1	1	1	1	1	1	1	1	1	0	0	0	0
chr10	77927025	77928239	CGI1782	+	68	0.678857	0.631164	1014	6.70611	1	1	1	1	1	1	1	1	1	1	1	0	0	0	0
chr10	77944334	77945331	CGI1783	+	43	0.587841	0.609787	797	5.39523	1	0	0	0	0	0	0	1	1	1	1	0	0	0	0
chr10	77950213	77950830	CGI1784	+	22	0.536651	0.628297	417	5.27578	0	0	0	0	0	0	0	0	0	0	0	0	0	0	0
chr10	78036829	78038037	CGI1785	+	60	0.730842	0.582341	1008	5.95238	1	1	1	1	1	1	1	1	1	1	1	0	0	0	0
chr10	78054135	78054979	CGI1786	+	46	0.678375	0.65528	644	7.14286	1	1	1	1	1	1	1	1	1	1	0	0	0	0	0
chr10	78209600	78210187	CGI1787	+	21	0.671949	0.586563	387	5.42636	1	1	0	1	1	1	0	1	1	1	1	0	0	0	0
chr10	78214921	78216008	CGI1788	+	68	0.750756	0.640361	887	7.66629	1	1	1	1	1	1	1	1	1	1	1	0	0	0	0
chr10	78242563	78243651	CGI1789	+	64	0.667301	0.657658	888	7.20721	1	1	1	1	1	1	1	1	1	0	1	0	0	0	0
chr10	78250376	78250880	CGI1790	+	18	0.614926	0.621711	304	5.92105	0	1	0	1	0	1	0	0	1	1	1	0	0	0	0
chr10	78559970	78560577	CGI1791	+	28	0.708338	0.624079	407	6.87961	1	1	1	1	1	1	1	1	1	1	1	0	0	0	0
chr10	78995762	78996876	CGI1792	+	57	0.580016	0.657549	914	6.23632	1	1	1	1	1	1	1	1	1	1	0	0	0	0	0
chr10	79016918	79018581	CGI1793	+	116	0.727563	0.661654	1463	7.92891	1	1	1	1	1	1	1	1	1	1	1	0	0	0	0
chr10	79074837	79075927	CGI1794	+	50	0.520749	0.657303	890	5.61798	1	1	0	1	0	1	0	0	0	1	0	0	0	0	0
chr10	79076101	79077246	CGI1795	+	61	0.596636	0.660317	945	6.45503	1	1	1	1	1	1	1	1	1	1	1	0	0	0	0
chr10	79099601	79101269	CGI1796	+	123	0.783824	0.655313	1468	8.37875	1	1	1	1	1	1	1	1	1	1	1	0	0	0	0
chr10	79101549	79101993	CGI1797	+	14	0.55395	0.647541	244	5.7377	0	0	0	0	0	0	0	0	1	1	1	0	0	0	0
chr10	79131632	79133237	CGI1798	+	96	0.763491	0.600712	1405	6.83274	1	1	1	1	1	1	1	1	1	1	1	0	0	0	0
chr10	79138023	79138717	CGI1799	+	39	0.718248	0.665992	494	7.89474	1	1	0	1	0	1	0	1	0	1	1	1	1	0	0
chr10	79143918	79145701	CGI1800	+	139	0.807393	0.660139	1583	8.7808	1	1	1	1	1	1	1	1	1	1	1	0	0	0	0
chr10	79166661	79168137	CGI1801	+	75	0.668465	0.608934	1276	5.87774	1	1	1	1	1	1	1	1	1	1	1	0	0	0	0
chr10	79171416	79171878	CGI1802	+	15	0.574746	0.633588	262	5.72519	0	1	0	1	0	1	0	0	0	0	0	0	0	-1	-1
chr10	79178828	79181238	CGI1803	+	198	0.79956	0.671946	2210	8.95928	1	1	1	1	1	1	1	1	1	0	1	0	0	0	0
chr10	79191541	79191904	CGI1804	+	13	0.870948	0.607362	163	7.97546	0	1	0	1	0	1	0	0	0	0	0	0	0	-1	-1
chr10	79197351	79199661	CGI1805	+	154	0.691872	0.650711	2110	7.29858	1	1	0	1	0	1	0	1	0	1	0	1	1	1	1
chr10	79200636	79201039	CGI1806	+	11	0.5644	0.625616	203	5.41872	0	1	0	1	0	1	0	0	0	0	0	0	0	0	0
chr10	79208938	79209610	CGI1807	+	33	0.819804	0.584746	472	6.99153	1	1	1	1	1	1	1	1	1	1	1	0	0	0	0
chr10	79217606	79218352	CGI1808	+	35	0.616747	0.64652	546	6.41026	1	1	1	1	1	1	1	1	1	1	1	0	0	0	0
chr10	79228680	79230721	CGI1809	+	151	0.799146	0.644215	1841	8.20206	1	1	1	1	1	1	1	1	1	1	1	0	0	0	0
chr10	79239464	79240444	CGI1810	+	43	0.561777	0.626923	780	5.51282	1	1	1	1	1	1	1	1	0	0	0	0	0	0	0
chr10	79242436	79244250	CGI1811	+	88	0.587331	0.620818	1614	5.45229	1	1	0	1	1	1	0	1	1	1	1	0	0	0	0
chr10	79246985	79247526	CGI1812	+	18	0.61499	0.589443	341	5.27859	0	1	0	1	0	1	0	0	0	0	0	1	1	0	0
chr10	79255698	79257028	CGI1813	+	80	0.675931	0.648673	1130	7.07965	1	1	1	1	1	1	1	1	1	1	1	0	0	0	0
chr10	79266374	79266973	CGI1814	+	24	0.588852	0.641604	399	6.01504	1	1	0	1	0	1	0	0	0	0	1	1	1	0	0
chr10	79316549	79318628	CGI1815	+	160	0.903928	0.615753	1879	8.51517	1	1	1	1	1	1	1	1	1	1	1	0	0	0	0
chr10	79328543	79329022	CGI1816	+	12	0.449204	0.620072	279	4.30108	0	1	0	1	0	1	0	0	0	0	0	0	0	-1	-1
chr10	79336539	79337837	CGI1817	+	80	0.695989	0.647541	1098	7.28597	1	1	1	1	1	1	1	1	1	0	1	0	0	0	0
chr10	79344541	79345184	CGI1818	+	26	0.584095	0.641084	443	5.86907	1	1	0	1	0	1	0	0	0	0	0	0	0	0	0
chr10	79371068	79371848	CGI1819	+	42	0.860349	0.627586	580	7.24138	1	1	1	1	1	1	1	1	1	1	1	0	0	0	0
chr10	79379299	79380103	CGI1820	+	41	0.599895	0.678808	604	6.78808	1	1	1	1	1	1	1	1	1	1	1	0	0	0	0
chr10	79381066	79381794	CGI1821	+	28	0.546066	0.625	528	5.30303	0	1	0	1	0	1	0	0	1	0	1	0	0	0	0
chr10	79383024	79384896	CGI1822	+	104	0.625308	0.630981	1672	6.2201	1	1	0	1	0	1	0	0	1	1	1	1	0	0	0
chr10	79387999	79388440	CGI1823	+	16	0.803667	0.576763	241	6.639	1	0	0	0	0	0	0	0	1	1	0	0	0	0	0
chr10	79388920	79391153	CGI1824	+	144	0.743889	0.617314	2033	7.08313	1	1	1	1	1	1	1	1	1	1	1	0	0	0	0
chr10	79399595	79400431	CGI1825	+	31	0.44782	0.660377	636	4.87421	0	1	0	1	0	1	0	0	0	0	0	-1	-1	-1	-1
chr10	79420897	79421395	CGI1826	+	14	0.539996	0.610738	298	4.69799	0	0	0	0	0	0	0	0	0	0	0	0	0	0	0
chr10	79422475	79423645	CGI1827	+	69	0.794741	0.602062	970	7.1134	1	1	1	1	1	1	1	1	1	1	1	0	0	0	0
chr10	79433292	79434568	CGI1828	+	63	0.590276	0.6329	1076	5.85502	1	1	1	1	1	1	1	1	1	1	0	0	0	0	0
chr10	79438223	79440608	CGI1829	+	145	0.626603	0.651716	2185	6.63616	1	1	0	1	0	1	0	1	0	0	1	1	1	0	0
chr10	79446259	79448099	CGI1830	+	119	0.813212	0.60122	1640	7.2561	1	1	1	1	1	1	1	1	1	1	1	0	0	0	0
chr10	79448345	79448741	CGI1831	+	9	0.716382	0.510204	196	4.59184	0	0	0	0	0	1	0	1	1	1	1	0	0	0	0
chr10	79451005	79452174	CGI1832	+	75	0.738047	0.648091	969	7.73994	1	1	1	1	1	1	1	1	0	1	1	0	0	0	0
chr10	79453539	79454179	CGI1833	+	19	0.461376	0.613636	440	4.31818	0	1	0	1	0	1	0	0	0	1	0	0	1	0	0
chr10	79459029	79459608	CGI1834	+	21	0.604916	0.614776	379	5.5409	1	0	0	0	0	0	0	1	1	1	1	0	0	0	0
chr10	79459868	79460736	CGI1835	+	31	0.555307	0.580838	668	4.64072	0	1	1	1	1	1	1	1	1	1	1	0	0	0	0
chr10	79465268	79465855	CGI1836	+	21	0.632613	0.586563	387	5.42636	0	1	0	1	0	1	0	0	0	0	0	0	0	-1	-1
chr10	79476436	79477541	CGI1837	+	43	0.522969	0.60884	905	4.75138	1	1	0	1	0	1	0	1	0	1	0	1	0	0	0
chr10	79488737	79489265	CGI1838	+	15	0.541123	0.582317	328	4.57317	1	1	0	1	0	1	0	0	0	0	0	1	1	1	1
chr10	79501930	79502916	CGI1839	+	59	0.837537	0.600509	786	7.50636	1	1	1	1	1	1	1	1	1	1	1	0	0	0	0
chr10	79515895	79517716	CGI1840	+	126	0.789273	0.628007	1621	7.77298	1	1	1	1	1	1	1	1	1	1	1	0	0	0	0
chr10	79537730	79538313	CGI1841	+	20	0.508748	0.644909	383	5.22193	0	1	0	1	1	1	1	1	0	1	1	-1	-1	-1	-1
chr10	79564830	79565802	CGI1842	+	63	0.742568	0.664508	772	8.16062	1	1	1	1	1	1	1	1	1	1	1	0	0	0	0
chr10	79577397	79580318	CGI1843	+	221	0.89281	0.603455	2721	8.12201	1	1	1	1	1	1	1	1	1	1	1	0	0	0	0
chr10	79593868	79595075	CGI1844	+	80	0.753758	0.650447	1007	7.94439	1	1	0	1	0	1	0	1	0	1	1	1	1	0	0
chr10	79599013	79599571	CGI1845	+	32	0.750856	0.703911	358	8.93855	1	1	0	1	0	1	0	1	1	1	0	1	1	0	0
chr10	79599618	79600350	CGI1846	+	26	0.477041	0.640977	532	4.88722	1	1	0	1	0	1	0	1	1	1	1	1	1	0	0
chr10	79600919	79602653	CGI1847	+	114	0.727398	0.639505	1534	7.43155	1	1	1	1	1	1	1	1	1	1	1	0	0	0	0
chr10	79603884	79604540	CGI1848	+	30	0.725938	0.60307	456	6.57895	1	0	0	0	0	1	1	1	1	1	1	0	0	0	0
chr10	79604807	79605543	CGI1849	+	43	0.877321	0.61194	536	8.02239	1	1	1	1	1	1	1	1	1	1	1	0	0	0	0
chr10	79610583	79614335	CGI1850	+	268	0.680519	0.666104	3552	7.54505	1	1	1	1	1	1	1	1	1	1	1	0	0	0	0
chr10	79622260	79623245	CGI1851	+	53	0.69517	0.624204	785	6.75159	1	0	0	0	0	0	0	1	1	1	1	0	0	0	0
chr10	79623764	79624267	CGI1852	+	17	0.473525	0.689769	303	5.61056	0	0	0	0	0	0	0	1	0	1	1	0	0	0	0
chr10	79627134	79628172	CGI1853	+	53	0.638051	0.630072	838	6.32458	1	0	0	0	0	0	0	1	1	1	1	0	0	0	0
chr10	79630096	79631394	CGI1854	+	99	0.943471	0.621129	1098	9.01639	1	1	1	1	1	1	1	1	1	1	1	0	0	0	0
chr10	79635474	79636291	CGI1855	+	35	0.694785	0.572123	617	5.67261	1	1	1	1	1	1	1	1	1	1	1	0	0	0	0
chr10	79641490	79643473	CGI1856	+	119	0.641397	0.645541	1783	6.67414	1	1	1	1	1	1	1	1	1	1	1	0	0	0	0
chr10	79649288	79649887	CGI1857	+	27	0.665029	0.641604	399	6.76692	0	1	0	1	0	1	0	0	0	0	0	0	0	0	0
chr10	79652694	79654148	CGI1858	+	90	0.688766	0.645933	1254	7.17703	1	1	0	0	0	0	0	1	1	0	1	0	0	0	0
chr10	79671499	79671986	CGI1859	+	22	0.837219	0.606272	287	7.66551	0	0	0	0	0	0	0	0	0	0	0	1	1	0	0
chr10	79688841	79689962	CGI1860	+	85	0.77026	0.697068	921	9.2291	1	1	1	1	1	1	1	1	1	1	1	0	0	0	0
chr10	79711599	79712590	CGI1861	+	58	0.974254	0.549937	791	7.33249	1	1	1	1	1	1	1	1	1	1	1	0	0	0	0
chr10	79723095	79724382	CGI1862	+	56	0.550319	0.620975	1087	5.15179	1	1	1	1	1	1	1	1	1	1	1	0	0	0	0
chr10	79727165	79728214	CGI1863	+	97	0.996328	0.681979	849	11.4252	1	1	1	1	1	1	1	1	1	1	1	0	0	0	0
chr10	79754765	79755873	CGI1864	+	70	0.843576	0.605727	908	7.70925	1	1	1	1	1	1	1	1	1	1	1	0	0	0	0
chr10	79758538	79759152	CGI1865	+	19	0.46079	0.63285	414	4.58937	0	0	0	0	0	1	1	1	1	1	1	0	0	0	0
chr10	79761571	79762248	CGI1866	+	33	0.619101	0.67086	477	6.91824	1	0	0	0	0	1	0	1	1	1	1	0	0	0	0
chr10	79767321	79768041	CGI1867	+	31	0.658931	0.615385	520	5.96154	0	1	0	1	0	1	0	1	0	1	0	0	0	0	0
chr10	79774481	79776198	CGI1868	+	85	0.544045	0.642057	1517	5.60316	1	1	0	1	0	1	0	1	0	0	0	1	1	-1	-1
chr10	79777633	79778573	CGI1869	+	50	0.660464	0.645946	740	6.75676	1	1	0	1	0	1	0	1	0	1	0	1	1	0	0
chr10	79782763	79783666	CGI1870	+	53	0.855625	0.598862	703	7.53912	1	1	1	1	1	1	1	1	1	1	1	0	0	0	0
chr10	79785425	79786868	CGI1871	+	76	0.571125	0.660499	1243	6.11424	1	1	0	1	1	1	0	1	1	1	1	0	0	0	0
chr10	79792257	79793559	CGI1872	+	67	0.640701	0.61706	1102	6.07985	1	1	1	1	1	1	1	1	1	1	1	0	0	0	0
chr10	79803836	79805993	CGI1873	+	120	0.607151	0.641799	1957	6.13183	1	1	0	1	0	1	0	1	1	1	0	0	0	0	0
chr10	79810690	79812264	CGI1874	+	82	0.573853	0.652111	1374	5.96798	1	1	1	1	1	1	1	1	1	1	1	0	0	0	0
chr10	79818518	79820095	CGI1875	+	101	0.712408	0.641975	1377	7.33479	1	1	1	1	1	1	1	1	1	1	1	0	0	0	0
chr10	79820450	79821290	CGI1876	+	34	0.558321	0.61875	640	5.3125	1	1	0	1	0	1	0	0	1	1	1	0	0	0	0
chr10	79848910	79851342	CGI1877	+	204	0.780636	0.685932	2232	9.13978	1	1	1	1	1	1	1	1	1	1	1	0	0	0	0
chr10	79861266	79863078	CGI1878	+	156	0.902543	0.66005	1612	9.67742	1	1	1	1	1	1	1	1	1	1	1	0	0	0	0
chr10	79868884	79869872	CGI1879	+	41	0.662673	0.560914	788	5.20305	0	1	1	1	1	1	1	1	1	1	1	0	0	0	0
chr10	79875227	79876183	CGI1880	+	43	0.578881	0.634921	756	5.68783	0	1	0	1	0	1	0	0	1	0	1	0	0	-1	-1
chr10	79895457	79897098	CGI1881	+	123	0.876142	0.625954	1441	8.53574	1	1	1	1	1	1	1	1	1	1	1	0	0	0	0
chr10	79908922	79909569	CGI1882	+	24	0.740602	0.53915	447	5.36913	1	0	0	0	0	0	0	0	0	0	0	0	0	0	0
chr10	79934318	79935059	CGI1883	+	28	0.481688	0.656192	541	5.1756	1	0	0	0	0	0	0	1	0	0	0	0	0	0	0
chr10	79937513	79938807	CGI1884	+	75	0.653529	0.648995	1094	6.85558	1	0	0	0	0	0	0	1	1	1	1	0	0	0	0
chr10	79952785	79954563	CGI1885	+	86	0.587098	0.609632	1578	5.44994	1	0	0	0	0	0	0	0	0	0	0	0	0	0	0
chr10	79957159	79959641	CGI1886	+	202	0.753355	0.685802	2282	8.85188	1	1	1	1	1	1	1	0	1	0	0	0	0	0	0
chr10	79965533	79965952	CGI1887	+	14	0.556974	0.680365	219	6.39269	0	1	0	1	0	1	0	0	0	0	0	0	0	0	0
chr10	79966174	79966643	CGI1888	+	19	0.854442	0.576208	269	7.0632	0	1	0	1	0	1	0	0	0	0	0	0	0	0	0
chr10	79976535	79977045	CGI1889	+	20	0.642569	0.63871	310	6.45161	0	1	0	1	0	1	0	0	0	0	0	0	0	0	0
chr10	79989286	79989733	CGI1890	+	13	0.512568	0.643725	247	5.26316	0	1	0	1	0	1	0	0	0	0	0	1	1	0	0
chr10	79997966	79998391	CGI1891	+	15	0.805433	0.577778	225	6.66667	0	1	0	1	0	1	0	1	0	0	0	0	0	0	0
chr10	79998882	79999401	CGI1892	+	8	0.310494	0.570533	319	2.50784	0	1	0	1	0	1	0	1	0	0	0	0	0	0	0
chr10	80001578	80002213	CGI1893	+	27	0.620497	0.662069	435	6.2069	1	1	1	1	1	1	1	1	0	1	0	0	0	0	0
chr10	80023377	80024791	CGI1894	+	92	0.831301	0.604613	1214	7.57825	1	1	1	1	1	1	1	1	1	1	1	0	0	0	0
chr10	80033782	80034304	CGI1895	+	14	0.471046	0.608696	322	4.34783	0	1	0	1	0	1	0	0	0	1	0	0	0	0	0
chr10	80038553	80041537	CGI1896	+	242	0.802961	0.659124	2784	8.69253	1	1	1	1	1	1	1	1	1	1	1	0	0	0	0
chr10	80046537	80047115	CGI1897	+	20	0.599308	0.597884	378	5.29101	0	1	0	1	0	1	0	0	0	0	0	1	1	0	0
chr10	80049152	80050094	CGI1898	+	51	0.611179	0.671159	742	6.87332	1	1	0	1	0	1	0	0	0	0	0	1	1	0	0
chr10	80052375	80053547	CGI1899	+	74	0.72028	0.659465	972	7.61317	1	1	1	1	1	1	1	1	1	1	1	0	0	0	0
chr10	80065273	80066373	CGI1900	+	57	0.762653	0.576667	900	6.33333	1	1	1	1	1	1	1	1	1	1	1	0	0	0	0
chr10	80084517	80086525	CGI1901	+	158	0.885145	0.635509	1808	8.73894	1	1	1	1	1	1	1	1	1	1	1	0	0	0	0
chr10	80118286	80119920	CGI1902	+	89	0.690785	0.652022	1434	6.20642	1	1	1	0	0	0	0	1	1	1	1	0	0	0	0
chr10	80138091	80139993	CGI1903	+	141	0.772656	0.655112	1702	8.28437	1	0	0	1	1	1	1	1	1	1	1	0	0	0	0
chr10	80164222	80166027	CGI1904	+	104	0.669049	0.626168	1605	6.47975	1	1	1	1	1	1	1	1	1	1	1	0	0	0	0
chr10	80204284	80205406	CGI1905	+	64	0.678825	0.639913	922	6.94143	1	1	1	1	1	1	1	1	1	1	1	0	0	0	0
chr10	80217499	80219201	CGI1906	+	135	0.880527	0.641145	1502	8.98802	1	1	1	1	1	1	1	1	1	1	1	0	0	0	0
chr10	80254417	80255564	CGI1907	+	55	0.530526	0.669483	947	5.80781	1	1	0	1	0	1	0	1	0	1	0	0	0	0	0
chr10	80260127	80262382	CGI1908	+	181	0.914384	0.620925	2055	8.80779	1	1	1	1	1	1	1	1	1	1	1	0	0	0	0
chr10	80269023	80270709	CGI1909	+	98	0.617441	0.656124	1486	6.59489	1	1	0	1	0	1	0	1	1	1	1	0	0	0	0
chr10	80270812	80272024	CGI1910	+	48	0.541784	0.593874	1012	4.74308	1	1	0	1	0	1	0	0	0	1	1	0	0	0	0
chr10	80272804	80273425	CGI1911	+	23	0.518486	0.650831	421	5.46318	0	1	0	1	0	1	0	0	0	0	0	0	0	0	0
chr10	80288841	80290535	CGI1912	+	109	0.901619	0.578983	1494	7.29585	1	1	1	1	1	1	1	1	1	1	1	0	0	0	0
chr10	80296942	80299008	CGI1913	+	147	0.735099	0.656484	1866	7.87781	1	1	0	1	0	1	0	1	0	0	0	1	1	1	1
chr10	80305961	80307322	CGI1914	+	79	0.61772	0.668389	1161	6.80448	1	1	1	1	1	1	1	1	1	1	1	0	0	0	0
chr10	80317389	80318909	CGI1915	+	94	0.714104	0.640909	1320	7.12121	1	1	1	1	1	1	1	1	1	1	1	0	0	0	0
chr10	80326836	80327533	CGI1916	+	21	0.449325	0.619718	497	4.22535	0	1	0	1	0	1	0	0	0	0	0	0	0	-1	-1
chr10	80350819	80351427	CGI1917	+	37	0.877993	0.644608	408	9.06863	1	1	0	1	0	1	0	1	0	0	0	1	1	0	0
chr10	80352799	80353275	CGI1918	+	16	0.529391	0.663043	276	5.7971	0	1	0	1	0	1	0	1	0	0	0	0	0	0	0
chr10	80359844	80360197	CGI1919	+	10	0.538485	0.712418	153	6.53595	0	1	0	1	0	1	0	0	0	1	1	0	0	0	0
chr10	80360374	80361111	CGI1920	+	37	0.650334	0.651769	537	6.89013	1	1	0	1	0	1	0	0	1	1	1	1	1	0	0
chr10	80362634	80364015	CGI1921	+	90	0.802832	0.622354	1181	7.62066	1	1	1	1	1	1	1	1	1	1	1	0	0	0	0
chr10	80380173	80381425	CGI1922	+	73	0.757913	0.605513	1052	6.93916	1	1	1	1	1	1	1	1	1	1	1	0	0	0	0
chr10	80391255	80394089	CGI1923	+	162	0.706739	0.590357	2634	6.15034	1	1	1	1	1	1	1	1	1	1	1	0	0	0	0
chr10	80394460	80395332	CGI1924	+	44	0.727569	0.602679	672	6.54762	0	1	0	1	0	1	0	1	1	1	1	0	0	0	0
chr10	80396189	80396803	CGI1925	+	18	0.566384	0.555556	414	4.34783	1	0	0	0	0	0	0	0	1	1	0	0	0	0	0
chr10	80398439	80399004	CGI1926	+	19	0.607872	0.586301	365	5.20548	0	0	0	0	0	0	0	0	1	0	0	0	0	0	0
chr10	80398960	80399841	CGI1927	+	37	0.509439	0.654919	681	5.43319	1	0	0	0	0	0	0	1	1	0	0	0	0	0	0
chr10	80402292	80402945	CGI1928	+	30	0.748808	0.596026	453	6.62252	1	0	0	0	0	0	0	0	1	1	1	0	0	0	0
chr10	80415411	80415856	CGI1929	+	14	0.584135	0.632653	245	5.71429	0	1	0	1	0	1	0	0	1	0	0	1	0	0	0
chr10	80448000	80448893	CGI1930	+	39	0.551805	0.63925	693	5.62771	1	1	0	1	0	1	0	1	1	1	1	0	0	0	0
chr10	80460601	80461123	CGI1931	+	14	0.559382	0.559006	322	4.34783	0	1	0	1	0	1	1	0	0	0	0	0	0	0	0
chr10	80462110	80462956	CGI1932	+	32	0.537488	0.609907	646	4.95356	0	1	0	1	0	1	0	0	0	1	0	0	0	0	0
chr10	80477441	80477960	CGI1933	+	21	0.600006	0.664577	319	6.58307	0	1	1	1	1	1	1	1	1	1	1	0	0	0	0
chr10	80484338	80485472	CGI1934	+	53	0.617262	0.607066	934	5.67452	1	1	0	1	0	1	0	1	1	1	1	1	1	0	0
chr10	80487413	80488566	CGI1935	+	48	0.457089	0.668416	953	5.03673	1	1	1	1	1	1	1	1	1	0	1	0	0	0	0
chr10	80499630	80500383	CGI1936	+	33	0.66548	0.611212	553	5.96745	1	0	0	1	1	1	1	1	1	1	1	0	0	0	0
chr10	80522423	80523291	CGI1937	+	45	0.73427	0.606287	668	6.73653	1	1	1	1	1	1	1	1	1	1	1	0	0	0	0
chr10	80532254	80533385	CGI1938	+	53	0.718008	0.56391	931	5.6928	1	1	1	1	1	1	1	1	1	1	1	0	0	0	0
chr10	80542674	80543483	CGI1939	+	29	0.47048	0.63711	609	4.7619	0	1	0	1	0	1	0	0	0	0	0	0	0	-1	-1
chr10	80568041	80569685	CGI1940	+	92	0.667169	0.629501	1444	6.37119	1	1	1	1	1	1	1	1	1	1	1	0	0	0	0
chr10	80591640	80592538	CGI1941	+	38	0.539134	0.636103	698	5.44413	1	0	0	0	0	0	0	1	1	0	1	0	0	0	0
chr10	80596858	80597331	CGI1942	+	15	0.530809	0.644689	273	5.49451	0	0	0	0	0	0	0	0	1	1	1	0	0	0	0
chr10	80597796	80601616	CGI1943	+	284	0.717288	0.661878	3620	7.8453	1	1	1	1	1	1	1	1	1	1	1	0	0	0	0
chr10	80610482	80611507	CGI1944	+	59	0.718103	0.632727	825	7.15152	1	1	0	1	0	1	0	0	0	0	0	1	1	0	0
chr10	80615993	80617470	CGI1945	+	90	0.663055	0.65231	1277	7.04777	1	1	0	1	0	1	0	0	0	1	0	1	1	0	0
chr10	80629656	80630888	CGI1946	+	66	0.656821	0.625969	1032	6.39535	1	1	1	1	1	1	1	1	1	1	1	0	0	0	0
chr10	80631524	80632028	CGI1947	+	16	0.642789	0.582237	304	5.26316	0	0	0	0	0	0	0	1	1	1	1	0	0	0	0
chr10	80635806	80636321	CGI1948	+	21	0.921676	0.546032	315	6.66667	1	0	0	0	0	0	0	0	1	1	1	0	0	0	0
chr10	80637350	80637970	CGI1949	+	21	0.668966	0.547619	420	5	0	0	0	0	0	0	0	1	1	1	1	0	0	0	0
chr10	80639010	80641021	CGI1950	+	112	0.705152	0.59249	1811	6.18443	1	1	1	1	1	1	1	1	1	1	1	-1	-1	-1	-1
chr10	80645192	80646200	CGI1951	+	51	0.77859	0.57302	808	6.31188	1	1	0	1	1	1	1	1	1	1	1	0	0	0	0
chr10	80652518	80653531	CGI1952	+	51	0.681005	0.607626	813	6.27306	1	1	0	1	0	1	0	0	0	0	1	1	1	0	0
chr10	80654503	80656278	CGI1953	+	119	0.752473	0.63619	1575	7.55556	1	1	0	1	0	1	0	1	1	1	1	0	0	0	0
chr10	80657188	80657551	CGI1954	+	14	0.931853	0.613497	163	8.58896	0	1	1	1	1	0	0	0	0	1	0	0	0	0	0
chr10	80693020	80693577	CGI1955	+	17	0.548886	0.591036	357	4.7619	0	1	1	1	1	1	1	1	1	1	1	0	0	0	0
chr10	80695469	80696473	CGI1956	+	54	0.657323	0.661692	804	6.71642	1	1	1	1	1	1	1	1	1	1	1	0	0	0	0
chr10	80702274	80703078	CGI1957	+	35	0.546679	0.653974	604	5.7947	1	1	0	1	0	1	0	1	0	1	0	0	0	0	0
chr10	80707207	80707616	CGI1958	+	13	0.672429	0.61244	209	6.2201	0	1	0	1	0	1	0	0	0	1	0	-1	-1	-1	-1
chr10	80715612	80716211	CGI1959	+	21	0.541799	0.626566	399	5.26316	0	0	0	1	1	1	1	0	1	0	1	0	0	0	0
chr10	80719800	80721057	CGI1960	+	65	0.576166	0.653737	1057	6.14948	1	1	1	1	1	1	1	1	1	1	1	0	0	0	0
chr10	80729080	80729914	CGI1961	+	44	0.902224	0.55836	634	6.94006	1	1	1	1	1	1	1	1	1	1	1	0	0	0	0
chr10	80730694	80731269	CGI1962	+	23	0.72484	0.586667	375	6.13333	0	1	1	1	1	1	1	1	1	1	1	0	0	0	0
chr10	80739758	80740255	CGI1963	+	23	0.671442	0.686869	297	7.74411	1	1	0	1	0	1	0	1	0	0	0	1	1	0	0
chr10	80741778	80742194	CGI1964	+	18	0.767102	0.662037	216	8.33333	0	1	0	1	0	1	0	0	0	0	0	1	1	0	0
chr10	80748091	80749178	CGI1965	+	65	0.744199	0.627959	887	7.32807	1	1	0	1	0	1	0	1	0	1	0	0	0	0	0
chr10	80755183	80756714	CGI1966	+	102	0.770362	0.631104	1331	7.66341	1	1	1	1	1	1	1	1	1	1	1	0	0	0	0
chr10	80765571	80766016	CGI1967	+	7	0.329323	0.595918	245	2.85714	0	1	0	1	0	1	0	0	1	0	1	0	0	0	0
chr10	80782342	80784610	CGI1968	+	142	0.809421	0.587041	2068	6.86654	1	1	1	1	1	1	1	1	1	1	1	0	0	0	0
chr10	80794903	80796118	CGI1969	+	77	0.711913	0.653202	1015	7.58621	1	1	0	1	0	1	0	1	0	1	0	1	1	0	0
chr10	80800387	80801242	CGI1970	+	46	0.662832	0.651908	655	7.0229	1	1	0	1	0	1	0	1	0	0	0	1	1	0	1
chr10	80805514	80806552	CGI1971	+	73	0.745153	0.686158	838	8.71122	1	1	1	1	1	1	1	1	0	0	0	0	0	0	0
chr10	80808805	80810303	CGI1972	+	73	0.579227	0.627119	1298	5.62404	1	1	0	1	0	1	0	1	0	1	0	0	0	0	0
chr10	80812458	80813850	CGI1973	+	84	0.751108	0.620805	1192	7.04698	1	1	1	1	1	1	1	1	1	1	1	0	0	0	0
chr10	80819737	80821300	CGI1974	+	95	0.750015	0.611152	1363	6.96992	1	1	1	1	1	1	1	1	1	1	1	0	0	0	0
chr10	80826476	80828289	CGI1975	+	85	0.538422	0.626162	1613	5.26968	1	1	0	1	0	1	0	0	0	1	1	1	1	0	0
chr10	80840433	80842011	CGI1976	+	104	0.740801	0.638607	1378	7.54717	1	1	1	1	1	1	1	1	1	1	1	0	0	0	0
chr10	80846729	80847962	CGI1977	+	63	0.754702	0.569216	1033	6.09874	1	1	1	1	1	1	1	1	1	1	1	0	0	0	0
chr10	80862805	80863547	CGI1978	+	29	0.503712	0.658672	542	5.35055	0	1	0	1	0	0	0	1	0	0	0	0	0	-1	-1
chr10	80870029	80870661	CGI1979	+	24	0.687305	0.569444	432	5.55556	0	1	0	1	0	1	0	0	0	0	1	-1	-1	-1	-1
chr10	80882820	80883644	CGI1980	+	43	0.701607	0.637821	624	6.89103	1	1	0	1	1	1	0	0	0	0	0	1	1	-1	-1
chr10	80888834	80890587	CGI1981	+	81	0.526604	0.631681	1553	5.21571	1	1	1	1	1	1	1	1	1	0	1	0	0	0	0
chr10	80892108	80894607	CGI1982	+	198	0.757233	0.674641	2299	8.61244	1	0	0	1	1	1	1	1	1	1	1	0	0	0	0
chr10	80895211	80896162	CGI1983	+	33	0.527552	0.577896	751	4.39414	0	0	0	0	0	0	0	0	1	0	1	0	0	0	0
chr10	80896255	80897074	CGI1984	+	25	0.439593	0.612278	619	4.03877	0	0	0	0	0	0	0	0	0	0	0	0	0	0	0
chr10	80914988	80916221	CGI1985	+	51	0.532732	0.610842	1033	4.93708	1	0	0	0	0	0	0	1	0	0	0	0	0	0	0
chr10	80918092	80918602	CGI1986	+	14	0.427874	0.651613	310	4.51613	0	0	0	0	0	0	0	0	0	0	0	1	1	0	0
chr10	80922095	80922554	CGI1987	+	18	1.09143	0.505792	259	6.94981	0	1	0	1	0	1	0	0	0	0	0	1	1	0	0
chr10	80923132	80923534	CGI1988	+	11	0.692635	0.564356	202	5.44554	0	1	0	1	0	1	0	0	0	0	0	0	0	0	0
chr10	80926782	80927630	CGI1989	+	41	0.590001	0.677469	648	6.32716	1	1	0	1	0	1	0	1	0	1	0	0	0	0	0
chr10	80933208	80933720	CGI1990	+	21	0.619633	0.685897	312	6.73077	0	1	0	1	0	1	0	0	0	0	0	0	0	0	0
chr10	80935814	80936257	CGI1991	+	14	0.542231	0.679012	243	5.76132	0	1	0	1	1	1	1	0	0	0	0	0	0	0	0
chr10	80944441	80945946	CGI1992	+	73	0.564986	0.651341	1305	5.59387	1	1	1	1	1	1	1	1	1	1	1	0	0	0	0
chr10	80958145	80959502	CGI1993	+	79	0.711812	0.627485	1157	6.828	1	1	1	1	1	1	1	1	1	1	1	0	0	0	0
chr10	80961165	80962471	CGI1994	+	53	0.482175	0.631103	1106	4.79204	0	1	0	1	0	1	1	1	0	1	1	-1	-1	-1	-1
chr10	80965338	80966301	CGI1995	+	46	0.632634	0.618611	763	6.02883	1	1	0	1	0	1	0	1	1	1	1	0	0	0	0
chr10	80974970	80975412	CGI1996	+	13	0.65595	0.586777	242	5.3719	0	1	0	1	0	1	0	0	0	0	0	1	1	0	0
chr10	80989420	80989984	CGI1997	+	14	0.455278	0.587912	364	3.84615	0	0	0	0	0	0	0	0	0	0	0	0	0	0	0
[truncated: 21,026 more rows]
