# Supplementary material for: Orphan CpG Islands Identify Numerous Conserved Promoters in the Mammalian Genome
Source: PLoS Genet. 2010 Sep 23;6(9):e1001134. doi: 10.1371/journal.pgen.1001134 (PMC2944787; doi:10.1371/journal.pgen.1001134)
Supplement: Table S1 — Sample information and data analysis parameters. Summary of the sequence and analysis statistics for each biological sample presented. (0.04 MB XLS) [file pgen.1001134.s010.xls]

## Sheet: Sheet1
Table S1: Sample Information and Data Analysis Parameters
ID_Code:	Unique identifier indicating the (No Suggestions) of in house samples and unique identifiers used to describe published data.
Species:	Sample Species
Cell / Region:	Sample Source
Sex:	Sample Sex
Lane / Data ID:	Identifier for solexa lanes corresponding to the GEO submission. For published data this indicates the data source used.
No of replicates:	Number of replicate experiments
No of lanes:	Number of solexa lanes sequenced where applicable
Mapped bases pre-background subtraction:	Number of sequenced and mapped bases
Background Subtraction:	Parameters applied for background subtraction if applicable (H: read depth, L: length in bps and G:gap in bps)
Mapped bases post-background subtraction:	Number of mapped bases after background subtraction where applicable.
Normalised to:	The value applied to scale equivalent sample types.
Peak Finding:	Parameters applied to identify enriched genomic loci (L: length in bps, H: read depth and G:gap in bps)
Reference:	Reference of published datasets where applicable.
ID Code	Species	Cell / Region	Sex	Lane / Data ID	No of replicates	No of lanes	Mapped bases pre-background subtraction	Background Subtraction	Mapped bases post-background subtraction	Normalised to:	Peak Finding	Reference
CAP Samples
h_Sperm_CXXC_M	Human	Sperm	Male	975_s_6 / 1906_1 / 1906_8 / 1906_2	3	4	101307732	none	101307732	250000000	L150_H4_G250	NA
h_Blood_CXXC_M	Human	Blood	Male	975_s_7 / 1906_3 / 1906_5 / 3031_7 / 3187_2	3	5	475025997	none	475025997	250000000	L150_H4_G250	NA
h_Cerebellum_CXXC_M	Human	Cerebellum	Male	1906_6 / 1906_7 / 3183_3 / 3717_1 / 3603_7	3	5	783604653	none	783604653	250000000	L150_H4_G250	NA
m_Sperm_CXXC_M	Mouse	Sperm	Male	1966_1 / 1966_2	2	2	146561508	none	146561508	250000000	L150_H4_G250	NA
m_SpermLowNaCl_CXXC_M	Mouse	Sperm	Male	3818_8 / 3818_7	2	2	773604584	none	773604584	250000000	L150_H4_G250	NA
m_Blood_CXXC_M	Mouse	Blood	Male	1966_3 / 1966_5	2	2	193829184	none	193829184	250000000	L150_H4_G250	NA
m_BloodLowNaCl_CXXC_M	Mouse	Blood	Male	3818_5	1	1	495361624	none	495361624	250000000	L150_H4_G250	NA
m_Cerebellum_CXXC_M	Mouse	Cerebellum	Male	1966_6 / 1966_7	2	2	206264628	none	206264628	250000000	L150_H4_G250	NA
m_CerebellumLowNaCl_CXXC_M	Mouse	Cerebellum	Male	3818_3 / 3818_2	2	2	562524579	none	562524579	250000000	L150_H4_G250	NA
MAP Samples
h_Sperm_MBD_M	Human	Sperm	Male	2613_2 / 2613_3	2	2	563245154	H2_L90_G20	412978170	250000000	L90_H4_G250	NA
h_Blood_MBD_M	Human	Blood	Male	2613_6 / 2613_5	2	2	497367616	H2_L90_G20	394992962	250000000	L90_H4_G250	NA
h_Blood_MBD_F	Human	Blood	Female	3835_6 / 3185_7 / 3603_8 / 3031_6	3	4	798678078	H2_L90_G20	644244380	250000000	L90_H4_G250	NA
h_Cerebellum_MBD_M	Human	Cerebellum	Male	2613_8 / 2613_1	2	2	424118013	H2_L90_G20	293073773	250000000	L90_H4_G250	NA
h_Cerebellum_MBD_F	Human	Cerebellum	Female	3192_3 / 3192_5	2	2	468756256	H2_L90_G20	382330202	250000000	L90_H4_G250	NA
m_Sperm_MBD_M	Mouse	Sperm	Male	2609_3 / 2609_5	2	2	335060567	H2_L90_G20	238566758	250000000	L90_H4_G250	NA
m_Blood_MBD_M	Mouse	Blood	Male	2608_3 / 2608_5	2	2	256681432	H2_L90_G20	183491072	250000000	L90_H4_G250	NA
m_Blood_MBD_F	Mouse	Blood	Female	2613_7 / 2608_2	2	2	207321027	H2_L90_G20	155099399	250000000	L90_H4_G250	NA
m_Cerebellum_MBD_F	Mouse	Cerebellum	Female	2608_8 / 2608_7	2	2	255786994	H2_L90_G20	192508013	250000000	L90_H4_G250	NA
h_Colon3_MBD_F	Human	Colon mucosa	Female	2617_1 / 2615_8	2	2	281960720	H2_L90_G20	227584569	250000000	L90_H4_G250	NA
h_Colon5_MBD_M	Human	Colon mucosa	Male	2615_1 / 2635_6	2	2	301337361	H2_L90_G20	218814015	250000000	L90_H4_G250	NA
h_Colon6_MBD_F	Human	Colon mucosa	Female	2635_5 / 2635_3	2	2	407932622	H2_L90_G20	349972230	250000000	L90_H4_G250	NA
h_Colon9_MBD_M	Human	Colon mucosa	Male	3185_1 / 3197_8	2	2	511842090	H2_L90_G20	456170193	250000000	L90_H4_G250	NA
h_Colon10_MBD_F	Human	Colon mucosa	Female	3197_6 / 3197_3	2	2	504017700	H2_L90_G20	440030570	250000000	L90_H4_G250	NA
h_Tumour3_MBD_F	Human	Colorectal tumour	Female	2635_2 / 2635_1	2	2	466499478	H2_L90_G20	411840917	250000000	L90_H4_G250	NA
h_Tumour5_MBD_M	Human	Colorectal tumour	Male	2615_5 / 2615_3	2	2	227167457	H2_L90_G20	184140558	250000000	L90_H4_G250	NA
h_Tumour6_MBD_F	Human	Colorectal tumour	Female	2615_2 / 2617_8	2	2	297891810	H2_L90_G20	262337190	250000000	L90_H4_G250	NA
h_Tumour9_MBD_M	Human	Colorectal tumour	Male	3197_5 / 3185_2	2	2	561804300	H2_L90_G20	501976801	250000000	L90_H4_G250	NA
h_Tumour10_MBD_F	Human	Colorectal tumour	Female	3185_6 / 3185_3	2	2	610137400	H2_L90_G20	554876746	250000000	L90_H4_G250	NA
ChIP Samples
h_Escell_H3K4me3_M	Human	ES Cells	Male	3837_6 / 3837_7	2	2	967380096	none	967380096	450000000	L90_H3_G250	NA
h_Escell_PolII_M	Human	ES Cells	Male	3837_8 / 3622_1	2	2	640219917	none	640219917	400000000	L90_H4_G250	NA
m_EScell_H3K4me3_M	Mouse	ES Cells	Male	3183_5 / 3183_7	2	2	458553469	none	458553469	450000000	L90_H3_G250	NA
m_EScell_PolII_M	Mouse	ES Cells	Male	3183_1 / 3183_2	2	2	141571768	none	141571768	450000000	L90_H4_G250	NA
Published datasets
m_Cerebellum_MBD_M	Mouse	Cerebellum	Male	2608_6 / 2608_1 (GEO accession: GSM494291)	2	2	299494724	H2_L90_G20	232066986	250000000	L90_H4_G250	Skene et al., 2010
m_Brain_PolII_M	Mouse	Brain	Male	3183_6 (GEO accession: GSM462190)	1	1	232688967	none	232688967	450000000	L90_H4_G250	Thomson et al., paper in press.
hES.H3K27me3.densities	Human	ES Cells	Unknown	(GEO accession: GSM327663) - hES.H3K27me3.densities	1	1	NA	none	NA	none	L400_H12_G100	Ku et al., 2008
NRO	Human	Lung fibroblasts (IMR90)	Female	(GEO accession: GSE13518)	2	2	311794457	none	311794457	none	L50_H5_G100	Core et al., 2008
CAGE	Human	Various	Unknown	File: human_tag_clusters_normalised	NA	NA	NA	NA	NA	NA	TPM values were summed for all tissues and enriched regions were designated as those with a combined TPM of >10.	Faulkner et al., 2009
